# Supplementary material for: Evolution, Expression Patterns, and Distribution of Novel Ribbon Worm Predatory and Defensive Toxins
Source: Mol Biol Evol. 2022 May 5;39(5):msac096. doi: 10.1093/molbev/msac096 (PMC9132205; doi:10.1093/molbev/msac096)
Supplement: msac096_Supplementary_Data [file msac096_supplementary_data.zip]

Archive with 5 entries (5 files):
- Supplementary_file1.docx
- Supplementary_file2._Blast_results2.xlsx
- Supplementary_file3._DGE_results.xlsx
- Supplementary_file4._Putative_toxins.xlsx
- Supplementary_file5._MSI.docx
