# Supplementary material for: Evolution, Expression Patterns, and Distribution of Novel Ribbon Worm Predatory and Defensive Toxins
Source: Mol Biol Evol. 2022 May 5;39(5):msac096. doi: 10.1093/molbev/msac096 (PMC9132205; doi:10.1093/molbev/msac096)
Supplement: msac096_Supplementary_Data [file msac096_supplementary_data.zip › Supplementary_file2._Blast_results2.xlsx]

## Sheet: Sheet1
SeqName	Description	Length	e-Value
TRINITY_DN100046_c0_g1_i1	EF2_BOMMOTranslation elongation factor 2 OS=Bombyx mori OX=7091 GN=tef2 PE=1 SV=1	860	1.4e-129
TRINITY_DN100058_c0_g1_i2	TM144_HUMANTransmembrane protein 144 OS=Homo sapiens OX=9606 GN=TMEM144 PE=2 SV=1	1721	7e-59
TRINITY_DN100079_c0_g1_i1	GLYA_FLAJ1Serine hydroxymethyltransferase OS=Flavobacterium johnsoniae (strain ATCC 17061 / DSM 2064 / UW101) OX=376686 GN=glyA PE=3 SV=1	1136	2.4e-124
TRINITY_DN100174_c0_g2_i1	ATRN_HUMANAttractin OS=Homo sapiens OX=9606 GN=ATRN PE=1 SV=2	566	1.2e-07
TRINITY_DN100180_c1_g1_i1	CALM3_SOLTUPutative calmodulin-3 (Fragment) OS=Solanum tuberosum OX=4113 GN=PCM3 PE=5 SV=1	481	3.1e-33
TRINITY_DN100300_c0_g1_i1	TBA1_DROMETubulin alpha-1 chain OS=Drosophila melanogaster OX=7227 GN=alphaTub84B PE=1 SV=1	257	2.7e-07
TRINITY_DN100300_c0_g2_i1	TBA1_DROMETubulin alpha-1 chain OS=Drosophila melanogaster OX=7227 GN=alphaTub84B PE=1 SV=1	257	2e-07
TRINITY_DN100344_c0_g1_i1	TAR1_KLULAProtein TAR1 OS=Kluyveromyces lactis (strain ATCC 8585 / CBS 2359 / DSM 70799 / NBRC 1267 / NRRL Y-1140 / WM37) OX=284590 GN=TAR1-A PE=4 SV=2	549	1e-08
TRINITY_DN100344_c1_g1_i1	TAR1_KLULAProtein TAR1 OS=Kluyveromyces lactis (strain ATCC 8585 / CBS 2359 / DSM 70799 / NBRC 1267 / NRRL Y-1140 / WM37) OX=284590 GN=TAR1-A PE=4 SV=2	404	4.6e-06
TRINITY_DN100365_c1_g1_i1	SRP09_CANLFSignal recognition particle 9 kDa protein OS=Canis lupus familiaris OX=9615 GN=SRP9 PE=1 SV=2	432	6.9e-24
TRINITY_DN100419_c0_g1_i1	ACHB3_HUMANNeuronal acetylcholine receptor subunit beta-3 OS=Homo sapiens OX=9606 GN=CHRNB3 PE=2 SV=2	802	1.2e-16
TRINITY_DN10042_c0_g1_i1	RTJK_DROMERNA-directed DNA polymerase from mobile element jockey OS=Drosophila melanogaster OX=7227 GN=pol PE=1 SV=1	445	1.9e-13
TRINITY_DN100441_c0_g1_i1	UTRO_HUMANUtrophin OS=Homo sapiens OX=9606 GN=UTRN PE=1 SV=2	584	5.3e-11
TRINITY_DN100456_c0_g1_i1	TM53B_XENLATransmembrane protein 53-B OS=Xenopus laevis OX=8355 GN=tmem53-b PE=2 SV=1	1733	2.1e-34
TRINITY_DN100456_c0_g2_i1	TM53B_XENLATransmembrane protein 53-B OS=Xenopus laevis OX=8355 GN=tmem53-b PE=2 SV=1	1736	9.2e-35
TRINITY_DN100556_c0_g1_i1	F16A1_HUMANProtein FAM160A1 OS=Homo sapiens OX=9606 GN=FAM160A1 PE=2 SV=2	1132	1.4e-47
TRINITY_DN100556_c0_g2_i1	F16A1_HUMANProtein FAM160A1 OS=Homo sapiens OX=9606 GN=FAM160A1 PE=2 SV=2	1037	1.3e-47
TRINITY_DN100558_c0_g1_i1	RHCG_HUMANAmmonium transporter Rh type C OS=Homo sapiens OX=9606 GN=RHCG PE=1 SV=1	319	1.1e-10
TRINITY_DN100558_c0_g2_i1	RHCG_CHICKAmmonium transporter Rh type C OS=Gallus gallus OX=9031 GN=RHCG PE=2 SV=1	289	5.1e-23
TRINITY_DN100598_c0_g1_i1	GABR2_CAEELGamma-aminobutyric acid type B receptor subunit 2 OS=Caenorhabditis elegans OX=6239 GN=gbb-2 PE=1 SV=1	628	1.3e-10
TRINITY_DN100598_c0_g2_i1	GABR2_CAEELGamma-aminobutyric acid type B receptor subunit 2 OS=Caenorhabditis elegans OX=6239 GN=gbb-2 PE=1 SV=1	276	1.5e-08
TRINITY_DN100598_c0_g2_i2	GABR2_CAEELGamma-aminobutyric acid type B receptor subunit 2 OS=Caenorhabditis elegans OX=6239 GN=gbb-2 PE=1 SV=1	713	4.8e-14
TRINITY_DN100615_c0_g1_i1	LSM8_BOVINU6 snRNA-associated Sm-like protein LSm8 OS=Bos taurus OX=9913 GN=LSM8 PE=3 SV=3	1179	1.9e-39
TRINITY_DN100615_c0_g1_i2	LSM8_BOVINU6 snRNA-associated Sm-like protein LSm8 OS=Bos taurus OX=9913 GN=LSM8 PE=3 SV=3	1202	1.9e-39
TRINITY_DN100642_c0_g1_i1	SVEP1_MOUSESushi, von Willebrand factor type A, EGF and pentraxin domain-containing protein 1 OS=Mus musculus OX=10090 GN=Svep1 PE=1 SV=1	1005	8.7e-70
TRINITY_DN100642_c0_g2_i1	SVEP1_MOUSESushi, von Willebrand factor type A, EGF and pentraxin domain-containing protein 1 OS=Mus musculus OX=10090 GN=Svep1 PE=1 SV=1	1005	8.7e-70
TRINITY_DN100648_c0_g2_i1	PUNA_BACSUPurine nucleoside phosphorylase 1 OS=Bacillus subtilis (strain 168) OX=224308 GN=punA PE=1 SV=1	746	3e-06
TRINITY_DN100648_c0_g3_i1	PUNA_BACSUPurine nucleoside phosphorylase 1 OS=Bacillus subtilis (strain 168) OX=224308 GN=punA PE=1 SV=1	750	2.3e-06
TRINITY_DN100650_c0_g1_i1	ADCY2_DROMEAdenylate cyclase type 2 OS=Drosophila melanogaster OX=7227 GN=Ac76E PE=2 SV=3	418	9e-29
TRINITY_DN100772_c0_g1_i1	PARC_BORBUDNA topoisomerase 4 subunit A OS=Borrelia burgdorferi (strain ATCC 35210 / B31 / CIP 102532 / DSM 4680) OX=224326 GN=parC PE=3 SV=1	206	1.5e-08
TRINITY_DN100772_c0_g2_i1	PARC_BORBUDNA topoisomerase 4 subunit A OS=Borrelia burgdorferi (strain ATCC 35210 / B31 / CIP 102532 / DSM 4680) OX=224326 GN=parC PE=3 SV=1	207	1.5e-08
TRINITY_DN100918_c0_g1_i1	NK1R_HUMANSubstance-P receptor OS=Homo sapiens OX=9606 GN=TACR1 PE=1 SV=1	1000	6.5e-09
TRINITY_DN100918_c0_g2_i1	NK1R_HUMANSubstance-P receptor OS=Homo sapiens OX=9606 GN=TACR1 PE=1 SV=1	1013	6.6e-09
TRINITY_DN100974_c0_g2_i1	CENPF_HUMANCentromere protein F OS=Homo sapiens OX=9606 GN=CENPF PE=1 SV=3	845	1.6e-08
TRINITY_DN100974_c0_g2_i2	CENPF_HUMANCentromere protein F OS=Homo sapiens OX=9606 GN=CENPF PE=1 SV=3	949	1.8e-08
TRINITY_DN100974_c0_g2_i3	CENPF_HUMANCentromere protein F OS=Homo sapiens OX=9606 GN=CENPF PE=1 SV=3	624	6.3e-10
TRINITY_DN100975_c1_g1_i1	KFA_SALSAKynurenine formamidase OS=Salmo salar OX=8030 GN=afmid PE=2 SV=1	700	4.6e-25
TRINITY_DN101027_c0_g1_i1	THA_HIPHIThyroid hormone receptor alpha OS=Hippoglossus hippoglossus OX=8267 GN=thra PE=2 SV=1	1618	9.8e-31
TRINITY_DN101027_c0_g2_i1	THA_HIPHIThyroid hormone receptor alpha OS=Hippoglossus hippoglossus OX=8267 GN=thra PE=2 SV=1	1618	9.8e-31
TRINITY_DN101065_c0_g1_i1	GCYB1_CANLFGuanylate cyclase soluble subunit beta-1 OS=Canis lupus familiaris OX=9615 GN=GUCY1B1 PE=2 SV=1	908	3.5e-25
TRINITY_DN101065_c0_g2_i1	GCYB1_CANLFGuanylate cyclase soluble subunit beta-1 OS=Canis lupus familiaris OX=9615 GN=GUCY1B1 PE=2 SV=1	894	3.4e-25
TRINITY_DN101107_c0_g1_i1	POL5_DROMERetrovirus-related Pol polyprotein from transposon opus OS=Drosophila melanogaster OX=7227 GN=pol PE=4 SV=1	278	2.8e-10
TRINITY_DN101178_c0_g1_i1	INSI1_ECOLITransposase InsI for insertion sequence element IS30A OS=Escherichia coli (strain K12) OX=83333 GN=insI1 PE=3 SV=1	342	9.4e-24
TRINITY_DN101241_c0_g1_i1	RPC9_BOVINDNA-directed RNA polymerase III subunit RPC9 OS=Bos taurus OX=9913 GN=CRCP PE=2 SV=1	487	2.9e-26
TRINITY_DN101245_c0_g1_i1	HMCN2_HUMANHemicentin-2 OS=Homo sapiens OX=9606 GN=HMCN2 PE=2 SV=3	275	1.3e-07
TRINITY_DN101257_c0_g2_i1	ARRD2_MOUSEArrestin domain-containing protein 2 OS=Mus musculus OX=10090 GN=Arrdc2 PE=2 SV=1	690	5.3e-10
TRINITY_DN101257_c0_g2_i2	ARRD3_BOVINArrestin domain-containing protein 3 OS=Bos taurus OX=9913 GN=ARRDC3 PE=2 SV=1	1759	1.8e-14
TRINITY_DN101291_c0_g1_i1	RT15_DROME28S ribosomal protein S15, mitochondrial OS=Drosophila melanogaster OX=7227 GN=bonsai PE=2 SV=2	592	1.1e-19
TRINITY_DN101336_c0_g1_i1	PGAP2_BOVINPost-GPI attachment to proteins factor 2 OS=Bos taurus OX=9913 GN=PGAP2 PE=2 SV=1	1554	8.3e-19
TRINITY_DN101342_c0_g1_i1	PRS52_MOUSESerine protease 52 OS=Mus musculus OX=10090 GN=Prss52 PE=2 SV=2	915	9.2e-18
TRINITY_DN101342_c0_g3_i1	PRS54_RATInactive serine protease 54 OS=Rattus norvegicus OX=10116 GN=Prss54 PE=1 SV=1	371	1.6e-08
TRINITY_DN101382_c0_g2_i1	TAF5_HUMANTranscription initiation factor TFIID subunit 5 OS=Homo sapiens OX=9606 GN=TAF5 PE=1 SV=3	2143	1e-107
TRINITY_DN101388_c0_g1_i1	S6A20_HUMANSodium- and chloride-dependent transporter XTRP3 OS=Homo sapiens OX=9606 GN=SLC6A20 PE=1 SV=1	467	4.1e-06
TRINITY_DN101388_c0_g2_i1	SC6A8_TORMACreatine transporter OS=Torpedo marmorata OX=7788 PE=2 SV=1	424	4.7e-09
TRINITY_DN101388_c0_g2_i2	SC6A8_TORMACreatine transporter OS=Torpedo marmorata OX=7788 PE=2 SV=1	458	5.1e-09
TRINITY_DN101388_c0_g2_i3	SC6A8_TORMACreatine transporter OS=Torpedo marmorata OX=7788 PE=2 SV=1	800	1.8e-22
TRINITY_DN101388_c0_g2_i4	SC6A8_TORMACreatine transporter OS=Torpedo marmorata OX=7788 PE=2 SV=1	766	1.8e-22
TRINITY_DN101402_c0_g1_i1	KCNH6_CHICKPotassium voltage-gated channel subfamily H member 6 OS=Gallus gallus OX=9031 GN=KCNH6 PE=2 SV=2	1105	2.5e-110
TRINITY_DN101631_c0_g1_i1	NIM1_MOUSESerine/threonine-protein kinase NIM1 OS=Mus musculus OX=10090 GN=Nim1k PE=2 SV=1	1043	2.1e-74
TRINITY_DN101668_c0_g1_i1	POL_CYLCVEnzymatic polyprotein OS=Cestrum yellow leaf curling virus OX=175814 GN=ORF V PE=3 SV=1	513	1.1e-12
TRINITY_DN101687_c0_g1_i1	MKL_MYCLEProbable ribonucleotide transport ATP-binding protein mkl OS=Mycobacterium leprae (strain TN) OX=272631 GN=mkl PE=3 SV=2	370	4.4e-19
TRINITY_DN101687_c0_g2_i1	MKL_MYCLEProbable ribonucleotide transport ATP-binding protein mkl OS=Mycobacterium leprae (strain TN) OX=272631 GN=mkl PE=3 SV=2	370	4.4e-19
TRINITY_DN101689_c0_g1_i1	TPIS_CLOTETriosephosphate isomerase OS=Clostridium tetani (strain Massachusetts / E88) OX=212717 GN=tpiA PE=3 SV=1	449	6.3e-12
TRINITY_DN101689_c0_g2_i1	TPIS_CLOTETriosephosphate isomerase OS=Clostridium tetani (strain Massachusetts / E88) OX=212717 GN=tpiA PE=3 SV=1	449	6.3e-12
TRINITY_DN101689_c0_g3_i1	TPIS_CLOTETriosephosphate isomerase OS=Clostridium tetani (strain Massachusetts / E88) OX=212717 GN=tpiA PE=3 SV=1	449	6.3e-12
TRINITY_DN101951_c0_g1_i1	ADCY5_RATAdenylate cyclase type 5 OS=Rattus norvegicus OX=10116 GN=Adcy5 PE=1 SV=2	1028	1.3e-07
TRINITY_DN101951_c0_g2_i1	ADCY5_RATAdenylate cyclase type 5 OS=Rattus norvegicus OX=10116 GN=Adcy5 PE=1 SV=2	1028	1.3e-07
TRINITY_DN101951_c1_g1_i1	ADCY5_CANLFAdenylate cyclase type 5 OS=Canis lupus familiaris OX=9615 GN=ADCY5 PE=1 SV=2	584	1.8e-11
TRINITY_DN101951_c1_g2_i1	ADCY5_CANLFAdenylate cyclase type 5 OS=Canis lupus familiaris OX=9615 GN=ADCY5 PE=1 SV=2	701	9.9e-12
TRINITY_DN101951_c1_g2_i2	ADCY5_MOUSEAdenylate cyclase type 5 OS=Mus musculus OX=10090 GN=Adcy5 PE=1 SV=2	625	6.9e-49
TRINITY_DN101951_c1_g3_i1	ADCY5_MOUSEAdenylate cyclase type 5 OS=Mus musculus OX=10090 GN=Adcy5 PE=1 SV=2	267	3.5e-10
TRINITY_DN101954_c0_g1_i1	IQCH_DANREIQ motif-containing protein H OS=Danio rerio OX=7955 GN=iqch PE=4 SV=1	1038	2.2e-36
TRINITY_DN101954_c0_g1_i2	IQCH_DANREIQ motif-containing protein H OS=Danio rerio OX=7955 GN=iqch PE=4 SV=1	1055	2.3e-36
TRINITY_DN101954_c0_g1_i3	IQCH_DANREIQ motif-containing protein H OS=Danio rerio OX=7955 GN=iqch PE=4 SV=1	977	2.1e-36
TRINITY_DN101954_c0_g1_i4	IQCH_DANREIQ motif-containing protein H OS=Danio rerio OX=7955 GN=iqch PE=4 SV=1	994	2.1e-36
TRINITY_DN101976_c0_g1_i1	GPR9_AMPAMProbable G-protein coupled receptor No9 OS=Amphibalanus amphitrite OX=1232801 PE=3 SV=1	521	2.8e-11
TRINITY_DN10199_c0_g1_i1	GCY_STRPUSperact receptor OS=Strongylocentrotus purpuratus OX=7668 PE=2 SV=1	342	7.7e-18
TRINITY_DN102062_c0_g1_i1	EKI1_MOUSEEthanolamine kinase 1 OS=Mus musculus OX=10090 GN=Etnk1 PE=1 SV=2	1039	1.8e-65
TRINITY_DN102126_c0_g2_i1	RSU1_HUMANRas suppressor protein 1 OS=Homo sapiens OX=9606 GN=RSU1 PE=1 SV=3	2130	5.6e-18
TRINITY_DN102175_c0_g1_i2	NRG_DROMENeuroglian OS=Drosophila melanogaster OX=7227 GN=Nrg PE=1 SV=2	587	7.7e-26
TRINITY_DN102175_c0_g1_i3	NRG_DROMENeuroglian OS=Drosophila melanogaster OX=7227 GN=Nrg PE=1 SV=2	720	4.3e-10
TRINITY_DN102175_c0_g1_i4	CNTN6_RATContactin-6 OS=Rattus norvegicus OX=10116 GN=Cntn6 PE=1 SV=1	314	7.8e-09
TRINITY_DN102175_c0_g1_i5	NRG_DROMENeuroglian OS=Drosophila melanogaster OX=7227 GN=Nrg PE=1 SV=2	668	6.3e-16
TRINITY_DN102175_c0_g1_i6	NRG_DROMENeuroglian OS=Drosophila melanogaster OX=7227 GN=Nrg PE=1 SV=2	639	3.8e-10
TRINITY_DN10221_c0_g1_i1	HSP85_TRYCRHeat shock-like 85 kDa protein OS=Trypanosoma cruzi OX=5693 PE=3 SV=1	521	4.8e-64
TRINITY_DN102266_c0_g1_i1	KCNQ4_HUMANPotassium voltage-gated channel subfamily KQT member 4 OS=Homo sapiens OX=9606 GN=KCNQ4 PE=1 SV=2	463	7e-06
TRINITY_DN102266_c0_g2_i1	KCNQ5_HUMANPotassium voltage-gated channel subfamily KQT member 5 OS=Homo sapiens OX=9606 GN=KCNQ5 PE=1 SV=3	489	6.8e-52
TRINITY_DN102266_c0_g3_i1	KCNQ5_HUMANPotassium voltage-gated channel subfamily KQT member 5 OS=Homo sapiens OX=9606 GN=KCNQ5 PE=1 SV=3	266	2.6e-13
TRINITY_DN102266_c0_g4_i1	KCNQ5_HUMANPotassium voltage-gated channel subfamily KQT member 5 OS=Homo sapiens OX=9606 GN=KCNQ5 PE=1 SV=3	266	2.6e-13
TRINITY_DN102266_c0_g5_i1	KCNQ5_HUMANPotassium voltage-gated channel subfamily KQT member 5 OS=Homo sapiens OX=9606 GN=KCNQ5 PE=1 SV=3	266	2.6e-13
TRINITY_DN102334_c0_g1_i1	BMPH_STRPUBone morphogenetic protein 1 homolog OS=Strongylocentrotus purpuratus OX=7668 PE=2 SV=1	729	1.9e-13
TRINITY_DN102334_c1_g1_i1	NAS4_CAEELZinc metalloproteinase nas-4 OS=Caenorhabditis elegans OX=6239 GN=nas-4 PE=2 SV=4	628	1.8e-09
TRINITY_DN102336_c0_g1_i1	FOXL1_MOUSEForkhead box protein L1 OS=Mus musculus OX=10090 GN=Foxl1 PE=2 SV=2	955	2.1e-44
TRINITY_DN102352_c0_g1_i1	ODBB_THET82-oxoisovalerate dehydrogenase subunit beta OS=Thermus thermophilus (strain HB8 / ATCC 27634 / DSM 579) OX=300852 GN=TTHA0230 PE=1 SV=1	708	9.6e-31
TRINITY_DN102580_c0_g2_i1	ARH_RATLow density lipoprotein receptor adapter protein 1 OS=Rattus norvegicus OX=10116 GN=Ldlrap1 PE=1 SV=2	1833	9.8e-11
TRINITY_DN102589_c0_g1_i1	AGRV1_HUMANAdhesion G-protein coupled receptor V1 OS=Homo sapiens OX=9606 GN=ADGRV1 PE=1 SV=2	827	9.5e-06
TRINITY_DN102667_c0_g1_i1	ABITM_DANREProtein Abitram OS=Danio rerio OX=7955 GN=abitram PE=2 SV=1	924	4.7e-38
TRINITY_DN102691_c0_g1_i1	CS1A_MOUSEComplement C1s-A subcomponent OS=Mus musculus OX=10090 GN=C1sa PE=2 SV=2	293	1.2e-06
TRINITY_DN102691_c0_g1_i2	BSSP4_MOUSEBrain-specific serine protease 4 OS=Mus musculus OX=10090 GN=Prss22 PE=2 SV=2	220	9.6e-06
TRINITY_DN102691_c0_g2_i1	BSSP4_MOUSEBrain-specific serine protease 4 OS=Mus musculus OX=10090 GN=Prss22 PE=2 SV=2	211	1.4e-06
TRINITY_DN102789_c0_g1_i1	NADB_VIBCHL-aspartate oxidase OS=Vibrio cholerae serotype O1 (strain ATCC 39315 / El Tor Inaba N16961) OX=243277 GN=nadB PE=3 SV=2	829	2.2e-34
TRINITY_DN102847_c0_g2_i1	Y736_HAEINUncharacterized sodium-dependent transporter HI_0736 OS=Haemophilus influenzae (strain ATCC 51907 / DSM 11121 / KW20 / Rd) OX=71421 GN=HI_0736 PE=3 SV=1	757	4.9e-09
TRINITY_DN102847_c0_g2_i2	Y736_HAEINUncharacterized sodium-dependent transporter HI_0736 OS=Haemophilus influenzae (strain ATCC 51907 / DSM 11121 / KW20 / Rd) OX=71421 GN=HI_0736 PE=3 SV=1	645	1.5e-09
TRINITY_DN102894_c0_g1_i1	MA1B1_HUMANEndoplasmic reticulum mannosyl-oligosaccharide 1,2-alpha-mannosidase OS=Homo sapiens OX=9606 GN=MAN1B1 PE=1 SV=2	452	7.7e-34
TRINITY_DN102914_c0_g2_i1	TAR1_YEASTProtein TAR1 OS=Saccharomyces cerevisiae (strain ATCC 204508 / S288c) OX=559292 GN=TAR1 PE=2 SV=1	216	8.3e-10
TRINITY_DN102914_c0_g3_i1	TAR1_KLULAProtein TAR1 OS=Kluyveromyces lactis (strain ATCC 8585 / CBS 2359 / DSM 70799 / NBRC 1267 / NRRL Y-1140 / WM37) OX=284590 GN=TAR1-A PE=4 SV=2	389	2.5e-09
TRINITY_DN102914_c0_g4_i1	TAR1_YEASTProtein TAR1 OS=Saccharomyces cerevisiae (strain ATCC 204508 / S288c) OX=559292 GN=TAR1 PE=2 SV=1	304	5.8e-09
TRINITY_DN102966_c0_g1_i1	SKY_DROMEGTPase-activating protein skywalker OS=Drosophila melanogaster OX=7227 GN=sky PE=1 SV=2	1032	8.7e-41
TRINITY_DN103151_c0_g1_i1	CGAT1_HUMANChondroitin sulfate N-acetylgalactosaminyltransferase 1 OS=Homo sapiens OX=9606 GN=CSGALNACT1 PE=1 SV=2	1623	5.3e-101
TRINITY_DN103232_c0_g1_i1	MIC25_HUMANMICOS complex subunit MIC25 OS=Homo sapiens OX=9606 GN=CHCHD6 PE=1 SV=1	372	1.9e-06
TRINITY_DN103289_c0_g1_i1	RM51_DROPS39S ribosomal protein L51, mitochondrial OS=Drosophila pseudoobscura pseudoobscura OX=46245 GN=mRpL51 PE=3 SV=1	952	8.1e-17
TRINITY_DN10331_c0_g1_i1	ARC3A_XENLAActin-related protein 2/3 complex subunit 3-A OS=Xenopus laevis OX=8355 GN=arpc3-a PE=1 SV=1	1847	3.7e-58
TRINITY_DN103360_c0_g1_i1	ACH1_DROMEAcetylcholine receptor subunit alpha-like 1 OS=Drosophila melanogaster OX=7227 GN=nAChRalpha1 PE=2 SV=2	347	2.1e-39
TRINITY_DN103360_c0_g2_i1	ACH1_DROMEAcetylcholine receptor subunit alpha-like 1 OS=Drosophila melanogaster OX=7227 GN=nAChRalpha1 PE=2 SV=2	420	8.2e-22
TRINITY_DN103421_c0_g1_i1	RPB11_ANOGADNA-directed RNA polymerase II subunit RPB11 OS=Anopheles gambiae OX=7165 GN=Rpb11 PE=3 SV=2	467	7.9e-50
TRINITY_DN103436_c0_g1_i1	NMD3A_HUMANGlutamate receptor ionotropic, NMDA 3A OS=Homo sapiens OX=9606 GN=GRIN3A PE=1 SV=2	509	1.6e-19
TRINITY_DN103436_c1_g1_i1	NMD3B_MOUSEGlutamate receptor ionotropic, NMDA 3B OS=Mus musculus OX=10090 GN=Grin3b PE=1 SV=1	459	3.3e-24
TRINITY_DN103473_c0_g1_i1	S2551_MOUSESolute carrier family 25 member 51 OS=Mus musculus OX=10090 GN=Slc25a51 PE=1 SV=1	1842	3.4e-72
TRINITY_DN103483_c1_g1_i1	CNTN5_MOUSEContactin-5 OS=Mus musculus OX=10090 GN=Cntn5 PE=1 SV=2	668	3.1e-07
TRINITY_DN103576_c0_g2_i1	PLCL_MYTGAPerlucin-like protein OS=Mytilus galloprovincialis OX=29158 PE=1 SV=1	428	3.8e-06
TRINITY_DN103576_c0_g2_i2	PLCL_MYTGAPerlucin-like protein OS=Mytilus galloprovincialis OX=29158 PE=1 SV=1	428	3.4e-07
TRINITY_DN103582_c0_g1_i1	OPRK_CAVPOKappa-type opioid receptor OS=Cavia porcellus OX=10141 GN=OPRK1 PE=2 SV=1	1420	2.4e-09
TRINITY_DN103603_c0_g1_i1	PDXA_BACTN4-hydroxythreonine-4-phosphate dehydrogenase OS=Bacteroides thetaiotaomicron (strain ATCC 29148 / DSM 2079 / NCTC 10582 / E50 / VPI-5482) OX=226186 GN=pdxA PE=3 SV=1	734	3.7e-62
TRINITY_DN103664_c0_g1_i1	IF2G_BOVINEukaryotic translation initiation factor 2 subunit 3 OS=Bos taurus OX=9913 GN=EIF2S3 PE=2 SV=1	556	1.8e-72
TRINITY_DN103697_c0_g2_i1	CP3A7_HUMANCytochrome P450 3A7 OS=Homo sapiens OX=9606 GN=CYP3A7 PE=1 SV=3	219	2.7e-08
TRINITY_DN10376_c0_g1_i1	CELR1_HUMANCadherin EGF LAG seven-pass G-type receptor 1 OS=Homo sapiens OX=9606 GN=CELSR1 PE=1 SV=1	719	6.1e-09
TRINITY_DN103802_c0_g1_i1	KCP_HALAIBPTI/Kunitz domain-containing protein (Fragment) OS=Haliotis asinina OX=109174 PE=1 SV=1	474	1.1e-14
TRINITY_DN103802_c0_g2_i1	VKT3_BITGAKunitz-type serine protease inhibitor bitisilin-3 (Fragment) OS=Bitis gabonica OX=8694 PE=2 SV=1	721	2.1e-25
TRINITY_DN10383_c0_g1_i1	AHPC_HELPYAlkyl hydroperoxide reductase C OS=Helicobacter pylori (strain ATCC 700392 / 26695) OX=85962 GN=ahpC PE=1 SV=3	339	2e-18
TRINITY_DN103852_c0_g1_i2	VLDLR_RABITVery low-density lipoprotein receptor OS=Oryctolagus cuniculus OX=9986 GN=VLDLR PE=2 SV=1	376	3e-07
TRINITY_DN103900_c0_g1_i1	DUOX2_RATDual oxidase 2 OS=Rattus norvegicus OX=10116 GN=Duox2 PE=2 SV=1	512	8.7e-34
TRINITY_DN103993_c0_g1_i1	LAMA3_MOUSELaminin subunit alpha-3 OS=Mus musculus OX=10090 GN=Lama3 PE=1 SV=4	726	1.1e-10
TRINITY_DN104006_c0_g1_i1	BRWD3_MOUSEBromodomain and WD repeat-containing protein 3 OS=Mus musculus OX=10090 GN=Brwd3 PE=1 SV=1	4927	4.7e-193
TRINITY_DN10409_c0_g1_i1	NRG_DROMENeuroglian OS=Drosophila melanogaster OX=7227 GN=Nrg PE=1 SV=2	271	5.7e-08
TRINITY_DN10409_c0_g2_i1	LSAMP_HUMANLimbic system-associated membrane protein OS=Homo sapiens OX=9606 GN=LSAMP PE=1 SV=2	265	1e-06
TRINITY_DN104118_c0_g1_i1	TSEAR_HUMANThrombospondin-type laminin G domain and EAR repeat-containing protein OS=Homo sapiens OX=9606 GN=TSPEAR PE=1 SV=2	2076	2.8e-06
TRINITY_DN104156_c0_g1_i1	BRAT_DROMEBrain tumor protein OS=Drosophila melanogaster OX=7227 GN=brat PE=1 SV=2	632	3.4e-11
TRINITY_DN104176_c0_g1_i1	C1D_CRIGRNuclear nucleic acid-binding protein C1D OS=Cricetulus griseus OX=10029 GN=C1D PE=2 SV=1	548	2.1e-09
TRINITY_DN104197_c0_g1_i1	GCYB2_RATGuanylate cyclase soluble subunit beta-2 OS=Rattus norvegicus OX=10116 GN=Gucy1b2 PE=2 SV=1	770	1.6e-26
TRINITY_DN104197_c0_g2_i1	GCYB2_HUMANGuanylate cyclase soluble subunit beta-2 OS=Homo sapiens OX=9606 GN=GUCY1B2 PE=5 SV=2	510	5.1e-18
TRINITY_DN104245_c1_g1_i1	GLRA1_DANREGlycine receptor subunit alphaZ1 OS=Danio rerio OX=7955 GN=glra1 PE=1 SV=1	484	1.1e-09
TRINITY_DN104245_c1_g2_i1	GLRA1_DANREGlycine receptor subunit alphaZ1 OS=Danio rerio OX=7955 GN=glra1 PE=1 SV=1	484	2.9e-10
TRINITY_DN104297_c0_g1_i1	CSH1_YEASTMannosyl phosphorylinositol ceramide synthase CSH1 OS=Saccharomyces cerevisiae (strain ATCC 204508 / S288c) OX=559292 GN=CSH1 PE=1 SV=1	1327	8.1e-23
TRINITY_DN104305_c0_g1_i1	ERAP1_MOUSEEndoplasmic reticulum aminopeptidase 1 OS=Mus musculus OX=10090 GN=Erap1 PE=1 SV=2	1306	2.5e-48
TRINITY_DN104342_c1_g1_i1	POL_CAMVCEnzymatic polyprotein OS=Cauliflower mosaic virus (strain CM-1841) OX=10644 GN=ORF V PE=3 SV=1	667	1.2e-14
TRINITY_DN104351_c0_g1_i1	ASPG_ELIMRN(4)-(Beta-N-acetylglucosaminyl)-L-asparaginase OS=Elizabethkingia miricola OX=172045 PE=1 SV=1	215	4e-17
TRINITY_DN104351_c0_g2_i1	ASPG_ELIMRN(4)-(Beta-N-acetylglucosaminyl)-L-asparaginase OS=Elizabethkingia miricola OX=172045 PE=1 SV=1	398	4.3e-28
TRINITY_DN104388_c0_g1_i1	TLR6_BOVINToll-like receptor 6 OS=Bos taurus OX=9913 GN=TLR6 PE=2 SV=1	973	2.9e-09
TRINITY_DN104388_c0_g1_i2	TLR6_BOVINToll-like receptor 6 OS=Bos taurus OX=9913 GN=TLR6 PE=2 SV=1	650	1.9e-09
TRINITY_DN104388_c0_g1_i3	TLR6_BOVINToll-like receptor 6 OS=Bos taurus OX=9913 GN=TLR6 PE=2 SV=1	794	2.3e-09
TRINITY_DN104419_c0_g1_i1	PIGG_HUMANGPI ethanolamine phosphate transferase 2 OS=Homo sapiens OX=9606 GN=PIGG PE=1 SV=1	285	3.2e-25
TRINITY_DN104419_c0_g2_i1	PIGG_HUMANGPI ethanolamine phosphate transferase 2 OS=Homo sapiens OX=9606 GN=PIGG PE=1 SV=1	383	4.2e-25
TRINITY_DN104419_c0_g2_i2	GPI7_ASPORGPI ethanolamine phosphate transferase 2 OS=Aspergillus oryzae (strain ATCC 42149 / RIB 40) OX=510516 GN=las21 PE=3 SV=2	355	1.1e-32
TRINITY_DN104502_c0_g1_i1	LRP2_MOUSELow-density lipoprotein receptor-related protein 2 OS=Mus musculus OX=10090 GN=Lrp2 PE=1 SV=1	658	3.9e-18
TRINITY_DN104502_c0_g1_i2	LRP2_MOUSELow-density lipoprotein receptor-related protein 2 OS=Mus musculus OX=10090 GN=Lrp2 PE=1 SV=1	711	3e-16
TRINITY_DN104502_c0_g1_i4	LRP2_MOUSELow-density lipoprotein receptor-related protein 2 OS=Mus musculus OX=10090 GN=Lrp2 PE=1 SV=1	756	3.2e-16
TRINITY_DN104502_c0_g1_i5	LRP2_MOUSELow-density lipoprotein receptor-related protein 2 OS=Mus musculus OX=10090 GN=Lrp2 PE=1 SV=1	613	3.6e-18
TRINITY_DN104518_c0_g1_i1	DDRA_CAEELDiscoidin domain-containing receptor A OS=Caenorhabditis elegans OX=6239 GN=ddr-1 PE=2 SV=3	1299	4.1e-11
TRINITY_DN104518_c0_g1_i2	DDRA_CAEELDiscoidin domain-containing receptor A OS=Caenorhabditis elegans OX=6239 GN=ddr-1 PE=2 SV=3	1630	3.8e-14
TRINITY_DN104528_c0_g1_i1	DRC10_BOVINDynein regulatory complex protein 10 OS=Bos taurus OX=9913 GN=IQCD PE=2 SV=1	1570	9.8e-60
TRINITY_DN104528_c0_g1_i2	DRC10_HUMANDynein regulatory complex protein 10 OS=Homo sapiens OX=9606 GN=IQCD PE=2 SV=2	1546	2.3e-53
TRINITY_DN104548_c1_g1_i1	CEBPZ_HUMANCCAAT/enhancer-binding protein zeta OS=Homo sapiens OX=9606 GN=CEBPZ PE=1 SV=3	729	4.8e-09
TRINITY_DN104552_c0_g1_i1	MLR_BOMMOMyosin regulatory light chain 2 OS=Bombyx mori OX=7091 PE=1 SV=1	1118	1.2e-30
TRINITY_DN104552_c0_g1_i2	MLR_DROMEMyosin regulatory light chain 2 OS=Drosophila melanogaster OX=7227 GN=Mlc2 PE=1 SV=2	1031	8.2e-31
TRINITY_DN104607_c0_g1_i1	PSTS_HAEINPhosphate-binding protein PstS OS=Haemophilus influenzae (strain ATCC 51907 / DSM 11121 / KW20 / Rd) OX=71421 GN=pstS PE=3 SV=1	782	3.2e-11
TRINITY_DN104607_c0_g1_i2	PSTS_METJAPhosphate-binding protein PstS OS=Methanocaldococcus jannaschii (strain ATCC 43067 / DSM 2661 / JAL-1 / JCM 10045 / NBRC 100440) OX=243232 GN=pstS PE=3 SV=1	503	1.8e-07
TRINITY_DN104712_c0_g1_i1	DNPH1_DANRE2'-deoxynucleoside 5'-phosphate N-hydrolase 1 OS=Danio rerio OX=7955 GN=dnph1 PE=3 SV=1	766	1.5e-34
TRINITY_DN104712_c0_g2_i1	DNPH1_DANRE2'-deoxynucleoside 5'-phosphate N-hydrolase 1 OS=Danio rerio OX=7955 GN=dnph1 PE=3 SV=1	674	1.2e-19
TRINITY_DN104732_c0_g1_i1	AGRV1_MOUSEAdhesion G-protein coupled receptor V1 OS=Mus musculus OX=10090 GN=Adgrv1 PE=1 SV=1	505	8.7e-10
TRINITY_DN104732_c0_g2_i1	AGRV1_MOUSEAdhesion G-protein coupled receptor V1 OS=Mus musculus OX=10090 GN=Adgrv1 PE=1 SV=1	737	6.2e-41
TRINITY_DN104735_c1_g1_i1	ZASP_DROMEPDZ and LIM domain protein Zasp OS=Drosophila melanogaster OX=7227 GN=Zasp52 PE=1 SV=2	790	2.9e-12
TRINITY_DN104901_c0_g1_i1	STN1_XENTRCST complex subunit STN1 OS=Xenopus tropicalis OX=8364 GN=stn1 PE=2 SV=1	596	6.9e-06
TRINITY_DN104901_c0_g1_i2	STN1_XENTRCST complex subunit STN1 OS=Xenopus tropicalis OX=8364 GN=stn1 PE=2 SV=1	621	7.2e-06
TRINITY_DN104908_c0_g1_i1	IF1AY_HUMANEukaryotic translation initiation factor 1A, Y-chromosomal OS=Homo sapiens OX=9606 GN=EIF1AY PE=1 SV=4	677	1.5e-44
TRINITY_DN104916_c0_g1_i1	NU4M_CERCANADH-ubiquinone oxidoreductase chain 4 OS=Ceratitis capitata OX=7213 GN=ND4 PE=3 SV=2	1572	5.7e-84
TRINITY_DN104931_c1_g1_i1	OPSD1_MIZYERhodopsin, GQ-coupled OS=Mizuhopecten yessoensis OX=6573 GN=SCOP1 PE=1 SV=1	963	2.9e-06
TRINITY_DN104995_c0_g2_i1	MRP1_MOUSEMultidrug resistance-associated protein 1 OS=Mus musculus OX=10090 GN=Abcc1 PE=1 SV=1	323	4.8e-06
TRINITY_DN104995_c0_g3_i1	MRP1_RATMultidrug resistance-associated protein 1 OS=Rattus norvegicus OX=10116 GN=Abcc1 PE=1 SV=2	1231	1.9e-103
TRINITY_DN105006_c0_g2_i1	SDK2_CHICKProtein sidekick-2 OS=Gallus gallus OX=9031 GN=SDK2 PE=1 SV=2	576	8.4e-09
TRINITY_DN105014_c1_g2_i1	TMC3_MOUSETransmembrane channel-like protein 3 OS=Mus musculus OX=10090 GN=Tmc3 PE=2 SV=1	562	5.1e-27
TRINITY_DN105014_c1_g3_i1	TMC2A_DANRETransmembrane channel-like protein 2-A OS=Danio rerio OX=7955 GN=tmc2a PE=1 SV=2	355	9.4e-11
TRINITY_DN105064_c0_g1_i1	AGRV1_HUMANAdhesion G-protein coupled receptor V1 OS=Homo sapiens OX=9606 GN=ADGRV1 PE=1 SV=2	932	2.8e-06
TRINITY_DN105083_c0_g1_i1	ETS6_DROMEDNA-binding protein D-ETS-6 OS=Drosophila melanogaster OX=7227 GN=Ets21C PE=2 SV=2	1091	1.7e-23
TRINITY_DN105104_c0_g1_i1	CPMD8_HUMANC3 and PZP-like alpha-2-macroglobulin domain-containing protein 8 OS=Homo sapiens OX=9606 GN=CPAMD8 PE=1 SV=2	1268	4.4e-10
TRINITY_DN105104_c0_g1_i2	CPMD8_HUMANC3 and PZP-like alpha-2-macroglobulin domain-containing protein 8 OS=Homo sapiens OX=9606 GN=CPAMD8 PE=1 SV=2	1279	4.4e-10
TRINITY_DN105107_c0_g1_i1	AGRV1_DANREAdhesion G-protein coupled receptor V1 OS=Danio rerio OX=7955 GN=adgrv1 PE=2 SV=1	413	2.9e-11
TRINITY_DN105108_c0_g1_i1	S22A3_MOUSESolute carrier family 22 member 3 OS=Mus musculus OX=10090 GN=Slc22a3 PE=2 SV=1	248	2.3e-08
TRINITY_DN105108_c0_g2_i1	S22A3_MOUSESolute carrier family 22 member 3 OS=Mus musculus OX=10090 GN=Slc22a3 PE=2 SV=1	248	2.3e-08
TRINITY_DN105122_c0_g2_i1	PFD5_HUMANPrefoldin subunit 5 OS=Homo sapiens OX=9606 GN=PFDN5 PE=1 SV=2	380	1.8e-07
TRINITY_DN105122_c0_g2_i2	PFD5_HUMANPrefoldin subunit 5 OS=Homo sapiens OX=9606 GN=PFDN5 PE=1 SV=2	798	6.8e-33
TRINITY_DN105136_c0_g1_i1	HPPA_LEPICPutative K(+)-stimulated pyrophosphate-energized sodium pump OS=Leptospira interrogans serogroup Icterohaemorrhagiae serovar copenhageni (strain Fiocruz L1-130) OX=267671 GN=hppA PE=3 SV=1	744	1.7e-41
TRINITY_DN105150_c0_g1_i1	MCM9_XENLADNA helicase MCM9 OS=Xenopus laevis OX=8355 GN=mcm9 PE=1 SV=1	3917	4.9e-225
TRINITY_DN105150_c0_g1_i2	MCM9_XENLADNA helicase MCM9 OS=Xenopus laevis OX=8355 GN=mcm9 PE=1 SV=1	3949	4.9e-225
TRINITY_DN105155_c0_g1_i1	PLMN_RATPlasminogen OS=Rattus norvegicus OX=10116 GN=Plg PE=2 SV=2	1023	6.1e-10
TRINITY_DN105258_c1_g1_i1	BKRB1_HUMANB1 bradykinin receptor OS=Homo sapiens OX=9606 GN=BDKRB1 PE=1 SV=3	1018	1.1e-08
TRINITY_DN105265_c0_g1_i1	TRPC3_HUMANShort transient receptor potential channel 3 OS=Homo sapiens OX=9606 GN=TRPC3 PE=1 SV=3	1232	1.8e-69
TRINITY_DN105270_c0_g1_i1	SYQ_HUMANGlutamine--tRNA ligase OS=Homo sapiens OX=9606 GN=QARS1 PE=1 SV=1	458	1.1e-27
TRINITY_DN105270_c0_g2_i1	SYQ_HUMANGlutamine--tRNA ligase OS=Homo sapiens OX=9606 GN=QARS1 PE=1 SV=1	252	5.9e-07
TRINITY_DN105294_c0_g2_i1	SPTCS_HUMANSpatacsin OS=Homo sapiens OX=9606 GN=SPG11 PE=1 SV=3	772	2e-13
TRINITY_DN105302_c0_g1_i1	AKA7G_HUMANA-kinase anchor protein 7 isoform gamma OS=Homo sapiens OX=9606 GN=AKAP7 PE=1 SV=2	1199	7.8e-17
TRINITY_DN105302_c0_g1_i4	AKA7G_HUMANA-kinase anchor protein 7 isoform gamma OS=Homo sapiens OX=9606 GN=AKAP7 PE=1 SV=2	986	2.1e-12
TRINITY_DN105327_c0_g1_i1	AGRV1_MOUSEAdhesion G-protein coupled receptor V1 OS=Mus musculus OX=10090 GN=Adgrv1 PE=1 SV=1	278	4.9e-07
TRINITY_DN105327_c0_g3_i1	AGRV1_HUMANAdhesion G-protein coupled receptor V1 OS=Homo sapiens OX=9606 GN=ADGRV1 PE=1 SV=2	394	1.5e-20
TRINITY_DN105380_c0_g1_i1	DKC1_HUMANH/ACA ribonucleoprotein complex subunit DKC1 OS=Homo sapiens OX=9606 GN=DKC1 PE=1 SV=3	2291	9.3e-176
TRINITY_DN105380_c0_g1_i3	DKC1_HUMANH/ACA ribonucleoprotein complex subunit DKC1 OS=Homo sapiens OX=9606 GN=DKC1 PE=1 SV=3	2023	1.7e-125
TRINITY_DN105394_c1_g1_i1	PITX_BRABEPituitary homeobox x OS=Branchiostoma belcheri OX=7741 GN=Ptx PE=2 SV=1	2098	5.1e-56
TRINITY_DN105394_c1_g1_i2	PITX_BRABEPituitary homeobox x OS=Branchiostoma belcheri OX=7741 GN=Ptx PE=2 SV=1	2109	5.2e-56
TRINITY_DN105394_c1_g2_i1	PITX_BRABEPituitary homeobox x OS=Branchiostoma belcheri OX=7741 GN=Ptx PE=2 SV=1	1023	2.5e-56
TRINITY_DN105408_c0_g1_i1	RBP1_DROMERNA-binding protein 1 OS=Drosophila melanogaster OX=7227 GN=Rbp1 PE=2 SV=3	615	2.2e-07
TRINITY_DN105408_c0_g2_i1	SRSF7_BOVINSerine/arginine-rich splicing factor 7 OS=Bos taurus OX=9913 GN=SRSF7 PE=2 SV=1	900	6.7e-13
TRINITY_DN105424_c0_g1_i1	GCY8E_DROMESoluble guanylate cyclase 88E OS=Drosophila melanogaster OX=7227 GN=Gyc88E PE=1 SV=4	582	1.1e-27
TRINITY_DN105527_c0_g1_i2	SKOR2_HUMANSKI family transcriptional corepressor 2 OS=Homo sapiens OX=9606 GN=SKOR2 PE=1 SV=2	1790	5.7e-96
TRINITY_DN105527_c0_g1_i3	SKOR2_HUMANSKI family transcriptional corepressor 2 OS=Homo sapiens OX=9606 GN=SKOR2 PE=1 SV=2	1998	6.3e-96
TRINITY_DN105563_c0_g1_i1	S22A1_BOVINSolute carrier family 22 member 1 OS=Bos taurus OX=9913 GN=SLC22A1 PE=2 SV=1	701	5.8e-20
TRINITY_DN105563_c0_g2_i1	S22A1_BOVINSolute carrier family 22 member 1 OS=Bos taurus OX=9913 GN=SLC22A1 PE=2 SV=1	701	5.8e-20
TRINITY_DN105565_c0_g1_i1	SSR2_HUMANSomatostatin receptor type 2 OS=Homo sapiens OX=9606 GN=SSTR2 PE=1 SV=1	1168	2.9e-08
TRINITY_DN105566_c0_g1_i1	AP2S1_BOVINAP-2 complex subunit sigma OS=Bos taurus OX=9913 GN=AP2S1 PE=2 SV=1	1127	1.9e-73
TRINITY_DN105569_c0_g1_i1	ASIC5_RATAcid-sensing ion channel 5 OS=Rattus norvegicus OX=10116 GN=Asic5 PE=1 SV=1	708	5e-11
TRINITY_DN105585_c0_g1_i1	RS12_GRAFK30S ribosomal protein S12 OS=Gramella forsetii (strain KT0803) OX=411154 GN=rpsL PE=3 SV=1	642	1.7e-58
TRINITY_DN105648_c0_g3_i1	ORNT2_HUMANMitochondrial ornithine transporter 2 OS=Homo sapiens OX=9606 GN=SLC25A2 PE=1 SV=3	413	4.3e-07
TRINITY_DN105648_c0_g3_i2	ORNT2_HUMANMitochondrial ornithine transporter 2 OS=Homo sapiens OX=9606 GN=SLC25A2 PE=1 SV=3	483	5e-07
TRINITY_DN105688_c0_g1_i1	RL3_FLAJ150S ribosomal protein L3 OS=Flavobacterium johnsoniae (strain ATCC 17061 / DSM 2064 / UW101) OX=376686 GN=rplC PE=3 SV=1	790	6.9e-54
TRINITY_DN10569_c0_g1_i1	TM11B_XENLATransmembrane protein 11-B, mitochondrial OS=Xenopus laevis OX=8355 GN=tmem11-b PE=2 SV=1	991	2.1e-47
TRINITY_DN105710_c0_g1_i1	GL1D1_PONABGlycosyltransferase 1 domain-containing protein 1 OS=Pongo abelii OX=9601 GN=GLT1D1 PE=2 SV=1	2809	2.8e-57
TRINITY_DN105719_c0_g1_i1	MIEN1_BOVINMigration and invasion enhancer 1 OS=Bos taurus OX=9913 GN=MIEN1 PE=3 SV=1	631	3.2e-09
TRINITY_DN105832_c0_g1_i1	ANMK_HAEPSAnhydro-N-acetylmuramic acid kinase OS=Haemophilus parasuis serovar 5 (strain SH0165) OX=557723 GN=anmK PE=3 SV=1	703	6.6e-24
TRINITY_DN105832_c0_g2_i1	ANMK_HAEPSAnhydro-N-acetylmuramic acid kinase OS=Haemophilus parasuis serovar 5 (strain SH0165) OX=557723 GN=anmK PE=3 SV=1	703	8.6e-24
TRINITY_DN105839_c0_g1_i1	LYAR_MOUSECell growth-regulating nucleolar protein OS=Mus musculus OX=10090 GN=Lyar PE=1 SV=2	840	6.1e-24
TRINITY_DN105853_c0_g1_i1	RFX4_HUMANTranscription factor RFX4 OS=Homo sapiens OX=9606 GN=RFX4 PE=1 SV=2	416	2.2e-27
TRINITY_DN105853_c0_g2_i1	RFX4_DANRETranscription factor RFX4 OS=Danio rerio OX=7955 GN=rfx4 PE=2 SV=1	529	9.3e-31
TRINITY_DN105853_c0_g3_i1	RFX4_MOUSETranscription factor RFX4 OS=Mus musculus OX=10090 GN=Rfx4 PE=1 SV=1	345	1e-30
TRINITY_DN105853_c0_g4_i1	RFX4_HUMANTranscription factor RFX4 OS=Homo sapiens OX=9606 GN=RFX4 PE=1 SV=2	426	1e-40
TRINITY_DN105916_c0_g1_i1	KCNAW_DROMEPotassium voltage-gated channel protein Shaw OS=Drosophila melanogaster OX=7227 GN=Shaw PE=2 SV=1	580	5.1e-06
TRINITY_DN106016_c0_g1_i1	MNTA_BACSUManganese-binding lipoprotein MntA OS=Bacillus subtilis (strain 168) OX=224308 GN=mntA PE=2 SV=1	438	1.6e-15
TRINITY_DN106016_c0_g2_i1	MNTA_BACSUManganese-binding lipoprotein MntA OS=Bacillus subtilis (strain 168) OX=224308 GN=mntA PE=2 SV=1	440	1.6e-15
TRINITY_DN106017_c0_g1_i1	UD2A3_PONABUDP-glucuronosyltransferase 2A3 OS=Pongo abelii OX=9601 GN=UGT2A3 PE=2 SV=1	776	6.8e-30
TRINITY_DN106033_c0_g1_i1	PCOC2_MOUSEProcollagen C-endopeptidase enhancer 2 OS=Mus musculus OX=10090 GN=Pcolce2 PE=2 SV=2	364	3.9e-12
TRINITY_DN106033_c0_g1_i2	TLL1_DANREDorsal-ventral patterning tolloid-like protein 1 OS=Danio rerio OX=7955 GN=tll1 PE=2 SV=1	870	1.1e-20
TRINITY_DN106033_c0_g1_i3	TLL1_DANREDorsal-ventral patterning tolloid-like protein 1 OS=Danio rerio OX=7955 GN=tll1 PE=2 SV=1	903	8.8e-21
TRINITY_DN106033_c0_g2_i1	CUBN_CANLFCubilin OS=Canis lupus familiaris OX=9615 GN=CUBN PE=1 SV=1	841	2e-06
TRINITY_DN106078_c1_g1_i1	BHA15_HUMANClass A basic helix-loop-helix protein 15 OS=Homo sapiens OX=9606 GN=BHLHA15 PE=1 SV=1	1078	1.2e-16
TRINITY_DN106078_c1_g2_i1	BHA15_HUMANClass A basic helix-loop-helix protein 15 OS=Homo sapiens OX=9606 GN=BHLHA15 PE=1 SV=1	688	7.7e-17
TRINITY_DN106185_c0_g1_i1	HYKK_XENLAHydroxylysine kinase OS=Xenopus laevis OX=8355 GN=hykk PE=2 SV=1	568	3.2e-21
TRINITY_DN106210_c0_g1_i1	ANPRA_MOUSEAtrial natriuretic peptide receptor 1 OS=Mus musculus OX=10090 GN=Npr1 PE=1 SV=2	326	1.5e-07
TRINITY_DN106218_c0_g1_i1	GRIA1_HUMANGlutamate receptor 1 OS=Homo sapiens OX=9606 GN=GRIA1 PE=1 SV=2	980	7.5e-18
TRINITY_DN106218_c0_g2_i1	GRIA1_HUMANGlutamate receptor 1 OS=Homo sapiens OX=9606 GN=GRIA1 PE=1 SV=2	794	6.1e-18
TRINITY_DN106218_c0_g3_i1	GRIA1_HUMANGlutamate receptor 1 OS=Homo sapiens OX=9606 GN=GRIA1 PE=1 SV=2	979	7.5e-18
TRINITY_DN106228_c0_g1_i1	BP10_PARLIBlastula protease 10 OS=Paracentrotus lividus OX=7656 GN=BP10 PE=2 SV=1	614	5.4e-14
TRINITY_DN106228_c0_g1_i2	BP10_PARLIBlastula protease 10 OS=Paracentrotus lividus OX=7656 GN=BP10 PE=2 SV=1	449	3.9e-14
TRINITY_DN106231_c0_g1_i1	GR101_LYMSTG-protein coupled receptor GRL101 OS=Lymnaea stagnalis OX=6523 PE=2 SV=1	1381	1.9e-54
TRINITY_DN106267_c0_g1_i1	ANPRC_BOVINAtrial natriuretic peptide receptor 3 OS=Bos taurus OX=9913 GN=NPR3 PE=1 SV=2	940	3.8e-19
TRINITY_DN106267_c0_g1_i2	ANPRC_BOVINAtrial natriuretic peptide receptor 3 OS=Bos taurus OX=9913 GN=NPR3 PE=1 SV=2	984	4.6e-15
TRINITY_DN106340_c0_g1_i1	KCP_XENLAKielin/chordin-like protein OS=Xenopus laevis OX=8355 GN=kcp PE=2 SV=1	609	4.5e-21
TRINITY_DN106340_c0_g2_i1	KCP_XENLAKielin/chordin-like protein OS=Xenopus laevis OX=8355 GN=kcp PE=2 SV=1	508	6e-11
TRINITY_DN106340_c0_g3_i1	KCP_XENLAKielin/chordin-like protein OS=Xenopus laevis OX=8355 GN=kcp PE=2 SV=1	508	1e-10
TRINITY_DN106340_c0_g4_i1	KCP_XENLAKielin/chordin-like protein OS=Xenopus laevis OX=8355 GN=kcp PE=2 SV=1	609	4.5e-21
TRINITY_DN106340_c0_g5_i1	KCP_XENLAKielin/chordin-like protein OS=Xenopus laevis OX=8355 GN=kcp PE=2 SV=1	242	1.9e-07
TRINITY_DN106361_c1_g1_i1	TBX5A_DANRET-box transcription factor TBX5-A OS=Danio rerio OX=7955 GN=tbx5a PE=2 SV=2	674	4.2e-44
TRINITY_DN106381_c0_g1_i1	VWCE_HUMANvon Willebrand factor C and EGF domain-containing protein OS=Homo sapiens OX=9606 GN=VWCE PE=2 SV=2	457	1.4e-06
TRINITY_DN106381_c0_g1_i2	VWCE_HUMANvon Willebrand factor C and EGF domain-containing protein OS=Homo sapiens OX=9606 GN=VWCE PE=2 SV=2	567	1.2e-20
TRINITY_DN106381_c0_g1_i3	KCP_XENLAKielin/chordin-like protein OS=Xenopus laevis OX=8355 GN=kcp PE=2 SV=1	409	4.9e-11
TRINITY_DN106386_c0_g1_i1	ARF1_SOLTUADP-ribosylation factor 1 OS=Solanum tuberosum OX=4113 PE=2 SV=2	587	6.3e-44
TRINITY_DN106462_c0_g1_i1	RTJK_DROFURNA-directed DNA polymerase from mobile element jockey OS=Drosophila funebris OX=7221 GN=jockey\pol PE=1 SV=1	204	9e-06
TRINITY_DN106511_c0_g1_i1	PELET_DROMETransposable element P transposase OS=Drosophila melanogaster OX=7227 GN=T PE=1 SV=2	827	4.3e-06
TRINITY_DN106536_c0_g2_i1	ACH1_MANSEAcetylcholine receptor subunit alpha-like OS=Manduca sexta OX=7130 GN=ARA1 PE=2 SV=1	1600	1.3e-62
TRINITY_DN106536_c0_g3_i1	ACH1_MANSEAcetylcholine receptor subunit alpha-like OS=Manduca sexta OX=7130 GN=ARA1 PE=2 SV=1	962	4.6e-12
TRINITY_DN106552_c0_g1_i1	SNX12_HUMANSorting nexin-12 OS=Homo sapiens OX=9606 GN=SNX12 PE=1 SV=4	706	5.9e-65
TRINITY_DN106552_c0_g1_i2	SNX12_HUMANSorting nexin-12 OS=Homo sapiens OX=9606 GN=SNX12 PE=1 SV=4	682	5.7e-65
TRINITY_DN106578_c0_g1_i1	AGRL2_MOUSEAdhesion G protein-coupled receptor L2 OS=Mus musculus OX=10090 GN=Adgrl2 PE=1 SV=3	486	9.6e-06
TRINITY_DN106609_c0_g1_i1	RS3A_PERAM40S ribosomal protein S3a OS=Periplaneta americana OX=6978 GN=Parcxpwex01 PE=2 SV=1	915	1.7e-104
TRINITY_DN106609_c0_g1_i2	RS3A_PERAM40S ribosomal protein S3a OS=Periplaneta americana OX=6978 GN=Parcxpwex01 PE=2 SV=1	915	3.4e-105
TRINITY_DN10670_c0_g1_i1	ACTN_ANOGAAlpha-actinin, sarcomeric OS=Anopheles gambiae OX=7165 GN=Actn PE=3 SV=2	248	7.7e-12
TRINITY_DN106757_c1_g1_i3	ACES_RABITAcetylcholinesterase (Fragment) OS=Oryctolagus cuniculus OX=9986 GN=ACHE PE=2 SV=1	1102	3.7e-13
TRINITY_DN106847_c1_g1_i1	DOK5_HUMANDocking protein 5 OS=Homo sapiens OX=9606 GN=DOK5 PE=1 SV=2	664	2.3e-34
TRINITY_DN106847_c1_g1_i4	DOK5_HUMANDocking protein 5 OS=Homo sapiens OX=9606 GN=DOK5 PE=1 SV=2	856	2.9e-34
TRINITY_DN106847_c1_g2_i1	DOK5_HUMANDocking protein 5 OS=Homo sapiens OX=9606 GN=DOK5 PE=1 SV=2	475	1.1e-25
TRINITY_DN106847_c1_g3_i1	DOK5_HUMANDocking protein 5 OS=Homo sapiens OX=9606 GN=DOK5 PE=1 SV=2	472	1.4e-25
TRINITY_DN106863_c0_g1_i1	ZIG1_CAEELZwei Ig domain protein zig-1 OS=Caenorhabditis elegans OX=6239 GN=zig-1 PE=2 SV=1	293	4.2e-09
TRINITY_DN106863_c0_g2_i1	PXDN_XENTRPeroxidasin OS=Xenopus tropicalis OX=8364 GN=pxdn PE=2 SV=1	806	1.4e-06
TRINITY_DN106863_c0_g3_i1	CNTN4_MOUSEContactin-4 OS=Mus musculus OX=10090 GN=Cntn4 PE=1 SV=2	799	2.3e-12
TRINITY_DN106928_c0_g2_i1	TPC1_MOUSETwo pore calcium channel protein 1 OS=Mus musculus OX=10090 GN=Tpcn1 PE=1 SV=1	471	4.2e-06
TRINITY_DN106928_c0_g3_i1	TPC1_MOUSETwo pore calcium channel protein 1 OS=Mus musculus OX=10090 GN=Tpcn1 PE=1 SV=1	943	8.8e-40
TRINITY_DN106928_c0_g4_i1	TPC1_HUMANTwo pore calcium channel protein 1 OS=Homo sapiens OX=9606 GN=TPCN1 PE=1 SV=3	603	2.2e-15
TRINITY_DN10695_c0_g1_i1	DAF36_CAEELCholesterol 7-desaturase OS=Caenorhabditis elegans OX=6239 GN=daf-36 PE=1 SV=2	799	7.3e-19
TRINITY_DN106998_c0_g1_i1	LYPA2_HUMANAcyl-protein thioesterase 2 OS=Homo sapiens OX=9606 GN=LYPLA2 PE=1 SV=1	1832	2.8e-50
TRINITY_DN107009_c0_g1_i1	NRG_DROMENeuroglian OS=Drosophila melanogaster OX=7227 GN=Nrg PE=1 SV=2	638	3.1e-12
TRINITY_DN107009_c0_g1_i3	NRG_DROMENeuroglian OS=Drosophila melanogaster OX=7227 GN=Nrg PE=1 SV=2	975	3.2e-16
TRINITY_DN107009_c0_g1_i4	NRG_DROMENeuroglian OS=Drosophila melanogaster OX=7227 GN=Nrg PE=1 SV=2	901	6.1e-06
TRINITY_DN107019_c0_g1_i1	FANA_CORAPFMRFamide-activated amiloride-sensitive sodium channel OS=Cornu aspersum OX=6535 PE=2 SV=1	2077	1.4e-08
TRINITY_DN107019_c0_g1_i2	FANA_CORAPFMRFamide-activated amiloride-sensitive sodium channel OS=Cornu aspersum OX=6535 PE=2 SV=1	2217	1.6e-23
TRINITY_DN107042_c0_g1_i1	VPS54_MOUSEVacuolar protein sorting-associated protein 54 OS=Mus musculus OX=10090 GN=Vps54 PE=1 SV=1	2921	3.1e-208
TRINITY_DN107042_c1_g1_i1	VPS54_HUMANVacuolar protein sorting-associated protein 54 OS=Homo sapiens OX=9606 GN=VPS54 PE=1 SV=2	423	6.8e-24
TRINITY_DN107094_c0_g1_i1	NOP56_BOVINNucleolar protein 56 OS=Bos taurus OX=9913 GN=NOP56 PE=2 SV=1	1165	2.6e-97
TRINITY_DN107106_c0_g1_i1	FAN1_DANREFanconi-associated nuclease 1 OS=Danio rerio OX=7955 GN=fan1 PE=2 SV=2	1189	4.8e-75
TRINITY_DN107106_c1_g1_i1	FAN1_DANREFanconi-associated nuclease 1 OS=Danio rerio OX=7955 GN=fan1 PE=2 SV=2	1413	2.3e-23
TRINITY_DN107164_c0_g1_i1	CAPSL_HUMANCalcyphosin-like protein OS=Homo sapiens OX=9606 GN=CAPSL PE=2 SV=4	586	7.7e-18
TRINITY_DN107164_c0_g1_i3	CAPSL_HUMANCalcyphosin-like protein OS=Homo sapiens OX=9606 GN=CAPSL PE=2 SV=4	546	9.4e-18
TRINITY_DN107170_c0_g1_i1	NU5M_DROMENADH-ubiquinone oxidoreductase chain 5 OS=Drosophila melanogaster OX=7227 GN=mt:ND5 PE=3 SV=4	1865	5.7e-107
TRINITY_DN107209_c1_g2_i1	AGRV1_HUMANAdhesion G-protein coupled receptor V1 OS=Homo sapiens OX=9606 GN=ADGRV1 PE=1 SV=2	600	6.3e-07
TRINITY_DN107209_c1_g2_i2	AGRV1_HUMANAdhesion G-protein coupled receptor V1 OS=Homo sapiens OX=9606 GN=ADGRV1 PE=1 SV=2	844	1.5e-19
TRINITY_DN107209_c1_g2_i3	AGRV1_HUMANAdhesion G-protein coupled receptor V1 OS=Homo sapiens OX=9606 GN=ADGRV1 PE=1 SV=2	640	6.7e-07
TRINITY_DN107227_c0_g1_i1	NHL1_CAEELRING finger protein nhl-1 OS=Caenorhabditis elegans OX=6239 GN=nhl-1 PE=1 SV=2	1377	1.4e-14
TRINITY_DN107237_c0_g1_i1	RCN11_ORYSJBeta-1,2-xylosyltransferase RCN11 OS=Oryza sativa subsp. japonica OX=39947 GN=RCN11 PE=1 SV=1	1893	2e-11
TRINITY_DN107304_c0_g1_i1	GR101_LYMSTG-protein coupled receptor GRL101 OS=Lymnaea stagnalis OX=6523 PE=2 SV=1	1094	2.1e-13
TRINITY_DN107306_c0_g1_i1	CALM_PLECOCalmodulin OS=Pleurotus cornucopiae OX=5321 GN=CMD1 PE=1 SV=2	455	4.3e-32
TRINITY_DN107306_c0_g2_i1	CALM_WHEATCalmodulin OS=Triticum aestivum OX=4565 PE=1 SV=3	1165	8.4e-24
TRINITY_DN107313_c1_g1_i1	S15A4_RATSolute carrier family 15 member 4 OS=Rattus norvegicus OX=10116 GN=Slc15a4 PE=1 SV=1	1304	5.3e-11
TRINITY_DN107385_c0_g1_i1	ENTK_MOUSEEnteropeptidase OS=Mus musculus OX=10090 GN=Tmprss15 PE=2 SV=1	405	2e-09
TRINITY_DN107550_c0_g1_i2	MFS10_MOUSEMajor facilitator superfamily domain-containing protein 10 OS=Mus musculus OX=10090 GN=Mfsd10 PE=1 SV=1	374	1.1e-06
TRINITY_DN107563_c0_g1_i1	MLR_BOMMOMyosin regulatory light chain 2 OS=Bombyx mori OX=7091 PE=1 SV=1	1054	5.6e-35
TRINITY_DN107643_c0_g1_i1	SNIP1_MOUSESmad nuclear-interacting protein 1 OS=Mus musculus OX=10090 GN=Snip1 PE=1 SV=1	1374	4.3e-59
TRINITY_DN107645_c0_g2_i1	KPTN_HUMANKICSTOR complex protein kaptin OS=Homo sapiens OX=9606 GN=KPTN PE=1 SV=2	2802	3.9e-75
TRINITY_DN107645_c0_g2_i2	KPTN_HUMANKICSTOR complex protein kaptin OS=Homo sapiens OX=9606 GN=KPTN PE=1 SV=2	3002	4.1e-75
TRINITY_DN107647_c0_g1_i1	PSUG_CALS4Pseudouridine-5'-phosphate glycosidase OS=Caldanaerobacter subterraneus subsp. tengcongensis (strain DSM 15242 / JCM 11007 / NBRC 100824 / MB4) OX=273068 GN=psuG PE=3 SV=1	765	1.4e-40
TRINITY_DN107657_c1_g2_i1	GRM1_HUMANMetabotropic glutamate receptor 1 OS=Homo sapiens OX=9606 GN=GRM1 PE=1 SV=3	818	6.1e-29
TRINITY_DN107762_c0_g1_i1	THIO_ICTPUThioredoxin OS=Ictalurus punctatus OX=7998 GN=txn PE=3 SV=1	647	1.2e-24
TRINITY_DN107762_c0_g2_i1	THIO_ICTPUThioredoxin OS=Ictalurus punctatus OX=7998 GN=txn PE=3 SV=1	647	1.2e-24
TRINITY_DN107839_c0_g1_i1	CCD43_DANRECoiled-coil domain-containing protein 43 OS=Danio rerio OX=7955 GN=ccdc43 PE=2 SV=1	824	6.8e-12
TRINITY_DN107903_c0_g1_i1	MFSD8_HUMANMajor facilitator superfamily domain-containing protein 8 OS=Homo sapiens OX=9606 GN=MFSD8 PE=1 SV=1	541	1.1e-13
TRINITY_DN107903_c0_g2_i1	MFSD8_HUMANMajor facilitator superfamily domain-containing protein 8 OS=Homo sapiens OX=9606 GN=MFSD8 PE=1 SV=1	813	3.7e-26
TRINITY_DN107903_c0_g2_i2	MFSD8_HUMANMajor facilitator superfamily domain-containing protein 8 OS=Homo sapiens OX=9606 GN=MFSD8 PE=1 SV=1	957	6.9e-32
TRINITY_DN107903_c0_g2_i3	MFSD8_HUMANMajor facilitator superfamily domain-containing protein 8 OS=Homo sapiens OX=9606 GN=MFSD8 PE=1 SV=1	827	5.9e-32
TRINITY_DN107945_c0_g1_i1	EGCSE_CYANOEndoglycoceramidase OS=Cyanea nozakii OX=135523 PE=1 SV=1	1829	2.4e-65
TRINITY_DN107960_c0_g3_i1	PRKDC_XENLADNA-dependent protein kinase catalytic subunit OS=Xenopus laevis OX=8355 GN=prkdc PE=2 SV=1	572	2.5e-13
TRINITY_DN108026_c0_g1_i1	FMAR_DROMEFMRFamide receptor OS=Drosophila melanogaster OX=7227 GN=FMRFaR PE=2 SV=1	1091	2.5e-14
TRINITY_DN108046_c0_g1_i1	MMAB_MOUSECorrinoid adenosyltransferase OS=Mus musculus OX=10090 GN=Mmab PE=1 SV=1	1325	1.1e-64
TRINITY_DN108046_c0_g1_i2	MMAB_MOUSECorrinoid adenosyltransferase OS=Mus musculus OX=10090 GN=Mmab PE=1 SV=1	1310	1.9e-61
TRINITY_DN108053_c0_g1_i1	UN93A_XENLAProtein unc-93 homolog A OS=Xenopus laevis OX=8355 GN=unc93a PE=2 SV=1	392	3.9e-18
TRINITY_DN108053_c0_g1_i2	UN93A_HUMANProtein unc-93 homolog A OS=Homo sapiens OX=9606 GN=UNC93A PE=1 SV=1	647	6.5e-26
TRINITY_DN108053_c0_g1_i3	UN93A_HUMANProtein unc-93 homolog A OS=Homo sapiens OX=9606 GN=UNC93A PE=1 SV=1	579	2.8e-12
TRINITY_DN108068_c0_g1_i1	MAP2_BOVINMethionine aminopeptidase 2 OS=Bos taurus OX=9913 GN=METAP2 PE=2 SV=1	1153	2e-86
TRINITY_DN108078_c0_g1_i1	CAH7_HUMANCarbonic anhydrase 7 OS=Homo sapiens OX=9606 GN=CA7 PE=1 SV=1	1016	2.3e-30
TRINITY_DN108078_c0_g2_i1	CAH7_HUMANCarbonic anhydrase 7 OS=Homo sapiens OX=9606 GN=CA7 PE=1 SV=1	813	2.4e-17
TRINITY_DN108096_c0_g1_i1	PTN13_HUMANTyrosine-protein phosphatase non-receptor type 13 OS=Homo sapiens OX=9606 GN=PTPN13 PE=1 SV=2	524	1.6e-06
TRINITY_DN108119_c0_g2_i1	DHSO_RATSorbitol dehydrogenase OS=Rattus norvegicus OX=10116 GN=Sord PE=1 SV=4	2264	9.9e-114
TRINITY_DN108119_c0_g2_i2	DHSO_RATSorbitol dehydrogenase OS=Rattus norvegicus OX=10116 GN=Sord PE=1 SV=4	2286	1e-113
TRINITY_DN108149_c0_g3_i1	FUCL4_ANGJAFucolectin-4 OS=Anguilla japonica OX=7937 PE=2 SV=1	905	9.1e-10
TRINITY_DN108210_c0_g1_i1	TMX2_DROMEThioredoxin-related transmembrane protein 2 homolog OS=Drosophila melanogaster OX=7227 GN=CG11007 PE=2 SV=1	1181	3.4e-57
TRINITY_DN108210_c0_g2_i1	TMX2A_DANREThioredoxin-related transmembrane protein 2-A OS=Danio rerio OX=7955 GN=tmx2a PE=2 SV=1	879	2.4e-31
TRINITY_DN10829_c1_g1_i1	NRG_DROMENeuroglian OS=Drosophila melanogaster OX=7227 GN=Nrg PE=1 SV=2	226	4e-07
TRINITY_DN108296_c0_g2_i1	ASI4B_DANREAcid-sensing ion channel 4-B OS=Danio rerio OX=7955 GN=asic4b PE=2 SV=1	879	5.5e-20
TRINITY_DN108308_c0_g1_i1	NDF1_XENLANeurogenic differentiation factor 1 OS=Xenopus laevis OX=8355 GN=neurod1 PE=1 SV=1	633	2.3e-15
TRINITY_DN108308_c0_g1_i2	NDF1_XENLANeurogenic differentiation factor 1 OS=Xenopus laevis OX=8355 GN=neurod1 PE=1 SV=1	702	2.5e-15
TRINITY_DN108310_c0_g1_i1	GLRA3_HUMANGlycine receptor subunit alpha-3 OS=Homo sapiens OX=9606 GN=GLRA3 PE=1 SV=2	410	2.8e-14
TRINITY_DN108310_c0_g1_i2	GLRA3_HUMANGlycine receptor subunit alpha-3 OS=Homo sapiens OX=9606 GN=GLRA3 PE=1 SV=2	469	2.3e-12
TRINITY_DN108312_c0_g2_i1	CSMD3_MOUSECUB and sushi domain-containing protein 3 OS=Mus musculus OX=10090 GN=Csmd3 PE=1 SV=3	610	5.4e-22
TRINITY_DN108314_c0_g1_i1	BMBL_DANREProtein brambleberry OS=Danio rerio OX=7955 GN=bmb PE=2 SV=1	2234	7e-19
TRINITY_DN108324_c0_g1_i1	RAN_BOVINGTP-binding nuclear protein Ran OS=Bos taurus OX=9913 GN=RAN PE=2 SV=3	257	3.9e-43
TRINITY_DN108324_c0_g2_i1	RAN_DROMEGTP-binding nuclear protein Ran OS=Drosophila melanogaster OX=7227 GN=Ran PE=1 SV=1	465	7.6e-61
TRINITY_DN108353_c0_g1_i1	TMPS7_RATTransmembrane protease serine 7 OS=Rattus norvegicus OX=10116 GN=Tmprss7 PE=3 SV=1	1152	4.5e-38
TRINITY_DN108353_c0_g1_i2	TMPS7_RATTransmembrane protease serine 7 OS=Rattus norvegicus OX=10116 GN=Tmprss7 PE=3 SV=1	1163	4.6e-38
TRINITY_DN108398_c0_g1_i3	KCNAW_DROMEPotassium voltage-gated channel protein Shaw OS=Drosophila melanogaster OX=7227 GN=Shaw PE=2 SV=1	2069	8.1e-38
TRINITY_DN108398_c0_g1_i4	KCNAW_DROMEPotassium voltage-gated channel protein Shaw OS=Drosophila melanogaster OX=7227 GN=Shaw PE=2 SV=1	2129	8.4e-38
TRINITY_DN108398_c0_g1_i5	KCNAW_DROMEPotassium voltage-gated channel protein Shaw OS=Drosophila melanogaster OX=7227 GN=Shaw PE=2 SV=1	1285	1.9e-16
TRINITY_DN108398_c0_g1_i6	KCNAW_DROMEPotassium voltage-gated channel protein Shaw OS=Drosophila melanogaster OX=7227 GN=Shaw PE=2 SV=1	1345	2e-16
TRINITY_DN108544_c0_g1_i1	XDH_HUMANXanthine dehydrogenase/oxidase OS=Homo sapiens OX=9606 GN=XDH PE=1 SV=4	571	2.2e-09
TRINITY_DN108571_c0_g1_i1	SCRN3_DANRESecernin-3 OS=Danio rerio OX=7955 GN=scrn3 PE=2 SV=1	994	1.7e-54
TRINITY_DN108571_c0_g1_i2	SCRN3_HUMANSecernin-3 OS=Homo sapiens OX=9606 GN=SCRN3 PE=1 SV=1	526	1.5e-12
TRINITY_DN108571_c0_g1_i3	SCRN3_DANRESecernin-3 OS=Danio rerio OX=7955 GN=scrn3 PE=2 SV=1	1405	1.5e-99
TRINITY_DN108590_c0_g1_i3	S17A5_HUMANSialin OS=Homo sapiens OX=9606 GN=SLC17A5 PE=1 SV=2	1037	2.2e-15
TRINITY_DN108590_c0_g1_i5	S17A5_HUMANSialin OS=Homo sapiens OX=9606 GN=SLC17A5 PE=1 SV=2	935	2e-15
TRINITY_DN108620_c0_g1_i1	PHEX_MOUSEPhosphate-regulating neutral endopeptidase PHEX OS=Mus musculus OX=10090 GN=Phex PE=1 SV=1	472	1.8e-09
TRINITY_DN108651_c0_g1_i1	F200A_HUMANProtein FAM200A OS=Homo sapiens OX=9606 GN=FAM200A PE=1 SV=1	463	6.3e-23
TRINITY_DN108651_c0_g2_i1	F200A_HUMANProtein FAM200A OS=Homo sapiens OX=9606 GN=FAM200A PE=1 SV=1	463	8.2e-23
TRINITY_DN108659_c0_g1_i1	B3GT5_MOUSEBeta-1,3-galactosyltransferase 5 OS=Mus musculus OX=10090 GN=B3galt5 PE=2 SV=1	2377	3.6e-37
TRINITY_DN108720_c0_g1_i1	PTR2_ARATHProtein NRT1/ PTR FAMILY 8.3 OS=Arabidopsis thaliana OX=3702 GN=NPF8.3 PE=1 SV=1	2957	8.4e-12
TRINITY_DN108720_c0_g2_i1	PTR2_ARATHProtein NRT1/ PTR FAMILY 8.3 OS=Arabidopsis thaliana OX=3702 GN=NPF8.3 PE=1 SV=1	3326	9.4e-12
TRINITY_DN108739_c1_g1_i1	REXO1_MOUSERNA exonuclease 1 homolog OS=Mus musculus OX=10090 GN=Rexo1 PE=1 SV=1	448	8.2e-20
TRINITY_DN108739_c1_g2_i1	REXO1_MOUSERNA exonuclease 1 homolog OS=Mus musculus OX=10090 GN=Rexo1 PE=1 SV=1	448	8.2e-20
TRINITY_DN108772_c1_g1_i2	APC15_BOVINAnaphase-promoting complex subunit 15 OS=Bos taurus OX=9913 GN=ANAPC15 PE=2 SV=1	778	1.4e-11
TRINITY_DN108823_c0_g1_i1	FXL12_HUMANF-box/LRR-repeat protein 12 OS=Homo sapiens OX=9606 GN=FBXL12 PE=1 SV=1	1644	7.4e-26
TRINITY_DN108834_c0_g1_i1	FOXF1_HUMANForkhead box protein F1 OS=Homo sapiens OX=9606 GN=FOXF1 PE=1 SV=2	1801	3.8e-07
TRINITY_DN108834_c0_g2_i1	FOXF1_HUMANForkhead box protein F1 OS=Homo sapiens OX=9606 GN=FOXF1 PE=1 SV=2	809	1.7e-07
TRINITY_DN108876_c0_g1_i1	TLX3_HUMANT-cell leukemia homeobox protein 3 OS=Homo sapiens OX=9606 GN=TLX3 PE=1 SV=3	1421	1.2e-45
TRINITY_DN108877_c0_g2_i1	S39AE_BOVINZinc transporter ZIP14 OS=Bos taurus OX=9913 GN=SLC39A14 PE=2 SV=1	1392	1.9e-46
TRINITY_DN108877_c0_g2_i2	S39AE_DANREZinc transporter ZIP14 OS=Danio rerio OX=7955 GN=slc39a14 PE=2 SV=1	2400	2.6e-72
TRINITY_DN108877_c0_g2_i3	S39AE_DANREZinc transporter ZIP14 OS=Danio rerio OX=7955 GN=slc39a14 PE=2 SV=1	2478	3.8e-74
TRINITY_DN108877_c0_g2_i5	S39AE_DANREZinc transporter ZIP14 OS=Danio rerio OX=7955 GN=slc39a14 PE=2 SV=1	1628	1.1e-24
TRINITY_DN108914_c0_g2_i1	NAA10_BOVINN-alpha-acetyltransferase 10 OS=Bos taurus OX=9913 GN=NAA10 PE=2 SV=1	994	7e-80
TRINITY_DN108924_c0_g1_i1	RT33_MOUSE28S ribosomal protein S33, mitochondrial OS=Mus musculus OX=10090 GN=Mrps33 PE=1 SV=1	1211	3.9e-24
TRINITY_DN108924_c0_g1_i2	RT33_MOUSE28S ribosomal protein S33, mitochondrial OS=Mus musculus OX=10090 GN=Mrps33 PE=1 SV=1	1193	3.9e-24
TRINITY_DN108924_c0_g1_i3	RT33_MOUSE28S ribosomal protein S33, mitochondrial OS=Mus musculus OX=10090 GN=Mrps33 PE=1 SV=1	670	3.1e-07
TRINITY_DN108953_c0_g1_i1	RLA0_CHICK60S acidic ribosomal protein P0 OS=Gallus gallus OX=9031 GN=RPLP0 PE=2 SV=1	1014	6.3e-100
TRINITY_DN108982_c0_g1_i1	TM232_MOUSETransmembrane protein 232 OS=Mus musculus OX=10090 GN=Tmem232 PE=2 SV=2	2631	4.6e-46
TRINITY_DN108990_c0_g2_i2	DHB14_HUMAN17-beta-hydroxysteroid dehydrogenase 14 OS=Homo sapiens OX=9606 GN=HSD17B14 PE=1 SV=1	2286	2.1e-50
TRINITY_DN108990_c0_g2_i3	DHB14_HUMAN17-beta-hydroxysteroid dehydrogenase 14 OS=Homo sapiens OX=9606 GN=HSD17B14 PE=1 SV=1	1970	1.8e-50
TRINITY_DN109053_c0_g1_i1	HSDR_STAEQType-1 restriction enzyme R protein OS=Staphylococcus epidermidis (strain ATCC 35984 / RP62A) OX=176279 GN=hsdR PE=3 SV=1	538	1e-08
TRINITY_DN109053_c0_g2_i1	HSDR_STAEQType-1 restriction enzyme R protein OS=Staphylococcus epidermidis (strain ATCC 35984 / RP62A) OX=176279 GN=hsdR PE=3 SV=1	538	1.1e-07
TRINITY_DN109053_c0_g4_i1	HSDR_STAEQType-1 restriction enzyme R protein OS=Staphylococcus epidermidis (strain ATCC 35984 / RP62A) OX=176279 GN=hsdR PE=3 SV=1	538	1e-08
TRINITY_DN109069_c0_g1_i1	CENPS_XENLACentromere protein S OS=Xenopus laevis OX=8355 GN=cenps PE=2 SV=1	716	7.4e-15
TRINITY_DN109106_c0_g1_i1	SPR_DROMESex peptide receptor OS=Drosophila melanogaster OX=7227 GN=SPR PE=1 SV=1	609	5.6e-11
TRINITY_DN109106_c0_g2_i1	SPR_DROMESex peptide receptor OS=Drosophila melanogaster OX=7227 GN=SPR PE=1 SV=1	605	9.4e-11
TRINITY_DN109106_c1_g1_i1	SPRR2_CAEELSex peptide receptor-related protein 2 OS=Caenorhabditis elegans OX=6239 GN=sprr-2 PE=2 SV=2	842	3.3e-06
TRINITY_DN109162_c0_g1_i1	MED8_XENTRMediator of RNA polymerase II transcription subunit 8 OS=Xenopus tropicalis OX=8364 GN=med8 PE=2 SV=1	1251	1.2e-52
TRINITY_DN10918_c0_g1_i1	KIF19_XENLAKinesin-like protein KIF19 OS=Xenopus laevis OX=8355 GN=kif19 PE=2 SV=1	275	2.2e-15
TRINITY_DN109187_c0_g1_i1	SELW_SHEEPSelenoprotein W OS=Ovis aries OX=9940 GN=SELENOW PE=1 SV=4	353	1.7e-20
TRINITY_DN109204_c1_g1_i1	TC1D2_MOUSETctex1 domain-containing protein 2 OS=Mus musculus OX=10090 GN=Tctex1d2 PE=1 SV=1	886	5.9e-38
TRINITY_DN109204_c1_g1_i2	TC1D2_MOUSETctex1 domain-containing protein 2 OS=Mus musculus OX=10090 GN=Tctex1d2 PE=1 SV=1	768	8e-31
TRINITY_DN109204_c1_g1_i3	TC1D2_MOUSETctex1 domain-containing protein 2 OS=Mus musculus OX=10090 GN=Tctex1d2 PE=1 SV=1	922	6.2e-38
TRINITY_DN109205_c0_g1_i1	UD3A2_MOUSEUDP-glucuronosyltransferase 3A2 OS=Mus musculus OX=10090 GN=Ugt3a2 PE=1 SV=2	2914	5.5e-40
TRINITY_DN109238_c1_g2_i1	PSF2_HUMANDNA replication complex GINS protein PSF2 OS=Homo sapiens OX=9606 GN=GINS2 PE=1 SV=1	1058	5e-60
TRINITY_DN109287_c0_g1_i1	TRI56_HUMANE3 ubiquitin-protein ligase TRIM56 OS=Homo sapiens OX=9606 GN=TRIM56 PE=1 SV=3	1433	3.3e-14
TRINITY_DN109291_c0_g1_i1	MDHM_PIGMalate dehydrogenase, mitochondrial OS=Sus scrofa OX=9823 GN=MDH2 PE=1 SV=2	892	1.4e-90
TRINITY_DN109349_c1_g1_i1	GLD2A_DROMEPoly(A) RNA polymerase gld-2 homolog A OS=Drosophila melanogaster OX=7227 GN=Gld2 PE=1 SV=3	2401	8.2e-74
TRINITY_DN109427_c0_g2_i2	TUSC2_HUMANTumor suppressor candidate 2 OS=Homo sapiens OX=9606 GN=TUSC2 PE=1 SV=3	889	6e-06
TRINITY_DN109443_c0_g1_i1	KCNAG_CAEELPotassium voltage-gated channel protein egl-36 OS=Caenorhabditis elegans OX=6239 GN=egl-36 PE=1 SV=1	1106	7.9e-40
TRINITY_DN109445_c0_g1_i1	B4GT4_HUMANBeta-1,4-galactosyltransferase 4 OS=Homo sapiens OX=9606 GN=B4GALT4 PE=1 SV=1	915	2.3e-21
TRINITY_DN109471_c0_g1_i1	MTX1_MOUSEMetaxin-1 OS=Mus musculus OX=10090 GN=Mtx1 PE=1 SV=1	1327	7.5e-53
TRINITY_DN109471_c0_g2_i1	MTX1_MOUSEMetaxin-1 OS=Mus musculus OX=10090 GN=Mtx1 PE=1 SV=1	1067	6e-53
TRINITY_DN109473_c0_g2_i1	DHR13_MOUSEDehydrogenase/reductase SDR family member 13 OS=Mus musculus OX=10090 GN=Dhrs13 PE=1 SV=1	534	8.1e-06
TRINITY_DN109473_c0_g3_i1	RDH12_HUMANRetinol dehydrogenase 12 OS=Homo sapiens OX=9606 GN=RDH12 PE=1 SV=3	898	2.1e-06
TRINITY_DN109485_c0_g1_i1	GR101_LYMSTG-protein coupled receptor GRL101 OS=Lymnaea stagnalis OX=6523 PE=2 SV=1	687	5.5e-07
TRINITY_DN109577_c0_g1_i2	ERPG3_HUMANChimeric ERCC6-PGBD3 protein OS=Homo sapiens OX=9606 GN=ERCC6 PE=1 SV=1	919	4.9e-11
TRINITY_DN109580_c1_g1_i1	ASCL1_HUMANAchaete-scute homolog 1 OS=Homo sapiens OX=9606 GN=ASCL1 PE=1 SV=2	574	1.8e-19
TRINITY_DN109694_c1_g1_i1	MFS10_BOVINMajor facilitator superfamily domain-containing protein 10 OS=Bos taurus OX=9913 GN=MFSD10 PE=2 SV=1	460	1.8e-06
TRINITY_DN109694_c1_g1_i2	MFS10_BOVINMajor facilitator superfamily domain-containing protein 10 OS=Bos taurus OX=9913 GN=MFSD10 PE=2 SV=1	393	1.6e-06
TRINITY_DN109694_c1_g2_i1	MFS10_BOVINMajor facilitator superfamily domain-containing protein 10 OS=Bos taurus OX=9913 GN=MFSD10 PE=2 SV=1	406	5.3e-18
TRINITY_DN109710_c0_g1_i1	PCRA_STAEQATP-dependent DNA helicase PcrA OS=Staphylococcus epidermidis (strain ATCC 35984 / RP62A) OX=176279 GN=pcrA PE=3 SV=1	769	2.8e-52
TRINITY_DN109752_c2_g1_i1	UBA3_PONABNEDD8-activating enzyme E1 catalytic subunit OS=Pongo abelii OX=9601 GN=UBA3 PE=2 SV=2	1958	2.8e-189
TRINITY_DN109752_c2_g2_i1	UBA3_PONABNEDD8-activating enzyme E1 catalytic subunit OS=Pongo abelii OX=9601 GN=UBA3 PE=2 SV=2	1415	7.6e-120
TRINITY_DN109773_c0_g1_i1	DXS_CYTH31-deoxy-D-xylulose-5-phosphate synthase OS=Cytophaga hutchinsonii (strain ATCC 33406 / NCIMB 9469) OX=269798 GN=dxs PE=3 SV=1	700	3.2e-71
TRINITY_DN109774_c0_g1_i1	ZMYM6_HUMANZinc finger MYM-type protein 6 OS=Homo sapiens OX=9606 GN=ZMYM6 PE=1 SV=2	275	1.5e-19
TRINITY_DN109774_c0_g3_i1	ZMYM6_HUMANZinc finger MYM-type protein 6 OS=Homo sapiens OX=9606 GN=ZMYM6 PE=1 SV=2	364	5.7e-11
TRINITY_DN109809_c0_g1_i1	ACT2_CAEELActin-2 OS=Caenorhabditis elegans OX=6239 GN=act-2 PE=3 SV=3	444	6.8e-67
TRINITY_DN109809_c0_g1_i2	ACT1_CAEELActin-1 OS=Caenorhabditis elegans OX=6239 GN=act-1 PE=1 SV=1	343	3e-62
TRINITY_DN109809_c0_g2_i1	ACT1_CAEELActin-1 OS=Caenorhabditis elegans OX=6239 GN=act-1 PE=1 SV=1	232	2.2e-40
TRINITY_DN109810_c0_g1_i1	ADCY5_MOUSEAdenylate cyclase type 5 OS=Mus musculus OX=10090 GN=Adcy5 PE=1 SV=2	813	2.4e-78
TRINITY_DN109854_c0_g1_i1	CY24B_HUMANCytochrome b-245 heavy chain OS=Homo sapiens OX=9606 GN=CYBB PE=1 SV=2	2077	2.3e-165
TRINITY_DN109893_c0_g1_i1	S22A5_RATSolute carrier family 22 member 5 OS=Rattus norvegicus OX=10116 GN=Slc22a5 PE=1 SV=1	615	6.9e-09
TRINITY_DN109893_c0_g2_i1	S22A5_RATSolute carrier family 22 member 5 OS=Rattus norvegicus OX=10116 GN=Slc22a5 PE=1 SV=1	491	2.8e-13
TRINITY_DN109924_c0_g1_i1	EXOS7_HUMANExosome complex component RRP42 OS=Homo sapiens OX=9606 GN=EXOSC7 PE=1 SV=3	1188	1.8e-98
TRINITY_DN109924_c0_g1_i2	EXOS7_MOUSEExosome complex exonuclease RRP42 OS=Mus musculus OX=10090 GN=Exosc7 PE=1 SV=2	890	4.1e-71
TRINITY_DN109958_c1_g1_i1	DYH6_HUMANDynein heavy chain 6, axonemal OS=Homo sapiens OX=9606 GN=DNAH6 PE=2 SV=3	251	5.6e-10
TRINITY_DN109962_c0_g1_i1	PPIL4_HUMANPeptidyl-prolyl cis-trans isomerase-like 4 OS=Homo sapiens OX=9606 GN=PPIL4 PE=1 SV=1	316	1.5e-39
TRINITY_DN110007_c0_g1_i1	SPC3_STRPUProtein SPEC3 OS=Strongylocentrotus purpuratus OX=7668 GN=SPEC3 PE=3 SV=1	444	1.8e-06
TRINITY_DN110007_c0_g1_i3	STUM_HUMANProtein stum homolog OS=Homo sapiens OX=9606 GN=STUM PE=2 SV=1	920	4.9e-11
TRINITY_DN110018_c0_g1_i1	S2551_HUMANSolute carrier family 25 member 51 OS=Homo sapiens OX=9606 GN=SLC25A51 PE=2 SV=1	1654	4.3e-58
TRINITY_DN110123_c0_g1_i1	NADE_ARCFUNH(3)-dependent NAD(+) synthetase OS=Archaeoglobus fulgidus (strain ATCC 49558 / VC-16 / DSM 4304 / JCM 9628 / NBRC 100126) OX=224325 GN=nadE PE=3 SV=1	401	3.3e-12
TRINITY_DN110154_c0_g1_i1	KCNAG_CAEELPotassium voltage-gated channel protein egl-36 OS=Caenorhabditis elegans OX=6239 GN=egl-36 PE=1 SV=1	683	1.4e-10
TRINITY_DN110154_c0_g1_i2	KCNC2_HUMANPotassium voltage-gated channel subfamily C member 2 OS=Homo sapiens OX=9606 GN=KCNC2 PE=1 SV=1	930	6.5e-27
TRINITY_DN110154_c1_g1_i1	KCNAW_DROMEPotassium voltage-gated channel protein Shaw OS=Drosophila melanogaster OX=7227 GN=Shaw PE=2 SV=1	508	6e-19
TRINITY_DN110165_c0_g2_i1	AGRV1_HUMANAdhesion G-protein coupled receptor V1 OS=Homo sapiens OX=9606 GN=ADGRV1 PE=1 SV=2	660	3.2e-20
TRINITY_DN110165_c0_g3_i1	AGRV1_HUMANAdhesion G-protein coupled receptor V1 OS=Homo sapiens OX=9606 GN=ADGRV1 PE=1 SV=2	463	2.1e-10
TRINITY_DN110165_c0_g4_i1	AGRV1_HUMANAdhesion G-protein coupled receptor V1 OS=Homo sapiens OX=9606 GN=ADGRV1 PE=1 SV=2	463	2.1e-10
TRINITY_DN110172_c0_g1_i1	FRIS_LYMSTSoma ferritin OS=Lymnaea stagnalis OX=6523 PE=2 SV=2	721	1.2e-60
TRINITY_DN110189_c0_g1_i2	ASIC5_RATAcid-sensing ion channel 5 OS=Rattus norvegicus OX=10116 GN=Asic5 PE=1 SV=1	801	1.1e-06
TRINITY_DN110198_c0_g1_i1	RTBS_DROMEProbable RNA-directed DNA polymerase from transposon BS OS=Drosophila melanogaster OX=7227 GN=RTase PE=2 SV=1	578	2.6e-26
TRINITY_DN110198_c0_g2_i1	RTXE_DROMEProbable RNA-directed DNA polymerase from transposon X-element OS=Drosophila melanogaster OX=7227 GN=X-element\ORF2 PE=3 SV=1	340	9.3e-16
TRINITY_DN11021_c0_g1_i1	PRPH2_HUMANPeripherin-2 OS=Homo sapiens OX=9606 GN=PRPH2 PE=1 SV=1	1750	5.1e-09
TRINITY_DN110222_c0_g1_i1	AGRE4_MOUSEAdhesion G protein-coupled receptor E4 OS=Mus musculus OX=10090 GN=Adgre4 PE=1 SV=1	875	8.8e-10
TRINITY_DN110223_c0_g1_i1	GR101_LYMSTG-protein coupled receptor GRL101 OS=Lymnaea stagnalis OX=6523 PE=2 SV=1	432	4.5e-31
TRINITY_DN110223_c0_g2_i1	GR101_LYMSTG-protein coupled receptor GRL101 OS=Lymnaea stagnalis OX=6523 PE=2 SV=1	880	1.6e-51
TRINITY_DN110223_c0_g3_i1	GR101_LYMSTG-protein coupled receptor GRL101 OS=Lymnaea stagnalis OX=6523 PE=2 SV=1	229	9.7e-09
TRINITY_DN110251_c0_g1_i1	CNTN2_RATContactin-2 OS=Rattus norvegicus OX=10116 GN=Cntn2 PE=1 SV=1	585	2.8e-12
TRINITY_DN110251_c0_g1_i2	L1CAM_TAKRUNeural cell adhesion molecule L1 OS=Takifugu rubripes OX=31033 GN=l1cam PE=3 SV=1	397	2.7e-14
TRINITY_DN110251_c1_g1_i1	NFASC_MOUSENeurofascin OS=Mus musculus OX=10090 GN=Nfasc PE=1 SV=1	491	6e-08
TRINITY_DN110252_c0_g2_i1	VMPA_LOXINAstacin-like metalloprotease toxin 1 OS=Loxosceles intermedia OX=58218 PE=1 SV=1	884	2.9e-16
TRINITY_DN110270_c0_g1_i1	ACHAB_XENLAAcetylcholine receptor subunit alpha-1-B OS=Xenopus laevis OX=8355 GN=chrna1-b PE=2 SV=1	750	2.9e-33
TRINITY_DN110349_c0_g1_i1	MPP5_CANLFMAGUK p55 subfamily member 5 OS=Canis lupus familiaris OX=9615 GN=MPP5 PE=3 SV=1	901	1.8e-13
TRINITY_DN110349_c0_g1_i2	MPP5_CANLFMAGUK p55 subfamily member 5 OS=Canis lupus familiaris OX=9615 GN=MPP5 PE=3 SV=1	1236	2e-71
TRINITY_DN110349_c0_g2_i1	MPP5_CANLFMAGUK p55 subfamily member 5 OS=Canis lupus familiaris OX=9615 GN=MPP5 PE=3 SV=1	518	3.2e-15
TRINITY_DN110353_c0_g1_i1	VAX2_HUMANVentral anterior homeobox 2 OS=Homo sapiens OX=9606 GN=VAX2 PE=1 SV=1	1163	2.8e-19
TRINITY_DN110353_c0_g2_i1	VAX2_HUMANVentral anterior homeobox 2 OS=Homo sapiens OX=9606 GN=VAX2 PE=1 SV=1	1168	2.8e-19
TRINITY_DN110367_c0_g1_i1	ANPRB_ANGJAAtrial natriuretic peptide receptor 2 OS=Anguilla japonica OX=7937 GN=npr2 PE=2 SV=1	846	1.1e-17
TRINITY_DN110503_c1_g1_i1	EDF1_XENLAEndothelial differentiation-related factor 1 homolog OS=Xenopus laevis OX=8355 GN=edf1 PE=2 SV=1	685	1.5e-44
TRINITY_DN110506_c0_g1_i1	GP179_HUMANProbable G-protein coupled receptor 179 OS=Homo sapiens OX=9606 GN=GPR179 PE=1 SV=2	1333	3.4e-13
TRINITY_DN110563_c0_g1_i1	ACT1_ARTSXActin, clone 205 OS=Artemia sp. OX=6662 PE=2 SV=1	234	7.1e-23
TRINITY_DN110563_c0_g2_i1	ACT1_ARTSXActin, clone 205 OS=Artemia sp. OX=6662 PE=2 SV=1	208	1.8e-17
TRINITY_DN110563_c1_g1_i1	ACT_PROCLActin (Fragment) OS=Procambarus clarkii OX=6728 PE=1 SV=1	201	5.7e-29
TRINITY_DN110563_c2_g1_i1	ACT2_BOMMOActin, muscle-type A2 OS=Bombyx mori OX=7091 PE=3 SV=1	755	7.6e-127
TRINITY_DN110587_c0_g1_i1	ANR66_HUMANAnkyrin repeat domain-containing protein 66 OS=Homo sapiens OX=9606 GN=ANKRD66 PE=2 SV=2	1494	1.6e-30
TRINITY_DN110587_c0_g1_i2	ANR66_HUMANAnkyrin repeat domain-containing protein 66 OS=Homo sapiens OX=9606 GN=ANKRD66 PE=2 SV=2	1412	2.5e-30
TRINITY_DN110613_c0_g1_i1	CYTB_MACFUCystatin-B OS=Macaca fuscata fuscata OX=9543 GN=CSTB PE=3 SV=1	822	1.8e-20
TRINITY_DN110644_c0_g1_i1	ZN131_PONABZinc finger protein 131 OS=Pongo abelii OX=9601 GN=ZNF131 PE=2 SV=1	712	5.7e-07
TRINITY_DN110644_c0_g1_i2	ZN131_PONABZinc finger protein 131 OS=Pongo abelii OX=9601 GN=ZNF131 PE=2 SV=1	1156	9.2e-07
TRINITY_DN110727_c0_g1_i1	GCYA2_HUMANGuanylate cyclase soluble subunit alpha-2 OS=Homo sapiens OX=9606 GN=GUCY1A2 PE=1 SV=1	725	1.6e-12
TRINITY_DN110736_c1_g1_i1	HUNKA_XENLAHormonally up-regulated neu tumor-associated kinase homolog A OS=Xenopus laevis OX=8355 GN=hunk-a PE=2 SV=1	465	1.6e-10
TRINITY_DN110739_c0_g1_i1	RTCA_MOUSERNA 3'-terminal phosphate cyclase OS=Mus musculus OX=10090 GN=RtcA PE=1 SV=2	2202	6.7e-115
TRINITY_DN110777_c0_g1_i1	NCHL1_HUMANNeural cell adhesion molecule L1-like protein OS=Homo sapiens OX=9606 GN=CHL1 PE=1 SV=4	1025	3.2e-11
TRINITY_DN110777_c0_g1_i4	NFASC_CHICKNeurofascin OS=Gallus gallus OX=9031 GN=NFASC PE=1 SV=1	1194	7.3e-15
TRINITY_DN110777_c0_g1_i5	L1CA1_DANRENeural cell adhesion molecule L1.1 (Fragment) OS=Danio rerio OX=7955 GN=nadl1.1 PE=2 SV=1	1148	1e-10
TRINITY_DN110777_c0_g1_i6	L1CA1_DANRENeural cell adhesion molecule L1.1 (Fragment) OS=Danio rerio OX=7955 GN=nadl1.1 PE=2 SV=1	912	4.9e-27
TRINITY_DN110777_c0_g1_i7	NFASC_MOUSENeurofascin OS=Mus musculus OX=10090 GN=Nfasc PE=1 SV=1	743	1.1e-21
TRINITY_DN110787_c0_g1_i1	MOT12_XENTRMonocarboxylate transporter 12 OS=Xenopus tropicalis OX=8364 GN=slc16a12 PE=2 SV=1	2902	2.6e-34
TRINITY_DN110840_c0_g1_i1	TRXB_STRCOThioredoxin reductase OS=Streptomyces coelicolor (strain ATCC BAA-471 / A3(2) / M145) OX=100226 GN=trxB PE=2 SV=3	770	1.1e-59
TRINITY_DN110879_c0_g1_i1	SCNNH_XENLAAmiloride-sensitive sodium channel subunit gamma-2 OS=Xenopus laevis OX=8355 GN=scnn1g-b PE=1 SV=1	411	6.8e-13
TRINITY_DN110879_c0_g1_i2	MEC10_CAEBRDegenerin mec-10 OS=Caenorhabditis briggsae OX=6238 GN=mec-10 PE=3 SV=2	1401	3.5e-32
TRINITY_DN110879_c0_g1_i3	MEC10_CAEELDegenerin mec-10 OS=Caenorhabditis elegans OX=6239 GN=mec-10 PE=1 SV=1	670	1.9e-12
TRINITY_DN110879_c0_g1_i5	DEG1_CAEELDegenerin deg-1 OS=Caenorhabditis elegans OX=6239 GN=deg-1 PE=1 SV=2	1290	3.3e-21
TRINITY_DN110879_c0_g1_i6	DEG1_CAEELDegenerin deg-1 OS=Caenorhabditis elegans OX=6239 GN=deg-1 PE=1 SV=2	1274	3.3e-21
TRINITY_DN110879_c0_g1_i7	MEC10_CAEBRDegenerin mec-10 OS=Caenorhabditis briggsae OX=6238 GN=mec-10 PE=3 SV=2	1417	3.5e-32
TRINITY_DN110879_c0_g1_i8	SCNNB_BOVINAmiloride-sensitive sodium channel subunit beta OS=Bos taurus OX=9913 GN=SCNN1B PE=2 SV=1	797	5.7e-24
TRINITY_DN110899_c0_g1_i1	EXOS3_MOUSEExosome complex component RRP40 OS=Mus musculus OX=10090 GN=Exosc3 PE=1 SV=3	705	5.6e-39
TRINITY_DN110903_c0_g1_i1	ASI4B_DANREAcid-sensing ion channel 4-B OS=Danio rerio OX=7955 GN=asic4b PE=2 SV=1	537	1.8e-13
TRINITY_DN110903_c0_g2_i1	ASI4B_DANREAcid-sensing ion channel 4-B OS=Danio rerio OX=7955 GN=asic4b PE=2 SV=1	537	1.8e-13
TRINITY_DN110903_c0_g3_i1	ASI4B_DANREAcid-sensing ion channel 4-B OS=Danio rerio OX=7955 GN=asic4b PE=2 SV=1	383	9.2e-12
TRINITY_DN110955_c0_g1_i1	CUSA_ECO57Cation efflux system protein CusA OS=Escherichia coli O157:H7 OX=83334 GN=cusA PE=3 SV=1	380	1.4e-07
TRINITY_DN110955_c1_g1_i1	CUSA_ECO57Cation efflux system protein CusA OS=Escherichia coli O157:H7 OX=83334 GN=cusA PE=3 SV=1	289	1.5e-06
TRINITY_DN110959_c0_g1_i1	RL22_TRIGR60S ribosomal protein L22 OS=Tripneustes gratilla OX=7673 GN=RPL22 PE=2 SV=1	673	6.3e-32
TRINITY_DN110988_c0_g2_i1	RADIL_DANRERas-associating and dilute domain-containing protein OS=Danio rerio OX=7955 GN=radil PE=2 SV=1	754	2.6e-10
TRINITY_DN110999_c0_g3_i1	CALM_WHEATCalmodulin OS=Triticum aestivum OX=4565 PE=1 SV=3	1797	4.6e-21
TRINITY_DN110999_c0_g4_i1	CML12_ARATHCalmodulin-like protein 12 OS=Arabidopsis thaliana OX=3702 GN=CML12 PE=1 SV=3	719	6.8e-08
TRINITY_DN111017_c0_g1_i2	AT8B2_HUMANPhospholipid-transporting ATPase ID OS=Homo sapiens OX=9606 GN=ATP8B2 PE=1 SV=2	462	2.1e-10
TRINITY_DN111019_c0_g1_i1	WNT5_DROMEProtein Wnt-5 OS=Drosophila melanogaster OX=7227 GN=Wnt5 PE=1 SV=2	604	3.9e-09
TRINITY_DN111019_c0_g3_i1	WNT1_STRPUProtein Wnt-1 (Fragment) OS=Strongylocentrotus purpuratus OX=7668 GN=WNT-1 PE=2 SV=2	311	9.4e-07
TRINITY_DN111019_c0_g4_i1	WNT1_STRPUProtein Wnt-1 (Fragment) OS=Strongylocentrotus purpuratus OX=7668 GN=WNT-1 PE=2 SV=2	850	1.2e-24
TRINITY_DN111023_c0_g1_i1	SNP29_RATSynaptosomal-associated protein 29 OS=Rattus norvegicus OX=10116 GN=Snap29 PE=1 SV=1	1415	6.6e-23
TRINITY_DN111028_c0_g1_i1	G3ST2_MOUSEGalactose-3-O-sulfotransferase 2 OS=Mus musculus OX=10090 GN=Gal3st2 PE=2 SV=1	885	2.9e-08
TRINITY_DN111028_c0_g2_i1	G3ST2_MOUSEGalactose-3-O-sulfotransferase 2 OS=Mus musculus OX=10090 GN=Gal3st2 PE=2 SV=1	885	4.9e-08
TRINITY_DN111074_c0_g1_i1	PGMMM_THEKOPhosphoglucomutase/phosphomannomutase OS=Thermococcus kodakarensis (strain ATCC BAA-918 / JCM 12380 / KOD1) OX=69014 GN=TK1108 PE=1 SV=1	712	1.9e-26
TRINITY_DN111083_c0_g1_i1	ORCT_DROMEOrganic cation transporter protein OS=Drosophila melanogaster OX=7227 GN=Orct PE=1 SV=1	2088	5.5e-42
TRINITY_DN111097_c0_g1_i1	FUCL6_ANGJAFucolectin-6 OS=Anguilla japonica OX=7937 PE=2 SV=1	2115	7.8e-12
TRINITY_DN111102_c0_g1_i1	ADPGK_MOUSEADP-dependent glucokinase OS=Mus musculus OX=10090 GN=Adpgk PE=1 SV=2	1913	3.8e-90
TRINITY_DN111235_c1_g2_i1	CNOT9_BOVINCCR4-NOT transcription complex subunit 9 OS=Bos taurus OX=9913 GN=CNOT9 PE=2 SV=1	986	3e-123
TRINITY_DN111235_c1_g3_i1	CNOT9_BOVINCCR4-NOT transcription complex subunit 9 OS=Bos taurus OX=9913 GN=CNOT9 PE=2 SV=1	1285	1.8e-136
TRINITY_DN111352_c0_g1_i1	CUBN_PIGCubilin OS=Sus scrofa OX=9823 GN=CUBN PE=1 SV=3	811	9e-17
TRINITY_DN111352_c0_g1_i2	CUBN_CANLFCubilin OS=Canis lupus familiaris OX=9615 GN=CUBN PE=1 SV=1	797	5e-20
TRINITY_DN111384_c0_g1_i1	AMDL_CAEELProbable peptidyl-glycine alpha-amidating monooxygenase pamn-1 OS=Caenorhabditis elegans OX=6239 GN=pamn-1 PE=1 SV=2	219	6.7e-07
TRINITY_DN111384_c0_g2_i1	AMDL_CAEELProbable peptidyl-glycine alpha-amidating monooxygenase pamn-1 OS=Caenorhabditis elegans OX=6239 GN=pamn-1 PE=1 SV=2	232	9.2e-07
TRINITY_DN111384_c0_g3_i1	AMDL_CAEELProbable peptidyl-glycine alpha-amidating monooxygenase pamn-1 OS=Caenorhabditis elegans OX=6239 GN=pamn-1 PE=1 SV=2	219	7.4e-06
TRINITY_DN111397_c0_g1_i1	GCY15_CAEELReceptor-type guanylate cyclase gcy-15 OS=Caenorhabditis elegans OX=6239 GN=gcy-15 PE=2 SV=3	230	6.1e-11
TRINITY_DN111397_c0_g1_i2	GCY28_CAEELReceptor-type guanylate cyclase gcy-28 OS=Caenorhabditis elegans OX=6239 GN=gcy-28 PE=1 SV=1	380	4.4e-14
TRINITY_DN111397_c0_g1_i3	GCY3E_DROMEGuanylate cyclase 32E OS=Drosophila melanogaster OX=7227 GN=Gyc32E PE=1 SV=4	236	6.4e-16
TRINITY_DN111397_c0_g1_i4	GCY28_CAEELReceptor-type guanylate cyclase gcy-28 OS=Caenorhabditis elegans OX=6239 GN=gcy-28 PE=1 SV=1	344	3.9e-14
TRINITY_DN111397_c0_g1_i5	GCYDA_DROMESoluble guanylate cyclase 89Da OS=Drosophila melanogaster OX=7227 GN=Gyc89Da PE=1 SV=2	374	1.7e-07
TRINITY_DN111397_c0_g1_i6	GCYDA_DROMESoluble guanylate cyclase 89Da OS=Drosophila melanogaster OX=7227 GN=Gyc89Da PE=1 SV=2	338	1.6e-07
TRINITY_DN111397_c1_g1_i1	GCY3E_DROMEGuanylate cyclase 32E OS=Drosophila melanogaster OX=7227 GN=Gyc32E PE=1 SV=4	229	5.7e-17
TRINITY_DN1114_c0_g1_i1	ALDOA_RABITFructose-bisphosphate aldolase A OS=Oryctolagus cuniculus OX=9986 GN=ALDOA PE=1 SV=2	480	1.7e-18
TRINITY_DN111432_c0_g2_i1	NPT2B_BOVINSodium-dependent phosphate transport protein 2B OS=Bos taurus OX=9913 GN=SLC34A2 PE=1 SV=1	677	4.6e-06
TRINITY_DN111475_c0_g3_i1	UNC79_HUMANProtein unc-79 homolog OS=Homo sapiens OX=9606 GN=UNC79 PE=2 SV=4	580	5.1e-14
TRINITY_DN111475_c0_g3_i2	UNC79_MOUSEProtein unc-79 homolog OS=Mus musculus OX=10090 GN=Unc79 PE=1 SV=1	565	6.7e-19
TRINITY_DN111485_c0_g1_i1	YG31B_YEASTTransposon Ty3-G Gag-Pol polyprotein OS=Saccharomyces cerevisiae (strain ATCC 204508 / S288c) OX=559292 GN=TY3B-G PE=1 SV=3	690	3.1e-18
TRINITY_DN11151_c0_g1_i1	THRC_BUCAIThreonine synthase OS=Buchnera aphidicola subsp. Acyrthosiphon pisum (strain APS) OX=107806 GN=thrC PE=3 SV=1	644	2.8e-45
TRINITY_DN111536_c0_g3_i1	SHARK_DROMETyrosine-protein kinase Shark OS=Drosophila melanogaster OX=7227 GN=Shark PE=1 SV=2	229	1.2e-06
TRINITY_DN111683_c0_g2_i1	ACHA5_CHICKNeuronal acetylcholine receptor subunit alpha-5 OS=Gallus gallus OX=9031 GN=CHRNA5 PE=1 SV=2	1269	1e-06
TRINITY_DN111695_c0_g1_i1	CHM2B_DANRECharged multivesicular body protein 2b OS=Danio rerio OX=7955 GN=chmp2b PE=2 SV=1	1176	5.3e-10
TRINITY_DN111695_c0_g1_i2	CHM2B_DANRECharged multivesicular body protein 2b OS=Danio rerio OX=7955 GN=chmp2b PE=2 SV=1	1163	3.2e-07
TRINITY_DN111695_c0_g1_i3	CHM2B_DANRECharged multivesicular body protein 2b OS=Danio rerio OX=7955 GN=chmp2b PE=2 SV=1	594	5.1e-09
TRINITY_DN111727_c0_g1_i1	GLRK_LYMSTGlutamate receptor OS=Lymnaea stagnalis OX=6523 PE=2 SV=1	300	1.8e-07
TRINITY_DN111744_c0_g1_i1	SC5A8_HUMANSodium-coupled monocarboxylate transporter 1 OS=Homo sapiens OX=9606 GN=SLC5A8 PE=1 SV=2	810	2e-48
TRINITY_DN111744_c0_g2_i1	SC5A8_HUMANSodium-coupled monocarboxylate transporter 1 OS=Homo sapiens OX=9606 GN=SLC5A8 PE=1 SV=2	790	1.3e-39
TRINITY_DN111744_c0_g3_i1	SC5A8_HUMANSodium-coupled monocarboxylate transporter 1 OS=Homo sapiens OX=9606 GN=SLC5A8 PE=1 SV=2	810	2e-48
TRINITY_DN111777_c0_g1_i1	KLH26_DANREKelch-like protein 26 OS=Danio rerio OX=7955 GN=klhl26 PE=4 SV=1	2180	1.5e-13
TRINITY_DN111809_c1_g2_i1	NRG_DROMENeuroglian OS=Drosophila melanogaster OX=7227 GN=Nrg PE=1 SV=2	508	4.1e-07
TRINITY_DN111894_c0_g1_i1	KCNAW_DROMEPotassium voltage-gated channel protein Shaw OS=Drosophila melanogaster OX=7227 GN=Shaw PE=2 SV=1	1426	1.9e-17
TRINITY_DN111908_c0_g1_i1	CBX3_HUMANChromobox protein homolog 3 OS=Homo sapiens OX=9606 GN=CBX3 PE=1 SV=4	2178	6.3e-41
TRINITY_DN111915_c0_g1_i1	SMD1_DROMEProbable small nuclear ribonucleoprotein Sm D1 OS=Drosophila melanogaster OX=7227 GN=SmD1 PE=1 SV=1	1593	5.9e-36
TRINITY_DN111942_c0_g2_i1	MOT13_MOUSEMonocarboxylate transporter 13 OS=Mus musculus OX=10090 GN=Slc16a13 PE=2 SV=1	2278	3.8e-12
TRINITY_DN111942_c0_g2_i2	MOT13_MOUSEMonocarboxylate transporter 13 OS=Mus musculus OX=10090 GN=Slc16a13 PE=2 SV=1	2684	4.5e-12
TRINITY_DN111948_c0_g1_i1	SC6A4_MACMUSodium-dependent serotonin transporter OS=Macaca mulatta OX=9544 GN=SLC6A4 PE=2 SV=1	1120	6.7e-63
TRINITY_DN111955_c0_g1_i1	FOXC2_XENTRForkhead box protein C2 OS=Xenopus tropicalis OX=8364 GN=foxc2 PE=2 SV=2	2365	1.1e-51
TRINITY_DN112014_c0_g1_i1	MTEF3_DROMETranscription termination factor 3, mitochondrial OS=Drosophila melanogaster OX=7227 GN=mTerf3 PE=2 SV=1	1364	3.8e-28
TRINITY_DN112014_c0_g1_i2	MTEF3_DROMETranscription termination factor 3, mitochondrial OS=Drosophila melanogaster OX=7227 GN=mTerf3 PE=2 SV=1	1354	2e-45
TRINITY_DN112014_c0_g1_i3	MTEF3_HUMANTranscription termination factor 3, mitochondrial OS=Homo sapiens OX=9606 GN=MTERF3 PE=1 SV=2	491	5.4e-17
TRINITY_DN112015_c0_g2_i1	BRI3_BOVINBrain protein I3 OS=Bos taurus OX=9913 GN=BRI3 PE=2 SV=1	3193	1.4e-17
TRINITY_DN112045_c0_g1_i1	IFT43_XENTRIntraflagellar transport protein 43 homolog OS=Xenopus tropicalis OX=8364 GN=ift43 PE=2 SV=1	1487	9.7e-33
TRINITY_DN112045_c0_g1_i2	IFT43_XENTRIntraflagellar transport protein 43 homolog OS=Xenopus tropicalis OX=8364 GN=ift43 PE=2 SV=1	1567	1e-32
TRINITY_DN112068_c0_g1_i1	EF2_BOMMOTranslation elongation factor 2 OS=Bombyx mori OX=7091 GN=tef2 PE=1 SV=1	1211	1.2e-153
TRINITY_DN112126_c1_g1_i1	NPFF2_HUMANNeuropeptide FF receptor 2 OS=Homo sapiens OX=9606 GN=NPFFR2 PE=1 SV=2	1434	1.5e-22
TRINITY_DN11213_c0_g1_i1	PARE_BORBUDNA topoisomerase 4 subunit B OS=Borrelia burgdorferi (strain ATCC 35210 / B31 / CIP 102532 / DSM 4680) OX=224326 GN=parE PE=3 SV=2	341	1.2e-34
TRINITY_DN112137_c0_g1_i1	RIT1_MOUSEGTP-binding protein Rit1 OS=Mus musculus OX=10090 GN=Rit1 PE=1 SV=1	1077	2.9e-47
TRINITY_DN112137_c0_g1_i2	RIT1_MOUSEGTP-binding protein Rit1 OS=Mus musculus OX=10090 GN=Rit1 PE=1 SV=1	1372	2.6e-64
TRINITY_DN112139_c0_g1_i1	GRM_DROMEMetabotropic glutamate receptor OS=Drosophila melanogaster OX=7227 GN=mGluR PE=1 SV=2	719	4.7e-41
TRINITY_DN112269_c1_g1_i1	NEK1_HUMANSerine/threonine-protein kinase Nek1 OS=Homo sapiens OX=9606 GN=NEK1 PE=1 SV=2	2301	1.4e-123
TRINITY_DN112339_c1_g1_i1	IMT3_SCHPOInositol phosphoceramide mannosyltransferase 3 OS=Schizosaccharomyces pombe (strain 972 / ATCC 24843) OX=284812 GN=SPAC17G8.11c PE=1 SV=1	1003	2e-18
TRINITY_DN112343_c0_g1_i1	YT66_CAEELProbable G-protein coupled receptor B0563.6 OS=Caenorhabditis elegans OX=6239 GN=B0563.6 PE=3 SV=2	888	1.1e-07
TRINITY_DN112343_c0_g2_i1	YT66_CAEELProbable G-protein coupled receptor B0563.6 OS=Caenorhabditis elegans OX=6239 GN=B0563.6 PE=3 SV=2	879	2.9e-08
TRINITY_DN112353_c0_g3_i1	MED4_AEDAEMediator of RNA polymerase II transcription subunit 4 OS=Aedes aegypti OX=7159 GN=MED4 PE=3 SV=1	1764	3.1e-38
TRINITY_DN112353_c0_g3_i2	MED4_ANOGAMediator of RNA polymerase II transcription subunit 4 OS=Anopheles gambiae OX=7165 GN=MED4 PE=3 SV=3	1857	8.9e-44
TRINITY_DN112447_c0_g1_i1	VPS53_MOUSEVacuolar protein sorting-associated protein 53 homolog OS=Mus musculus OX=10090 GN=Vps53 PE=1 SV=1	2673	2.3e-295
TRINITY_DN112474_c0_g1_i1	ACH1_MANSEAcetylcholine receptor subunit alpha-like OS=Manduca sexta OX=7130 GN=ARA1 PE=2 SV=1	1022	2.7e-66
TRINITY_DN112474_c0_g1_i2	ACH1_MANSEAcetylcholine receptor subunit alpha-like OS=Manduca sexta OX=7130 GN=ARA1 PE=2 SV=1	949	1.3e-51
TRINITY_DN112475_c0_g1_i1	CSRP2_CHICKCysteine and glycine-rich protein 2 OS=Gallus gallus OX=9031 GN=CSRP2 PE=2 SV=3	1099	4.9e-42
TRINITY_DN112475_c0_g2_i1	CSRP2_BOVINCysteine and glycine-rich protein 2 OS=Bos taurus OX=9913 GN=CSRP2 PE=2 SV=3	508	5.5e-12
TRINITY_DN112486_c0_g1_i1	ALKB5_RATRNA demethylase ALKBH5 OS=Rattus norvegicus OX=10116 GN=Alkbh5 PE=1 SV=1	869	1.3e-69
TRINITY_DN112486_c0_g1_i2	ALKB5_RATRNA demethylase ALKBH5 OS=Rattus norvegicus OX=10116 GN=Alkbh5 PE=1 SV=1	2433	1.2e-88
TRINITY_DN112583_c0_g1_i1	PIGO_HUMANGPI ethanolamine phosphate transferase 3 OS=Homo sapiens OX=9606 GN=PIGO PE=1 SV=3	967	4.6e-68
TRINITY_DN112583_c0_g2_i1	PIGO_HUMANGPI ethanolamine phosphate transferase 3 OS=Homo sapiens OX=9606 GN=PIGO PE=1 SV=3	1931	1.2e-107
TRINITY_DN112583_c0_g2_i2	PIGO_MOUSEGPI ethanolamine phosphate transferase 3 OS=Mus musculus OX=10090 GN=Pigo PE=1 SV=2	1242	6.6e-35
TRINITY_DN112586_c0_g1_i1	HSP70_BRUMAHeat shock 70 kDa protein OS=Brugia malayi OX=6279 GN=HSP70 PE=3 SV=1	707	1.2e-89
TRINITY_DN112586_c0_g2_i1	HSP70_BRUMAHeat shock 70 kDa protein OS=Brugia malayi OX=6279 GN=HSP70 PE=3 SV=1	707	1.2e-89
TRINITY_DN112588_c0_g1_i1	MLR_BOMMOMyosin regulatory light chain 2 OS=Bombyx mori OX=7091 PE=1 SV=1	1130	2e-46
TRINITY_DN112672_c0_g1_i1	TOM20_MOUSEMitochondrial import receptor subunit TOM20 homolog OS=Mus musculus OX=10090 GN=Tomm20 PE=1 SV=1	826	1.9e-22
TRINITY_DN112672_c0_g1_i3	TOM20_XENTRMitochondrial import receptor subunit TOM20 homolog OS=Xenopus tropicalis OX=8364 GN=tomm20 PE=2 SV=1	831	1.7e-34
TRINITY_DN112672_c0_g1_i4	TOM20_XENTRMitochondrial import receptor subunit TOM20 homolog OS=Xenopus tropicalis OX=8364 GN=tomm20 PE=2 SV=1	692	3.5e-17
TRINITY_DN112715_c0_g1_i1	YH010_HUMANPutative IQ motif and ankyrin repeat domain-containing protein LOC642574 OS=Homo sapiens OX=9606 PE=5 SV=2	296	4.7e-08
TRINITY_DN112715_c0_g1_i2	YH010_HUMANPutative IQ motif and ankyrin repeat domain-containing protein LOC642574 OS=Homo sapiens OX=9606 PE=5 SV=2	303	6.4e-08
TRINITY_DN11273_c0_g1_i1	NDUB8_PONABNADH dehydrogenase	1642	1.8e-19
TRINITY_DN11273_c0_g2_i1	NDUB8_PONABNADH dehydrogenase	825	8.9e-20
TRINITY_DN112746_c0_g1_i1	FMAR_DROMEFMRFamide receptor OS=Drosophila melanogaster OX=7227 GN=FMRFaR PE=2 SV=1	808	6.2e-18
TRINITY_DN112782_c0_g1_i1	ACSF2_MOUSEMedium-chain acyl-CoA ligase ACSF2, mitochondrial OS=Mus musculus OX=10090 GN=Acsf2 PE=1 SV=1	2384	8.7e-52
TRINITY_DN112802_c0_g1_i1	GABR1_HUMANGamma-aminobutyric acid type B receptor subunit 1 OS=Homo sapiens OX=9606 GN=GABBR1 PE=1 SV=1	625	7.1e-38
TRINITY_DN112802_c0_g2_i1	GABR1_HUMANGamma-aminobutyric acid type B receptor subunit 1 OS=Homo sapiens OX=9606 GN=GABBR1 PE=1 SV=1	284	1.8e-09
TRINITY_DN112815_c0_g1_i1	HEPS_MOUSESerine protease hepsin OS=Mus musculus OX=10090 GN=Hpn PE=1 SV=3	649	4.1e-12
TRINITY_DN112831_c0_g1_i1	B4GT1_HUMANBeta-1,4-galactosyltransferase 1 OS=Homo sapiens OX=9606 GN=B4GALT1 PE=1 SV=5	450	4.3e-08
TRINITY_DN112881_c1_g2_i1	GUC2F_HUMANRetinal guanylyl cyclase 2 OS=Homo sapiens OX=9606 GN=GUCY2F PE=1 SV=2	547	6.5e-11
TRINITY_DN112881_c1_g2_i2	GCY8_CAEELReceptor-type guanylate cyclase gcy-8 OS=Caenorhabditis elegans OX=6239 GN=gcy-8 PE=1 SV=2	717	8.9e-08
TRINITY_DN112881_c1_g2_i3	ANPRB_ANGJAAtrial natriuretic peptide receptor 2 OS=Anguilla japonica OX=7937 GN=npr2 PE=2 SV=1	573	2.5e-13
TRINITY_DN112904_c0_g1_i1	PEX13_MOUSEPeroxisomal membrane protein PEX13 OS=Mus musculus OX=10090 GN=Pex13 PE=1 SV=1	1624	9.5e-58
TRINITY_DN112904_c0_g1_i2	PEX13_MOUSEPeroxisomal membrane protein PEX13 OS=Mus musculus OX=10090 GN=Pex13 PE=1 SV=1	1621	9.5e-58
TRINITY_DN112907_c0_g1_i2	FANCM_CHICKFanconi anemia group M protein OS=Gallus gallus OX=9031 GN=FANCM PE=1 SV=1	584	3.4e-18
TRINITY_DN112939_c0_g1_i1	CNTN5_CHICKContactin-5 OS=Gallus gallus OX=9031 GN=CNTN5 PE=1 SV=1	744	6.6e-06
TRINITY_DN112939_c0_g2_i1	CNTN4_HUMANContactin-4 OS=Homo sapiens OX=9606 GN=CNTN4 PE=1 SV=1	744	3e-06
TRINITY_DN112981_c2_g1_i1	RFX4_HUMANTranscription factor RFX4 OS=Homo sapiens OX=9606 GN=RFX4 PE=1 SV=2	271	2.5e-16
TRINITY_DN113008_c0_g1_i1	POL3_DROMERetrovirus-related Pol polyprotein from transposon 17.6 OS=Drosophila melanogaster OX=7227 GN=pol PE=4 SV=1	810	1.1e-38
TRINITY_DN113008_c0_g2_i1	POL3_DROMERetrovirus-related Pol polyprotein from transposon 17.6 OS=Drosophila melanogaster OX=7227 GN=pol PE=4 SV=1	1286	3e-83
TRINITY_DN113037_c0_g1_i1	DDX56_BOVINProbable ATP-dependent RNA helicase DDX56 OS=Bos taurus OX=9913 GN=DDX56 PE=2 SV=1	610	7.5e-24
TRINITY_DN113037_c1_g1_i1	RH16_ARATHDEAD-box ATP-dependent RNA helicase 16 OS=Arabidopsis thaliana OX=3702 GN=RH16 PE=2 SV=1	263	8.5e-17
TRINITY_DN113058_c1_g1_i1	DCHS_DROMEHistidine decarboxylase OS=Drosophila melanogaster OX=7227 GN=Hdc PE=2 SV=2	2602	3.4e-150
TRINITY_DN113058_c1_g1_i2	DCHS_DROMEHistidine decarboxylase OS=Drosophila melanogaster OX=7227 GN=Hdc PE=2 SV=2	243	1.5e-12
TRINITY_DN113058_c1_g1_i3	DCHS_DROMEHistidine decarboxylase OS=Drosophila melanogaster OX=7227 GN=Hdc PE=2 SV=2	2408	1.4e-118
TRINITY_DN113058_c1_g1_i4	DCHS_BOVINHistidine decarboxylase OS=Bos taurus OX=9913 GN=HDC PE=2 SV=1	712	1e-48
TRINITY_DN113058_c1_g1_i5	DCHS_BOVINHistidine decarboxylase OS=Bos taurus OX=9913 GN=HDC PE=2 SV=1	500	1.6e-11
TRINITY_DN113058_c1_g2_i1	DCHS_DROMEHistidine decarboxylase OS=Drosophila melanogaster OX=7227 GN=Hdc PE=2 SV=2	1971	2e-62
TRINITY_DN113068_c0_g1_i1	TIMP4_MOUSEMetalloproteinase inhibitor 4 OS=Mus musculus OX=10090 GN=Timp4 PE=2 SV=1	1290	7.9e-07
TRINITY_DN113068_c0_g1_i3	TIMP4_MOUSEMetalloproteinase inhibitor 4 OS=Mus musculus OX=10090 GN=Timp4 PE=2 SV=1	906	4.7e-06
TRINITY_DN113076_c0_g1_i1	EYS_DROMEProtein eyes shut OS=Drosophila melanogaster OX=7227 GN=eys PE=1 SV=1	1144	5.5e-28
TRINITY_DN113076_c0_g1_i2	EYS_DROMEProtein eyes shut OS=Drosophila melanogaster OX=7227 GN=eys PE=1 SV=1	1289	2.3e-30
TRINITY_DN113076_c0_g1_i3	EYS_PONABProtein eyes shut homolog OS=Pongo abelii OX=9601 GN=EYS PE=2 SV=3	1600	1.8e-40
TRINITY_DN113151_c0_g1_i1	OLIG3_HUMANOligodendrocyte transcription factor 3 OS=Homo sapiens OX=9606 GN=OLIG3 PE=1 SV=2	980	2.8e-28
TRINITY_DN113193_c0_g1_i1	VAS1_BOVINV-type proton ATPase subunit S1 OS=Bos taurus OX=9913 GN=ATP6AP1 PE=1 SV=1	1943	5.5e-28
TRINITY_DN113193_c0_g1_i2	VAS1_BOVINV-type proton ATPase subunit S1 OS=Bos taurus OX=9913 GN=ATP6AP1 PE=1 SV=1	1837	2.4e-25
TRINITY_DN113200_c0_g2_i1	ST17A_HUMANSerine/threonine-protein kinase 17A OS=Homo sapiens OX=9606 GN=STK17A PE=1 SV=2	320	3.4e-20
TRINITY_DN113200_c0_g3_i1	ST17A_RABITSerine/threonine-protein kinase 17A OS=Oryctolagus cuniculus OX=9986 GN=STK17A PE=2 SV=1	1001	7.1e-48
TRINITY_DN113207_c0_g1_i1	RTBS_DROMEProbable RNA-directed DNA polymerase from transposon BS OS=Drosophila melanogaster OX=7227 GN=RTase PE=2 SV=1	296	3.2e-12
TRINITY_DN113207_c0_g2_i1	RTBS_DROMEProbable RNA-directed DNA polymerase from transposon BS OS=Drosophila melanogaster OX=7227 GN=RTase PE=2 SV=1	297	1.3e-10
TRINITY_DN113246_c0_g3_i1	IMT1_SCHPOInositol phosphoceramide mannosyltransferase 1 OS=Schizosaccharomyces pombe (strain 972 / ATCC 24843) OX=284812 GN=imt1 PE=3 SV=2	1666	3e-22
TRINITY_DN113335_c0_g1_i1	GDPPS_ECO57GDP-perosamine synthase OS=Escherichia coli O157:H7 OX=83334 GN=perA PE=1 SV=1	1896	7.3e-09
TRINITY_DN113335_c0_g1_i2	GDPPS_ECO57GDP-perosamine synthase OS=Escherichia coli O157:H7 OX=83334 GN=perA PE=1 SV=1	1669	6.4e-09
TRINITY_DN113375_c0_g1_i1	NIP7_PIG60S ribosome subunit biogenesis protein NIP7 homolog OS=Sus scrofa OX=9823 GN=NIP7 PE=2 SV=1	1081	2.5e-54
TRINITY_DN113375_c0_g1_i2	NIP7_XENLA60S ribosome subunit biogenesis protein NIP7 homolog OS=Xenopus laevis OX=8355 GN=nip7 PE=2 SV=1	1127	8.8e-79
TRINITY_DN113395_c0_g1_i1	CLPB_OCEIHChaperone protein ClpB OS=Oceanobacillus iheyensis (strain DSM 14371 / CIP 107618 / JCM 11309 / KCTC 3954 / HTE831) OX=221109 GN=clpB PE=3 SV=1	1085	3.3e-75
TRINITY_DN113441_c0_g1_i1	GP139_MOUSEProbable G-protein coupled receptor 139 OS=Mus musculus OX=10090 GN=Gpr139 PE=2 SV=2	1684	1e-06
TRINITY_DN113441_c0_g1_i2	GP139_MOUSEProbable G-protein coupled receptor 139 OS=Mus musculus OX=10090 GN=Gpr139 PE=2 SV=2	1671	1e-06
TRINITY_DN113474_c0_g1_i1	TEX11_HUMANTestis-expressed protein 11 OS=Homo sapiens OX=9606 GN=TEX11 PE=1 SV=3	530	2.4e-18
TRINITY_DN113484_c0_g1_i1	RM42_PONAB39S ribosomal protein L42, mitochondrial OS=Pongo abelii OX=9601 GN=MRPL42 PE=2 SV=1	725	8.9e-16
TRINITY_DN113592_c0_g1_i1	EFG_GRAFKElongation factor G OS=Gramella forsetii (strain KT0803) OX=411154 GN=fusA PE=3 SV=1	534	1.3e-75
TRINITY_DN113592_c1_g1_i1	EFG_GRAFKElongation factor G OS=Gramella forsetii (strain KT0803) OX=411154 GN=fusA PE=3 SV=1	326	2.7e-44
TRINITY_DN113592_c2_g1_i1	EFG_AMOA5Elongation factor G OS=Amoebophilus asiaticus (strain 5a2) OX=452471 GN=fusA PE=3 SV=1	318	5.1e-40
TRINITY_DN113592_c3_g1_i1	EFG_GRAFKElongation factor G OS=Gramella forsetii (strain KT0803) OX=411154 GN=fusA PE=3 SV=1	414	1.3e-30
TRINITY_DN113621_c0_g2_i1	GTPB6_HUMANPutative GTP-binding protein 6 OS=Homo sapiens OX=9606 GN=GTPBP6 PE=2 SV=4	331	8.5e-14
TRINITY_DN113621_c0_g2_i2	GTPB6_XENLAPutative GTP-binding protein 6 OS=Xenopus laevis OX=8355 GN=gtpbp6 PE=2 SV=1	596	2.3e-38
TRINITY_DN113621_c0_g2_i3	GTPB6_XENLAPutative GTP-binding protein 6 OS=Xenopus laevis OX=8355 GN=gtpbp6 PE=2 SV=1	681	3.1e-34
TRINITY_DN113621_c0_g2_i4	GTPB6_XENLAPutative GTP-binding protein 6 OS=Xenopus laevis OX=8355 GN=gtpbp6 PE=2 SV=1	611	1.2e-32
TRINITY_DN113621_c0_g2_i5	GTPB6_HUMANPutative GTP-binding protein 6 OS=Homo sapiens OX=9606 GN=GTPBP6 PE=2 SV=4	346	4.3e-08
TRINITY_DN113708_c0_g6_i1	FUCL1_ANGJAFucolectin-1 OS=Anguilla japonica OX=7937 PE=2 SV=1	485	3.5e-08
TRINITY_DN113831_c0_g1_i1	SHOX_HUMANShort stature homeobox protein OS=Homo sapiens OX=9606 GN=SHOX PE=1 SV=1	812	6.4e-31
TRINITY_DN113831_c0_g2_i1	SHOX_HUMANShort stature homeobox protein OS=Homo sapiens OX=9606 GN=SHOX PE=1 SV=1	796	6.3e-31
TRINITY_DN113856_c0_g1_i1	IMT3_SCHPOInositol phosphoceramide mannosyltransferase 3 OS=Schizosaccharomyces pombe (strain 972 / ATCC 24843) OX=284812 GN=SPAC17G8.11c PE=1 SV=1	658	8.9e-15
TRINITY_DN11386_c0_g1_i1	POL2_DROMERetrovirus-related Pol polyprotein from transposon 297 OS=Drosophila melanogaster OX=7227 GN=pol PE=4 SV=1	916	3.2e-26
TRINITY_DN11386_c0_g2_i1	POL2_DROMERetrovirus-related Pol polyprotein from transposon 297 OS=Drosophila melanogaster OX=7227 GN=pol PE=4 SV=1	916	3.2e-26
TRINITY_DN113860_c0_g1_i2	SINA_SCHMAE3 ubiquitin-protein ligase sina OS=Schistosoma mansoni OX=6183 GN=SINA PE=1 SV=1	1229	7.5e-07
TRINITY_DN114039_c0_g2_i1	MYO2_CAEELMyosin-2 OS=Caenorhabditis elegans OX=6239 GN=myo-2 PE=1 SV=2	449	5.2e-06
TRINITY_DN114039_c0_g2_i2	MYO2_CAEELMyosin-2 OS=Caenorhabditis elegans OX=6239 GN=myo-2 PE=1 SV=2	449	5.2e-06
TRINITY_DN114039_c0_g3_i1	MYO2_CAEELMyosin-2 OS=Caenorhabditis elegans OX=6239 GN=myo-2 PE=1 SV=2	279	7.4e-11
TRINITY_DN114206_c0_g1_i1	AT5F1_DROMEATP synthase subunit b, mitochondrial OS=Drosophila melanogaster OX=7227 GN=ATPsynB PE=2 SV=2	735	3.6e-41
TRINITY_DN114206_c0_g2_i1	AT5F1_DROMEATP synthase subunit b, mitochondrial OS=Drosophila melanogaster OX=7227 GN=ATPsynB PE=2 SV=2	735	1.6e-41
TRINITY_DN114214_c0_g2_i1	ATS9_HUMANA disintegrin and metalloproteinase with thrombospondin motifs 9 OS=Homo sapiens OX=9606 GN=ADAMTS9 PE=1 SV=4	265	1.5e-08
TRINITY_DN114214_c0_g3_i1	GON1_CAEELA disintegrin and metalloproteinase with thrombospondin motifs gon-1 OS=Caenorhabditis elegans OX=6239 GN=gon-1 PE=1 SV=3	435	4.4e-10
TRINITY_DN114214_c0_g3_i2	ATS14_HUMANA disintegrin and metalloproteinase with thrombospondin motifs 14 OS=Homo sapiens OX=9606 GN=ADAMTS14 PE=2 SV=2	384	5.1e-10
TRINITY_DN114215_c0_g1_i1	RL9_SPOFR60S ribosomal protein L9 OS=Spodoptera frugiperda OX=7108 GN=RpL9 PE=2 SV=1	630	3.9e-60
TRINITY_DN114292_c0_g1_i1	MYPH_ECHGRMyophilin OS=Echinococcus granulosus OX=6210 PE=2 SV=1	546	1.5e-07
TRINITY_DN114333_c1_g2_i1	BURS_BOMMOBursicon OS=Bombyx mori OX=7091 GN=burs PE=2 SV=1	1216	5.2e-08
TRINITY_DN114333_c1_g2_i2	BURS_BOMMOBursicon OS=Bombyx mori OX=7091 GN=burs PE=2 SV=1	1133	4.8e-08
TRINITY_DN114335_c0_g1_i1	S17A5_SHEEPSialin OS=Ovis aries OX=9940 GN=SLC17A5 PE=2 SV=1	622	1.9e-35
TRINITY_DN114340_c0_g1_i1	ES1_RATES1 protein homolog, mitochondrial OS=Rattus norvegicus OX=10116 PE=1 SV=2	569	1.3e-54
TRINITY_DN114373_c0_g2_i2	AGRV1_HUMANAdhesion G-protein coupled receptor V1 OS=Homo sapiens OX=9606 GN=ADGRV1 PE=1 SV=2	570	5.4e-16
TRINITY_DN114437_c0_g1_i1	RTXE_DROMEProbable RNA-directed DNA polymerase from transposon X-element OS=Drosophila melanogaster OX=7227 GN=X-element\ORF2 PE=3 SV=1	599	1.1e-06
TRINITY_DN114440_c0_g1_i1	GCYB1_BOVINGuanylate cyclase soluble subunit beta-1 OS=Bos taurus OX=9913 GN=GUCY1B1 PE=1 SV=1	530	3e-21
TRINITY_DN114440_c0_g1_i2	GCYB1_BOVINGuanylate cyclase soluble subunit beta-1 OS=Bos taurus OX=9913 GN=GUCY1B1 PE=1 SV=1	589	5.7e-21
TRINITY_DN114440_c0_g1_i3	GCYB1_BOVINGuanylate cyclase soluble subunit beta-1 OS=Bos taurus OX=9913 GN=GUCY1B1 PE=1 SV=1	334	8.6e-06
TRINITY_DN114446_c1_g2_i1	ACH1_DROMEAcetylcholine receptor subunit alpha-like 1 OS=Drosophila melanogaster OX=7227 GN=nAChRalpha1 PE=2 SV=2	1422	3.1e-113
TRINITY_DN114446_c1_g2_i2	ACH4_DROMEAcetylcholine receptor subunit beta-like 2 OS=Drosophila melanogaster OX=7227 GN=nAChRbeta2 PE=2 SV=3	673	2.9e-29
TRINITY_DN114446_c1_g3_i1	ACH1_DROMEAcetylcholine receptor subunit alpha-like 1 OS=Drosophila melanogaster OX=7227 GN=nAChRalpha1 PE=2 SV=2	578	4.8e-12
TRINITY_DN114448_c0_g1_i1	EFCB1_BOVINEF-hand calcium-binding domain-containing protein 1 OS=Bos taurus OX=9913 GN=EFCAB1 PE=2 SV=1	962	3.6e-49
TRINITY_DN114448_c0_g1_i2	EFCB1_BOVINEF-hand calcium-binding domain-containing protein 1 OS=Bos taurus OX=9913 GN=EFCAB1 PE=2 SV=1	763	2.9e-49
TRINITY_DN114448_c0_g1_i3	EFCB1_XENLAEF-hand calcium-binding domain-containing protein 1 OS=Xenopus laevis OX=8355 GN=efcab1 PE=2 SV=1	1313	1.2e-63
TRINITY_DN114448_c0_g1_i4	EFCB1_XENLAEF-hand calcium-binding domain-containing protein 1 OS=Xenopus laevis OX=8355 GN=efcab1 PE=2 SV=1	856	1.4e-60
TRINITY_DN114448_c0_g1_i5	EFCB1_XENLAEF-hand calcium-binding domain-containing protein 1 OS=Xenopus laevis OX=8355 GN=efcab1 PE=2 SV=1	1114	1e-63
TRINITY_DN114448_c0_g1_i6	EFCB1_XENLAEF-hand calcium-binding domain-containing protein 1 OS=Xenopus laevis OX=8355 GN=efcab1 PE=2 SV=1	1055	1.7e-60
TRINITY_DN114454_c0_g2_i1	CTSR1_MOUSECation channel sperm-associated protein 1 OS=Mus musculus OX=10090 GN=Catsper1 PE=1 SV=1	2575	5.4e-23
TRINITY_DN114522_c1_g1_i1	CUT_DROMEHomeobox protein cut OS=Drosophila melanogaster OX=7227 GN=ct PE=1 SV=1	601	2.8e-07
TRINITY_DN114611_c0_g2_i1	KCNAS_DROMEPotassium voltage-gated channel protein Shaker OS=Drosophila melanogaster OX=7227 GN=Sh PE=1 SV=3	3329	4.2e-76
TRINITY_DN114620_c0_g4_i1	CRDL2_HUMANChordin-like protein 2 OS=Homo sapiens OX=9606 GN=CHRDL2 PE=1 SV=1	1007	9.5e-16
TRINITY_DN114621_c0_g1_i1	TFAM_HUMANTranscription factor A, mitochondrial OS=Homo sapiens OX=9606 GN=TFAM PE=1 SV=1	1236	9.5e-18
TRINITY_DN114641_c0_g1_i1	NAA20_XENTRN-alpha-acetyltransferase 20 OS=Xenopus tropicalis OX=8364 GN=naa20 PE=2 SV=1	1245	4.2e-74
TRINITY_DN114641_c0_g2_i1	NAA20_XENTRN-alpha-acetyltransferase 20 OS=Xenopus tropicalis OX=8364 GN=naa20 PE=2 SV=1	1307	4.4e-74
TRINITY_DN114649_c0_g1_i1	RN151_HUMANRING finger protein 151 OS=Homo sapiens OX=9606 GN=RNF151 PE=1 SV=1	2400	2.3e-07
TRINITY_DN114667_c1_g1_i1	CRYM_MACFLKetimine reductase mu-crystallin OS=Macropus fuliginosus OX=9316 GN=CRYM PE=2 SV=1	1768	4.8e-39
TRINITY_DN114699_c0_g1_i1	MIFH_TRISPMacrophage migration inhibitory factor homolog OS=Trichinella spiralis OX=6334 PE=1 SV=2	811	5.3e-09
TRINITY_DN114699_c0_g1_i2	MIFH_TRISPMacrophage migration inhibitory factor homolog OS=Trichinella spiralis OX=6334 PE=1 SV=2	626	2.4e-09
TRINITY_DN114786_c0_g2_i1	GAR1_RATH/ACA ribonucleoprotein complex subunit 1 OS=Rattus norvegicus OX=10116 GN=Gar1 PE=2 SV=1	440	4.4e-42
TRINITY_DN114786_c0_g2_i2	GAR1_RATH/ACA ribonucleoprotein complex subunit 1 OS=Rattus norvegicus OX=10116 GN=Gar1 PE=2 SV=1	527	1.2e-22
TRINITY_DN114786_c0_g2_i3	GAR1_RATH/ACA ribonucleoprotein complex subunit 1 OS=Rattus norvegicus OX=10116 GN=Gar1 PE=2 SV=1	872	3.8e-37
TRINITY_DN114790_c0_g1_i1	CBS_RATCystathionine beta-synthase OS=Rattus norvegicus OX=10116 GN=Cbs PE=1 SV=3	2412	2.3e-124
TRINITY_DN114815_c0_g2_i1	OCTB2_CHISPOctopamine receptor beta-2R OS=Chilo suppressalis OX=168631 GN=OA2B2 PE=2 SV=1	1107	5.9e-19
TRINITY_DN114823_c0_g1_i1	PA2G3_BOVINGroup 3 secretory phospholipase A2 OS=Bos taurus OX=9913 GN=PLA2G3 PE=2 SV=1	1684	1.3e-12
TRINITY_DN114824_c1_g3_i1	PDE9A_HUMANHigh affinity cGMP-specific 3',5'-cyclic phosphodiesterase 9A OS=Homo sapiens OX=9606 GN=PDE9A PE=1 SV=1	476	1.3e-26
TRINITY_DN114824_c1_g3_i2	PDE9A_HUMANHigh affinity cGMP-specific 3',5'-cyclic phosphodiesterase 9A OS=Homo sapiens OX=9606 GN=PDE9A PE=1 SV=1	459	3e-17
TRINITY_DN114824_c1_g3_i3	PDE9A_HUMANHigh affinity cGMP-specific 3',5'-cyclic phosphodiesterase 9A OS=Homo sapiens OX=9606 GN=PDE9A PE=1 SV=1	479	3.5e-37
TRINITY_DN114825_c0_g1_i1	CNGA_DROMECyclic nucleotide-gated cation channel subunit A OS=Drosophila melanogaster OX=7227 GN=CngA PE=2 SV=2	1355	1e-57
TRINITY_DN114840_c0_g1_i1	FTSK_CHLTEDNA translocase FtsK OS=Chlorobaculum tepidum (strain ATCC 49652 / DSM 12025 / NBRC 103806 / TLS) OX=194439 GN=ftsK PE=3 SV=1	914	6.7e-69
TRINITY_DN114868_c0_g1_i2	SETD9_HUMANSET domain-containing protein 9 OS=Homo sapiens OX=9606 GN=SETD9 PE=2 SV=2	1244	1.8e-64
TRINITY_DN114868_c0_g1_i3	SETD9_HUMANSET domain-containing protein 9 OS=Homo sapiens OX=9606 GN=SETD9 PE=2 SV=2	1311	5.5e-32
TRINITY_DN114873_c0_g1_i2	LDAH_HUMANLipid droplet-associated hydrolase OS=Homo sapiens OX=9606 GN=LDAH PE=1 SV=1	765	3.2e-08
TRINITY_DN114873_c0_g1_i3	LDAH_HUMANLipid droplet-associated hydrolase OS=Homo sapiens OX=9606 GN=LDAH PE=1 SV=1	415	1.8e-08
TRINITY_DN114880_c0_g2_i1	S22A3_RATSolute carrier family 22 member 3 OS=Rattus norvegicus OX=10116 GN=Slc22a3 PE=2 SV=1	2020	7.2e-31
TRINITY_DN114930_c0_g1_i1	TPPC5_CHICKTrafficking protein particle complex subunit 5 OS=Gallus gallus OX=9031 GN=TRAPPC5 PE=2 SV=1	808	1.9e-59
TRINITY_DN114930_c0_g2_i1	TPPC5_CHICKTrafficking protein particle complex subunit 5 OS=Gallus gallus OX=9031 GN=TRAPPC5 PE=2 SV=1	808	1.1e-59
TRINITY_DN114934_c0_g1_i1	TRYT_PIGTryptase OS=Sus scrofa OX=9823 GN=MCT7 PE=2 SV=1	1482	3.3e-33
TRINITY_DN114934_c0_g2_i1	TRYT_PIGTryptase OS=Sus scrofa OX=9823 GN=MCT7 PE=2 SV=1	1840	4.1e-33
TRINITY_DN114936_c1_g1_i1	PLMN_MOUSEPlasminogen OS=Mus musculus OX=10090 GN=Plg PE=1 SV=3	282	4.5e-08
TRINITY_DN114936_c1_g2_i1	PLMN_MOUSEPlasminogen OS=Mus musculus OX=10090 GN=Plg PE=1 SV=3	684	5e-08
TRINITY_DN114961_c0_g1_i1	RT06_BOVIN28S ribosomal protein S6, mitochondrial OS=Bos taurus OX=9913 GN=MRPS6 PE=1 SV=4	1070	9.4e-22
TRINITY_DN114961_c0_g2_i2	STAB2_MOUSEStabilin-2 OS=Mus musculus OX=10090 GN=Stab2 PE=1 SV=1	416	2.5e-07
TRINITY_DN114961_c0_g2_i3	STAB2_MOUSEStabilin-2 OS=Mus musculus OX=10090 GN=Stab2 PE=1 SV=1	1067	5.9e-08
TRINITY_DN114974_c0_g1_i2	DEND3_HUMANDENN domain-containing protein 3 OS=Homo sapiens OX=9606 GN=DENND3 PE=1 SV=2	1013	2.3e-22
TRINITY_DN115041_c0_g1_i1	VWKA_DICDIAlpha-protein kinase vwkA OS=Dictyostelium discoideum OX=44689 GN=vwkA PE=1 SV=1	3157	3.5e-16
TRINITY_DN115073_c0_g1_i1	PGBD4_HUMANPiggyBac transposable element-derived protein 4 OS=Homo sapiens OX=9606 GN=PGBD4 PE=2 SV=3	1520	6.4e-40
TRINITY_DN115073_c0_g2_i1	PGBD4_HUMANPiggyBac transposable element-derived protein 4 OS=Homo sapiens OX=9606 GN=PGBD4 PE=2 SV=3	1872	7.9e-40
TRINITY_DN115078_c0_g1_i1	NAS4_CAEELZinc metalloproteinase nas-4 OS=Caenorhabditis elegans OX=6239 GN=nas-4 PE=2 SV=4	328	2.9e-06
TRINITY_DN115079_c0_g1_i1	SYSC_CAEELProbable serine--tRNA ligase, cytoplasmic OS=Caenorhabditis elegans OX=6239 GN=sars-1 PE=3 SV=1	270	1.5e-24
TRINITY_DN115079_c0_g2_i1	SYSC_CAEELProbable serine--tRNA ligase, cytoplasmic OS=Caenorhabditis elegans OX=6239 GN=sars-1 PE=3 SV=1	270	1.5e-24
TRINITY_DN115089_c0_g1_i1	THIL_BACSUThiamine-monophosphate kinase OS=Bacillus subtilis (strain 168) OX=224308 GN=thiL PE=3 SV=2	381	1e-18
TRINITY_DN115089_c0_g2_i1	THIL_BACSUThiamine-monophosphate kinase OS=Bacillus subtilis (strain 168) OX=224308 GN=thiL PE=3 SV=2	381	3.8e-18
TRINITY_DN115114_c0_g1_i1	AGRL3_HUMANAdhesion G protein-coupled receptor L3 OS=Homo sapiens OX=9606 GN=ADGRL3 PE=1 SV=2	918	1.1e-10
TRINITY_DN115230_c0_g1_i1	ACH1_MANSEAcetylcholine receptor subunit alpha-like OS=Manduca sexta OX=7130 GN=ARA1 PE=2 SV=1	377	5.4e-25
TRINITY_DN115230_c0_g1_i2	ACH1_DROMEAcetylcholine receptor subunit alpha-like 1 OS=Drosophila melanogaster OX=7227 GN=nAChRalpha1 PE=2 SV=2	1163	4.1e-63
TRINITY_DN115230_c0_g1_i3	ACH1_MANSEAcetylcholine receptor subunit alpha-like OS=Manduca sexta OX=7130 GN=ARA1 PE=2 SV=1	387	2.2e-21
TRINITY_DN115230_c0_g1_i4	ACH1_DROMEAcetylcholine receptor subunit alpha-like 1 OS=Drosophila melanogaster OX=7227 GN=nAChRalpha1 PE=2 SV=2	1153	3.6e-67
TRINITY_DN115247_c0_g1_i1	SERA_ARCFUD-3-phosphoglycerate dehydrogenase OS=Archaeoglobus fulgidus (strain ATCC 49558 / VC-16 / DSM 4304 / JCM 9628 / NBRC 100126) OX=224325 GN=serA PE=3 SV=1	209	1.1e-06
TRINITY_DN115282_c0_g1_i1	ANPRA_HUMANAtrial natriuretic peptide receptor 1 OS=Homo sapiens OX=9606 GN=NPR1 PE=1 SV=1	1141	4.1e-31
TRINITY_DN115282_c0_g1_i2	ANPRA_HUMANAtrial natriuretic peptide receptor 1 OS=Homo sapiens OX=9606 GN=NPR1 PE=1 SV=1	1119	6.8e-31
TRINITY_DN115282_c0_g1_i3	ANPRA_HUMANAtrial natriuretic peptide receptor 1 OS=Homo sapiens OX=9606 GN=NPR1 PE=1 SV=1	920	3.3e-31
TRINITY_DN115282_c0_g1_i4	ANPRA_HUMANAtrial natriuretic peptide receptor 1 OS=Homo sapiens OX=9606 GN=NPR1 PE=1 SV=1	898	5.5e-31
TRINITY_DN115288_c0_g1_i1	SYNRG_HUMANSynergin gamma OS=Homo sapiens OX=9606 GN=SYNRG PE=1 SV=2	440	8.3e-17
TRINITY_DN115288_c0_g1_i2	SYNRG_RATSynergin gamma OS=Rattus norvegicus OX=10116 GN=Synrg PE=1 SV=3	1587	1.7e-22
TRINITY_DN115288_c0_g1_i3	SYNRG_RATSynergin gamma OS=Rattus norvegicus OX=10116 GN=Synrg PE=1 SV=3	1694	1.8e-22
TRINITY_DN115360_c0_g2_i1	NRG_DROMENeuroglian OS=Drosophila melanogaster OX=7227 GN=Nrg PE=1 SV=2	444	6.7e-22
TRINITY_DN115360_c0_g2_i2	NRG_DROMENeuroglian OS=Drosophila melanogaster OX=7227 GN=Nrg PE=1 SV=2	673	1e-34
TRINITY_DN115437_c0_g1_i1	POL4_DROMERetrovirus-related Pol polyprotein from transposon 412 OS=Drosophila melanogaster OX=7227 GN=POL PE=4 SV=1	647	1.4e-17
TRINITY_DN115513_c1_g1_i1	PGGHG_DANREProtein-glucosylgalactosylhydroxylysine glucosidase OS=Danio rerio OX=7955 GN=pgghg PE=2 SV=1	913	1.4e-26
TRINITY_DN115538_c0_g1_i1	OPR_OCTVUOctopressin receptor OS=Octopus vulgaris OX=6645 GN=OPR PE=2 SV=1	801	4e-09
TRINITY_DN115601_c0_g1_i1	TBB4_CAEELTubulin beta-4 chain OS=Caenorhabditis elegans OX=6239 GN=tbb-4 PE=3 SV=1	556	2.2e-06
TRINITY_DN115751_c0_g1_i1	NDUB5_PONPYNADH dehydrogenase	776	2.7e-18
TRINITY_DN115759_c0_g1_i1	CALM2_ORYSICalmodulin-2 OS=Oryza sativa subsp. indica OX=39946 GN=CAM2 PE=3 SV=1	243	1.8e-24
TRINITY_DN115759_c0_g2_i1	CALM_MOUSCCalmodulin OS=Mougeotia scalaris OX=13158 PE=2 SV=3	356	9.4e-19
TRINITY_DN115835_c0_g1_i1	SMUG1_XENLASingle-strand selective monofunctional uracil DNA glycosylase OS=Xenopus laevis OX=8355 GN=smug1 PE=1 SV=1	1636	2.2e-62
TRINITY_DN115835_c0_g1_i2	SMUG1_MOUSESingle-strand selective monofunctional uracil DNA glycosylase OS=Mus musculus OX=10090 GN=Smug1 PE=1 SV=1	830	1.1e-17
TRINITY_DN115855_c0_g1_i1	SODC_HALROSuperoxide dismutase	375	2.1e-13
TRINITY_DN11586_c0_g1_i1	PKD2_ORYLAPolycystin-2 OS=Oryzias latipes OX=8090 GN=pkd2 PE=1 SV=2	738	4.5e-07
TRINITY_DN115867_c0_g1_i1	CNFN_XENTRCornifelin homolog OS=Xenopus tropicalis OX=8364 GN=cnfn PE=3 SV=1	1036	2.2e-07
TRINITY_DN115867_c0_g2_i1	CNFN_XENTRCornifelin homolog OS=Xenopus tropicalis OX=8364 GN=cnfn PE=3 SV=1	1033	2.2e-07
TRINITY_DN115888_c1_g1_i1	NEK2_HUMANSerine/threonine-protein kinase Nek2 OS=Homo sapiens OX=9606 GN=NEK2 PE=1 SV=1	510	2.4e-47
TRINITY_DN115890_c0_g1_i2	THS7A_MOUSEThrombospondin type-1 domain-containing protein 7A OS=Mus musculus OX=10090 GN=Thsd7a PE=1 SV=2	713	1.4e-10
TRINITY_DN115890_c0_g2_i1	THS7B_MOUSEThrombospondin type-1 domain-containing protein 7B OS=Mus musculus OX=10090 GN=Thsd7b PE=2 SV=1	368	1.1e-06
TRINITY_DN116103_c0_g2_i1	RTBS_DROMEProbable RNA-directed DNA polymerase from transposon BS OS=Drosophila melanogaster OX=7227 GN=RTase PE=2 SV=1	248	1.7e-06
TRINITY_DN11611_c0_g1_i1	NIP7_HUMAN60S ribosome subunit biogenesis protein NIP7 homolog OS=Homo sapiens OX=9606 GN=NIP7 PE=1 SV=1	264	6.6e-17
TRINITY_DN11611_c0_g2_i1	NIP7_HUMAN60S ribosome subunit biogenesis protein NIP7 homolog OS=Homo sapiens OX=9606 GN=NIP7 PE=1 SV=1	264	6.6e-17
TRINITY_DN116131_c0_g1_i1	UBIA1_MOUSEUbiA prenyltransferase domain-containing protein 1 OS=Mus musculus OX=10090 GN=Ubiad1 PE=2 SV=1	1526	4e-82
TRINITY_DN116158_c0_g1_i1	RPA12_RATDNA-directed RNA polymerase I subunit RPA12 OS=Rattus norvegicus OX=10116 GN=Znrd1 PE=3 SV=1	929	7.9e-25
TRINITY_DN116158_c0_g2_i1	RPA12_BOVINDNA-directed RNA polymerase I subunit RPA12 OS=Bos taurus OX=9913 GN=ZNRD1 PE=2 SV=1	366	8.5e-07
TRINITY_DN116270_c0_g1_i1	TNNCA_HOMAMTroponin C, isoform 2A OS=Homarus americanus OX=6706 PE=1 SV=1	577	4.9e-57
TRINITY_DN116270_c0_g1_i2	TNNCA_HOMAMTroponin C, isoform 2A OS=Homarus americanus OX=6706 PE=1 SV=1	955	5.6e-58
TRINITY_DN116312_c0_g3_i1	NPY1R_CAVPONeuropeptide Y receptor type 1 OS=Cavia porcellus OX=10141 GN=NPY1R PE=3 SV=1	629	9.8e-11
TRINITY_DN116312_c0_g4_i1	NPY1R_CAVPONeuropeptide Y receptor type 1 OS=Cavia porcellus OX=10141 GN=NPY1R PE=3 SV=1	663	8.2e-16
TRINITY_DN116409_c0_g1_i1	NHLC1_HUMANE3 ubiquitin-protein ligase NHLRC1 OS=Homo sapiens OX=9606 GN=NHLRC1 PE=1 SV=2	1325	9.3e-11
TRINITY_DN116409_c0_g1_i2	BRAT_DROMEBrain tumor protein OS=Drosophila melanogaster OX=7227 GN=brat PE=1 SV=2	1920	3.4e-06
TRINITY_DN116420_c0_g1_i1	P_HUMANP protein OS=Homo sapiens OX=9606 GN=OCA2 PE=1 SV=2	797	4.2e-43
TRINITY_DN116420_c0_g1_i2	P_HUMANP protein OS=Homo sapiens OX=9606 GN=OCA2 PE=1 SV=2	615	4.3e-27
TRINITY_DN116420_c0_g1_i3	P_HUMANP protein OS=Homo sapiens OX=9606 GN=OCA2 PE=1 SV=2	706	3.8e-64
TRINITY_DN116420_c0_g1_i4	P_HUMANP protein OS=Homo sapiens OX=9606 GN=OCA2 PE=1 SV=2	654	1.2e-35
TRINITY_DN116420_c0_g1_i5	P_HUMANP protein OS=Homo sapiens OX=9606 GN=OCA2 PE=1 SV=2	472	1.5e-19
TRINITY_DN116532_c0_g1_i1	TRPL_CAEELTransient-receptor-potential-like protein OS=Caenorhabditis elegans OX=6239 GN=trp-1 PE=2 SV=3	456	6.9e-06
TRINITY_DN116532_c0_g2_i1	TRPL_CAEELTransient-receptor-potential-like protein OS=Caenorhabditis elegans OX=6239 GN=trp-1 PE=2 SV=3	390	3.7e-16
TRINITY_DN116547_c0_g1_i1	GP157_MOUSEG-protein coupled receptor 157 OS=Mus musculus OX=10090 GN=Gpr157 PE=1 SV=1	308	3.4e-09
TRINITY_DN116547_c0_g3_i1	GP157_HUMANG-protein coupled receptor 157 OS=Homo sapiens OX=9606 GN=GPR157 PE=2 SV=2	699	7e-26
TRINITY_DN116547_c0_g3_i2	GP157_MOUSEG-protein coupled receptor 157 OS=Mus musculus OX=10090 GN=Gpr157 PE=1 SV=1	889	2.6e-41
TRINITY_DN116547_c0_g3_i3	GP157_MOUSEG-protein coupled receptor 157 OS=Mus musculus OX=10090 GN=Gpr157 PE=1 SV=1	846	2.5e-41
TRINITY_DN116547_c0_g3_i4	GP157_HUMANG-protein coupled receptor 157 OS=Homo sapiens OX=9606 GN=GPR157 PE=2 SV=2	742	7.4e-26
TRINITY_DN116547_c0_g6_i1	GP157_MOUSEG-protein coupled receptor 157 OS=Mus musculus OX=10090 GN=Gpr157 PE=1 SV=1	330	6.3e-09
TRINITY_DN116563_c1_g1_i1	STPG4_MOUSEProtein STPG4 OS=Mus musculus OX=10090 GN=Stpg4 PE=1 SV=1	2434	5.5e-17
TRINITY_DN116563_c1_g2_i1	STPG4_MOUSEProtein STPG4 OS=Mus musculus OX=10090 GN=Stpg4 PE=1 SV=1	2460	5.5e-17
TRINITY_DN116581_c0_g1_i1	ATP6_ANOGAATP synthase subunit a OS=Anopheles gambiae OX=7165 GN=mt:ATPase6 PE=3 SV=1	810	5.6e-43
TRINITY_DN116628_c0_g1_i1	CHCH1_HUMANCoiled-coil-helix-coiled-coil-helix domain-containing protein 1 OS=Homo sapiens OX=9606 GN=CHCHD1 PE=1 SV=1	616	5.3e-09
TRINITY_DN11665_c0_g1_i1	RPA1_MOUSEDNA-directed RNA polymerase I subunit RPA1 OS=Mus musculus OX=10090 GN=Polr1a PE=1 SV=2	477	1.9e-22
TRINITY_DN11665_c0_g2_i1	RPA1_MOUSEDNA-directed RNA polymerase I subunit RPA1 OS=Mus musculus OX=10090 GN=Polr1a PE=1 SV=2	368	4.2e-22
TRINITY_DN116712_c0_g2_i1	CSMD3_MOUSECUB and sushi domain-containing protein 3 OS=Mus musculus OX=10090 GN=Csmd3 PE=1 SV=3	274	1.7e-07
TRINITY_DN116712_c0_g3_i1	CSMD1_MOUSECUB and sushi domain-containing protein 1 OS=Mus musculus OX=10090 GN=Csmd1 PE=1 SV=2	223	4.4e-06
TRINITY_DN116728_c1_g1_i1	SPS1_DROMEInactive selenide, water dikinase-like protein OS=Drosophila melanogaster OX=7227 GN=SelD PE=2 SV=1	253	2.4e-08
TRINITY_DN116806_c0_g1_i1	TRPC7_HUMANShort transient receptor potential channel 7 OS=Homo sapiens OX=9606 GN=TRPC7 PE=1 SV=1	600	4.8e-31
TRINITY_DN116863_c0_g1_i1	NDUA4_MOUSECytochrome c oxidase subunit NDUFA4 OS=Mus musculus OX=10090 GN=Ndufa4 PE=1 SV=2	432	2.4e-08
TRINITY_DN116863_c0_g1_i2	NDUA4_MOUSECytochrome c oxidase subunit NDUFA4 OS=Mus musculus OX=10090 GN=Ndufa4 PE=1 SV=2	539	7.1e-10
TRINITY_DN116863_c0_g2_i1	NDUA4_MOUSECytochrome c oxidase subunit NDUFA4 OS=Mus musculus OX=10090 GN=Ndufa4 PE=1 SV=2	259	1.1e-08
TRINITY_DN116882_c0_g2_i1	NHL1_CAEELRING finger protein nhl-1 OS=Caenorhabditis elegans OX=6239 GN=nhl-1 PE=1 SV=2	402	1.3e-08
TRINITY_DN116882_c0_g3_i1	NHL1_CAEELRING finger protein nhl-1 OS=Caenorhabditis elegans OX=6239 GN=nhl-1 PE=1 SV=2	402	5e-08
TRINITY_DN116967_c0_g1_i2	RN185_DANREE3 ubiquitin-protein ligase RNF185 OS=Danio rerio OX=7955 GN=rnf185 PE=2 SV=1	674	1.3e-53
TRINITY_DN116967_c0_g1_i3	RN185_DANREE3 ubiquitin-protein ligase RNF185 OS=Danio rerio OX=7955 GN=rnf185 PE=2 SV=1	1017	7e-67
TRINITY_DN117013_c3_g3_i1	NRG_DROMENeuroglian OS=Drosophila melanogaster OX=7227 GN=Nrg PE=1 SV=2	294	2.4e-12
TRINITY_DN117033_c0_g1_i1	PSA3_BOVINProteasome subunit alpha type-3 OS=Bos taurus OX=9913 GN=PSMA3 PE=1 SV=3	1166	5.3e-95
TRINITY_DN117033_c0_g2_i1	PSA3_BOVINProteasome subunit alpha type-3 OS=Bos taurus OX=9913 GN=PSMA3 PE=1 SV=3	1166	5.3e-95
TRINITY_DN117210_c1_g1_i1	NPY_APLCAPro-neuropeptide Y OS=Aplysia californica OX=6500 GN=NPY PE=1 SV=1	711	5.7e-07
TRINITY_DN117210_c1_g1_i2	NPY_APLCAPro-neuropeptide Y OS=Aplysia californica OX=6500 GN=NPY PE=1 SV=1	793	3.7e-07
TRINITY_DN117222_c0_g1_i1	MZB1_BOVINMarginal zone B- and B1-cell-specific protein OS=Bos taurus OX=9913 GN=MZB1 PE=2 SV=1	406	9.4e-07
TRINITY_DN117279_c0_g1_i1	BP10_PARLIBlastula protease 10 OS=Paracentrotus lividus OX=7656 GN=BP10 PE=2 SV=1	666	1.2e-27
TRINITY_DN117279_c1_g1_i1	NAS14_CAEELZinc metalloproteinase nas-14 OS=Caenorhabditis elegans OX=6239 GN=nas-14 PE=2 SV=2	234	1.2e-09
TRINITY_DN117335_c0_g1_i1	KMT2C_MOUSEHistone-lysine N-methyltransferase 2C OS=Mus musculus OX=10090 GN=Kmt2c PE=1 SV=2	854	7.3e-17
TRINITY_DN117335_c0_g2_i1	KMT2C_MOUSEHistone-lysine N-methyltransferase 2C OS=Mus musculus OX=10090 GN=Kmt2c PE=1 SV=2	677	1.1e-15
TRINITY_DN117374_c0_g1_i1	OPLA_HUMAN5-oxoprolinase OS=Homo sapiens OX=9606 GN=OPLAH PE=1 SV=3	710	8e-62
TRINITY_DN117374_c0_g1_i2	OPLA_HUMAN5-oxoprolinase OS=Homo sapiens OX=9606 GN=OPLAH PE=1 SV=3	706	1.2e-81
TRINITY_DN117374_c0_g2_i1	OPLA_HUMAN5-oxoprolinase OS=Homo sapiens OX=9606 GN=OPLAH PE=1 SV=3	553	3.3e-47
TRINITY_DN117374_c0_g3_i1	OPLA_BOVIN5-oxoprolinase OS=Bos taurus OX=9913 GN=OPLAH PE=1 SV=1	210	3.5e-13
TRINITY_DN117379_c0_g1_i1	FXL18_HUMANF-box/LRR-repeat protein 18 OS=Homo sapiens OX=9606 GN=FBXL18 PE=1 SV=2	2520	2.3e-26
TRINITY_DN117424_c0_g1_i2	NRG_DROMENeuroglian OS=Drosophila melanogaster OX=7227 GN=Nrg PE=1 SV=2	1589	4.5e-28
TRINITY_DN117424_c0_g1_i3	NRG_DROMENeuroglian OS=Drosophila melanogaster OX=7227 GN=Nrg PE=1 SV=2	856	7e-36
TRINITY_DN117424_c0_g1_i4	CNTN2_HUMANContactin-2 OS=Homo sapiens OX=9606 GN=CNTN2 PE=1 SV=1	962	5.7e-10
TRINITY_DN117433_c0_g1_i1	HSP71_ANOALHeat shock protein 70 A1 OS=Anopheles albimanus OX=7167 GN=HSP70A1 PE=3 SV=1	640	1.8e-92
TRINITY_DN117433_c0_g2_i1	HSP71_ANOALHeat shock protein 70 A1 OS=Anopheles albimanus OX=7167 GN=HSP70A1 PE=3 SV=1	714	1e-104
TRINITY_DN117433_c1_g1_i1	HSP68_DROMEHeat shock protein 68 OS=Drosophila melanogaster OX=7227 GN=Hsp68 PE=1 SV=1	1103	4.7e-93
TRINITY_DN117433_c2_g1_i1	HS7C1_DICDIHeat shock cognate 70 kDa protein 1 OS=Dictyostelium discoideum OX=44689 GN=hspB PE=1 SV=2	276	6.2e-34
TRINITY_DN117452_c0_g1_i1	S15A4_XENLASolute carrier family 15 member 4 OS=Xenopus laevis OX=8355 GN=slc15a4 PE=2 SV=1	1866	1.5e-06
TRINITY_DN117539_c0_g2_i1	TCPW_MOUSET-complex protein 1 subunit zeta-2 OS=Mus musculus OX=10090 GN=Cct6b PE=1 SV=4	471	6.6e-20
TRINITY_DN117543_c0_g1_i2	PRS44_MOUSESerine protease 44 OS=Mus musculus OX=10090 GN=Prss44 PE=2 SV=1	339	1.2e-15
TRINITY_DN117543_c0_g2_i1	PRS44_MOUSESerine protease 44 OS=Mus musculus OX=10090 GN=Prss44 PE=2 SV=1	315	3.3e-15
TRINITY_DN117543_c0_g3_i1	PRS44_MOUSESerine protease 44 OS=Mus musculus OX=10090 GN=Prss44 PE=2 SV=1	315	1.2e-14
TRINITY_DN117547_c0_g1_i1	BYN_DROMET-related protein OS=Drosophila melanogaster OX=7227 GN=byn PE=2 SV=2	448	5.7e-29
TRINITY_DN117547_c0_g2_i1	BYN_DROMET-related protein OS=Drosophila melanogaster OX=7227 GN=byn PE=2 SV=2	452	7.5e-29
TRINITY_DN117556_c0_g1_i1	EKI1_HUMANEthanolamine kinase 1 OS=Homo sapiens OX=9606 GN=ETNK1 PE=1 SV=1	563	7.4e-26
TRINITY_DN11756_c0_g1_i1	RS17_RAT40S ribosomal protein S17 OS=Rattus norvegicus OX=10116 GN=Rps17 PE=1 SV=3	312	5.9e-33
TRINITY_DN117560_c0_g2_i1	TLL2_MOUSETolloid-like protein 2 OS=Mus musculus OX=10090 GN=Tll2 PE=1 SV=1	1692	6.9e-11
TRINITY_DN117601_c1_g1_i1	MFS11_HUMANUNC93-like protein MFSD11 OS=Homo sapiens OX=9606 GN=MFSD11 PE=2 SV=2	1651	5.8e-111
TRINITY_DN117633_c1_g1_i1	AGSA_APLCAAdenosine deaminase AGSA OS=Aplysia californica OX=6500 PE=1 SV=2	1418	6.8e-36
TRINITY_DN117698_c0_g1_i1	PTH2_HUMANPeptidyl-tRNA hydrolase 2, mitochondrial OS=Homo sapiens OX=9606 GN=PTRH2 PE=1 SV=1	864	5.1e-42
TRINITY_DN117698_c0_g2_i1	PTH2_HUMANPeptidyl-tRNA hydrolase 2, mitochondrial OS=Homo sapiens OX=9606 GN=PTRH2 PE=1 SV=1	864	3e-42
TRINITY_DN117698_c0_g3_i1	PTH2_HUMANPeptidyl-tRNA hydrolase 2, mitochondrial OS=Homo sapiens OX=9606 GN=PTRH2 PE=1 SV=1	864	3e-42
TRINITY_DN117721_c0_g1_i1	DYHC_HELCRDynein beta chain, ciliary OS=Heliocidaris crassispina OX=1043166 PE=1 SV=1	909	3.2e-10
TRINITY_DN117721_c0_g3_i1	DYHC_HELCRDynein beta chain, ciliary OS=Heliocidaris crassispina OX=1043166 PE=1 SV=1	914	7.1e-10
TRINITY_DN117732_c0_g1_i1	B3GT1_GORGOBeta-1,3-galactosyltransferase 1 OS=Gorilla gorilla gorilla OX=9595 GN=B3GALT1 PE=3 SV=1	1305	1.8e-30
TRINITY_DN117739_c0_g2_i1	ST1C4_HUMANSulfotransferase 1C4 OS=Homo sapiens OX=9606 GN=SULT1C4 PE=1 SV=2	1677	7e-48
TRINITY_DN117852_c0_g1_i1	MED28_XENTRMediator of RNA polymerase II transcription subunit 28 OS=Xenopus tropicalis OX=8364 GN=med28 PE=2 SV=1	1277	3.5e-23
TRINITY_DN117852_c0_g1_i2	MED28_XENTRMediator of RNA polymerase II transcription subunit 28 OS=Xenopus tropicalis OX=8364 GN=med28 PE=2 SV=1	1113	3e-23
TRINITY_DN117920_c0_g1_i1	GRIK2_HUMANGlutamate receptor ionotropic, kainate 2 OS=Homo sapiens OX=9606 GN=GRIK2 PE=1 SV=1	784	9.6e-16
TRINITY_DN117977_c0_g2_i1	GCY15_CAEELReceptor-type guanylate cyclase gcy-15 OS=Caenorhabditis elegans OX=6239 GN=gcy-15 PE=2 SV=3	337	8.9e-11
TRINITY_DN117977_c0_g3_i1	GUC2D_RATGuanylate cyclase 2D OS=Rattus norvegicus OX=10116 GN=Gucy2d PE=1 SV=2	560	4.9e-22
TRINITY_DN117988_c0_g1_i1	MOT14_HUMANMonocarboxylate transporter 14 OS=Homo sapiens OX=9606 GN=SLC16A14 PE=2 SV=1	2645	2.3e-29
TRINITY_DN117988_c0_g1_i2	MOT14_HUMANMonocarboxylate transporter 14 OS=Homo sapiens OX=9606 GN=SLC16A14 PE=2 SV=1	3043	3.2e-22
TRINITY_DN118008_c0_g1_i1	KCNKD_HUMANPotassium channel subfamily K member 13 OS=Homo sapiens OX=9606 GN=KCNK13 PE=2 SV=2	590	1.6e-18
TRINITY_DN118008_c0_g2_i1	KCNKD_HUMANPotassium channel subfamily K member 13 OS=Homo sapiens OX=9606 GN=KCNK13 PE=2 SV=2	1049	5.9e-45
TRINITY_DN118008_c0_g3_i1	KCNKD_HUMANPotassium channel subfamily K member 13 OS=Homo sapiens OX=9606 GN=KCNK13 PE=2 SV=2	553	2.6e-55
TRINITY_DN118015_c0_g2_i1	PTPC1_MOUSEProtein tyrosine phosphatase domain-containing protein 1 OS=Mus musculus OX=10090 GN=Ptpdc1 PE=1 SV=1	219	4.6e-08
TRINITY_DN118015_c0_g3_i1	PTPC1_MOUSEProtein tyrosine phosphatase domain-containing protein 1 OS=Mus musculus OX=10090 GN=Ptpdc1 PE=1 SV=1	219	1.3e-07
TRINITY_DN118045_c1_g1_i1	UNC8_CAEELDegenerin unc-8 OS=Caenorhabditis elegans OX=6239 GN=unc-8 PE=2 SV=1	492	7.6e-19
TRINITY_DN118060_c0_g1_i1	S7A14_BOVINProbable cationic amino acid transporter OS=Bos taurus OX=9913 GN=SLC7A14 PE=2 SV=1	552	4.2e-34
TRINITY_DN118060_c0_g2_i1	CTR3_MOUSECationic amino acid transporter 3 OS=Mus musculus OX=10090 GN=Slc7a3 PE=2 SV=1	409	8.6e-08
TRINITY_DN118094_c0_g1_i1	COX3_LOCMICytochrome c oxidase subunit 3 OS=Locusta migratoria OX=7004 GN=COIII PE=3 SV=1	745	3e-83
TRINITY_DN118094_c0_g2_i1	COX3_AEDAECytochrome c oxidase subunit 3 OS=Aedes aegypti OX=7159 GN=mt:CoIII PE=3 SV=1	744	2.5e-58
TRINITY_DN118094_c1_g1_i1	NU3M_AEDAENADH-ubiquinone oxidoreductase chain 3 OS=Aedes aegypti OX=7159 GN=mt:ND3 PE=3 SV=1	418	3.3e-23
TRINITY_DN118094_c2_g1_i1	COX3_DROMECytochrome c oxidase subunit 3 OS=Drosophila melanogaster OX=7227 GN=mt:CoIII PE=3 SV=1	757	3.4e-82
TRINITY_DN118106_c0_g1_i1	PGCA_CHICKAggrecan core protein OS=Gallus gallus OX=9031 GN=ACAN PE=1 SV=2	374	4.9e-10
TRINITY_DN118114_c0_g1_i1	Y466_BUCAIUncharacterized transporter BU466 OS=Buchnera aphidicola subsp. Acyrthosiphon pisum (strain APS) OX=107806 GN=BU466 PE=3 SV=1	890	1.4e-07
TRINITY_DN118162_c0_g1_i1	S35B4_DANREUDP-xylose and UDP-N-acetylglucosamine transporter OS=Danio rerio OX=7955 GN=slc35b4 PE=2 SV=1	972	2.8e-41
TRINITY_DN118162_c0_g1_i2	S35B4_DANREUDP-xylose and UDP-N-acetylglucosamine transporter OS=Danio rerio OX=7955 GN=slc35b4 PE=2 SV=1	1125	4.9e-29
TRINITY_DN118162_c0_g2_i1	S35B4_MOUSEUDP-xylose and UDP-N-acetylglucosamine transporter OS=Mus musculus OX=10090 GN=Slc35b4 PE=2 SV=2	256	4.1e-08
TRINITY_DN118207_c0_g1_i1	NWK_DROMEProtein nervous wreck OS=Drosophila melanogaster OX=7227 GN=nwk PE=1 SV=1	514	1.5e-09
TRINITY_DN118207_c0_g1_i2	NWK_DROMEProtein nervous wreck OS=Drosophila melanogaster OX=7227 GN=nwk PE=1 SV=1	528	1.1e-07
TRINITY_DN118226_c0_g1_i1	S22A8_MOUSESolute carrier family 22 member 8 OS=Mus musculus OX=10090 GN=Slc22a8 PE=1 SV=2	787	2.5e-16
TRINITY_DN118226_c0_g1_i2	S22AF_XENTRSolute carrier family 22 member 15 OS=Xenopus tropicalis OX=8364 GN=slc22a15 PE=2 SV=2	420	2.6e-07
TRINITY_DN118274_c0_g2_i1	NCHL1_HUMANNeural cell adhesion molecule L1-like protein OS=Homo sapiens OX=9606 GN=CHL1 PE=1 SV=4	528	2.7e-06
TRINITY_DN118274_c0_g3_i1	NCHL1_HUMANNeural cell adhesion molecule L1-like protein OS=Homo sapiens OX=9606 GN=CHL1 PE=1 SV=4	528	2.7e-06
TRINITY_DN118288_c0_g1_i2	CL161_CAEELC-type lectin domain-containing protein 161 OS=Caenorhabditis elegans OX=6239 GN=clec-161 PE=3 SV=3	822	9.2e-09
TRINITY_DN118323_c0_g3_i1	XRCC1_HUMANDNA repair protein XRCC1 OS=Homo sapiens OX=9606 GN=XRCC1 PE=1 SV=2	494	6.7e-07
TRINITY_DN118323_c0_g4_i1	XRCC1_HUMANDNA repair protein XRCC1 OS=Homo sapiens OX=9606 GN=XRCC1 PE=1 SV=2	512	1.2e-22
TRINITY_DN118434_c0_g1_i1	GEMI6_HUMANGem-associated protein 6 OS=Homo sapiens OX=9606 GN=GEMIN6 PE=1 SV=1	993	1.8e-22
TRINITY_DN118513_c1_g1_i1	FUT8_CANLFAlpha-(1,6)-fucosyltransferase OS=Canis lupus familiaris OX=9615 GN=FUT8 PE=2 SV=1	536	2.7e-33
TRINITY_DN118513_c1_g1_i2	FUT8_CANLFAlpha-(1,6)-fucosyltransferase OS=Canis lupus familiaris OX=9615 GN=FUT8 PE=2 SV=1	435	1.1e-32
TRINITY_DN118513_c1_g1_i3	FUT8_HUMANAlpha-(1,6)-fucosyltransferase OS=Homo sapiens OX=9606 GN=FUT8 PE=1 SV=2	608	3.8e-44
TRINITY_DN118515_c0_g1_i2	SHRM2_MOUSEProtein Shroom2 OS=Mus musculus OX=10090 GN=Shroom2 PE=1 SV=1	904	9.1e-10
TRINITY_DN118533_c0_g1_i1	ZN711_DANREZinc finger protein 711 OS=Danio rerio OX=7955 GN=znf711 PE=1 SV=1	367	1.1e-06
TRINITY_DN118533_c0_g2_i1	BC11B_HUMANB-cell lymphoma/leukemia 11B OS=Homo sapiens OX=9606 GN=BCL11B PE=1 SV=1	574	1.7e-06
TRINITY_DN118575_c0_g1_i4	EPHB4_HUMANEphrin type-B receptor 4 OS=Homo sapiens OX=9606 GN=EPHB4 PE=1 SV=2	754	6.7e-06
TRINITY_DN118575_c0_g1_i5	EPHB4_HUMANEphrin type-B receptor 4 OS=Homo sapiens OX=9606 GN=EPHB4 PE=1 SV=2	684	3.5e-06
TRINITY_DN118613_c0_g1_i1	ENDUB_DANREPoly(U)-specific endoribonuclease-B OS=Danio rerio OX=7955 GN=endoub PE=2 SV=1	654	8.6e-34
TRINITY_DN118613_c0_g1_i2	ENDUD_XENLAPoly(U)-specific endoribonuclease-D OS=Xenopus laevis OX=8355 GN=endou-d PE=2 SV=1	669	5e-29
TRINITY_DN118619_c0_g1_i1	SPAN_STRPUProtein SpAN OS=Strongylocentrotus purpuratus OX=7668 GN=SPAN PE=2 SV=1	466	2.1e-10
TRINITY_DN118619_c0_g1_i2	SPAN_STRPUProtein SpAN OS=Strongylocentrotus purpuratus OX=7668 GN=SPAN PE=2 SV=1	657	3e-10
TRINITY_DN118633_c1_g2_i1	CUBN_HUMANCubilin OS=Homo sapiens OX=9606 GN=CUBN PE=1 SV=5	391	7.7e-06
TRINITY_DN118633_c1_g3_i1	STAB2_MOUSEStabilin-2 OS=Mus musculus OX=10090 GN=Stab2 PE=1 SV=1	709	2.2e-19
TRINITY_DN118647_c0_g1_i1	BMTI6_RHIMPKunitz-type serine protease inhibitor 6 (Fragment) OS=Rhipicephalus microplus OX=6941 PE=1 SV=2	211	4.9e-07
TRINITY_DN118647_c0_g2_i1	BMTI6_RHIMPKunitz-type serine protease inhibitor 6 (Fragment) OS=Rhipicephalus microplus OX=6941 PE=1 SV=2	205	8.1e-07
TRINITY_DN118664_c1_g3_i1	ZN131_MOUSEZinc finger protein 131 OS=Mus musculus OX=10090 GN=Znf131 PE=1 SV=1	2068	2.6e-07
TRINITY_DN118671_c0_g1_i1	RS23_DERVA40S ribosomal protein S23 OS=Dermacentor variabilis OX=34621 GN=RpS23 PE=2 SV=1	993	1.2e-74
TRINITY_DN118700_c2_g1_i1	MYO1B_HUMANUnconventional myosin-Ib OS=Homo sapiens OX=9606 GN=MYO1B PE=1 SV=3	1470	1.3e-26
TRINITY_DN118713_c0_g2_i1	RFC1_MOUSEReplication factor C subunit 1 OS=Mus musculus OX=10090 GN=Rfc1 PE=1 SV=2	3889	2.2e-201
TRINITY_DN118715_c0_g1_i1	FTN1_HAEINProbable bacterial non-heme ferritin OS=Haemophilus influenzae (strain ATCC 51907 / DSM 11121 / KW20 / Rd) OX=71421 GN=ftnA PE=1 SV=2	906	1.1e-36
TRINITY_DN118765_c0_g3_i1	GALT9_CAEELProbable N-acetylgalactosaminyltransferase 9 OS=Caenorhabditis elegans OX=6239 GN=gly-9 PE=2 SV=1	800	6.3e-39
TRINITY_DN118765_c0_g3_i2	GALT9_CAEELProbable N-acetylgalactosaminyltransferase 9 OS=Caenorhabditis elegans OX=6239 GN=gly-9 PE=2 SV=1	655	3.6e-08
TRINITY_DN118791_c0_g1_i1	PL8L1_MOUSEPLAC8-like protein 1 OS=Mus musculus OX=10090 GN=Plac8l1 PE=2 SV=2	663	1.9e-09
TRINITY_DN118791_c0_g2_i1	CNFN_BOVINCornifelin OS=Bos taurus OX=9913 GN=CNFN PE=3 SV=1	862	2.1e-11
TRINITY_DN118816_c0_g2_i1	PXN1_XENLAPentraxin fusion protein OS=Xenopus laevis OX=8355 GN=pxn1 PE=2 SV=1	1056	1.2e-08
TRINITY_DN118820_c0_g3_i1	CP7A1_MOUSECytochrome P450 7A1 OS=Mus musculus OX=10090 GN=Cyp7a1 PE=2 SV=2	1643	2.5e-34
TRINITY_DN118820_c0_g3_i2	PTGIS_BOVINProstacyclin synthase OS=Bos taurus OX=9913 GN=PTGIS PE=1 SV=1	1239	2.9e-22
TRINITY_DN118861_c0_g1_i1	FOXA4_XENTRForkhead box protein A4 OS=Xenopus tropicalis OX=8364 GN=foxa4 PE=2 SV=1	1101	8.4e-42
TRINITY_DN118890_c0_g1_i1	KCP_XENLAKielin/chordin-like protein OS=Xenopus laevis OX=8355 GN=kcp PE=2 SV=1	511	4.5e-14
TRINITY_DN118892_c0_g1_i1	TC1DB_XENLATctex1 domain-containing protein 1-B (Fragment) OS=Xenopus laevis OX=8355 GN=tctex1d1-b PE=2 SV=1	1917	8.7e-18
TRINITY_DN118943_c0_g2_i1	DPY30_BOVINProtein dpy-30 homolog OS=Bos taurus OX=9913 GN=DPY30 PE=3 SV=1	519	3.3e-20
TRINITY_DN118954_c1_g1_i1	OST4_CANLFDolichyl-diphosphooligosaccharide--protein glycosyltransferase subunit 4 OS=Canis lupus familiaris OX=9615 GN=OST4 PE=1 SV=1	584	1.7e-09
TRINITY_DN118986_c0_g1_i1	THA_NECMAThyroid hormone receptor alpha OS=Necturus maculosus OX=42757 GN=THRA PE=2 SV=2	456	6.4e-36
TRINITY_DN118986_c0_g2_i1	THBB_XENLAThyroid hormone receptor beta-B OS=Xenopus laevis OX=8355 GN=thrb-b PE=2 SV=1	473	8.6e-20
TRINITY_DN119019_c0_g3_i1	PTPRF_DANREReceptor-type tyrosine-protein phosphatase F OS=Danio rerio OX=7955 GN=ptprf PE=2 SV=1	602	1.9e-08
TRINITY_DN119026_c0_g1_i1	RUXE_DANRESmall nuclear ribonucleoprotein E OS=Danio rerio OX=7955 GN=snrpe PE=3 SV=1	1267	1.2e-36
TRINITY_DN119026_c0_g1_i2	RUXE_DANRESmall nuclear ribonucleoprotein E OS=Danio rerio OX=7955 GN=snrpe PE=3 SV=1	1247	1.2e-36
TRINITY_DN119040_c0_g1_i1	KCP_HALAIBPTI/Kunitz domain-containing protein (Fragment) OS=Haliotis asinina OX=109174 PE=1 SV=1	382	6.8e-07
TRINITY_DN119053_c0_g1_i1	BETA_STAHJOxygen-dependent choline dehydrogenase OS=Staphylococcus haemolyticus (strain JCSC1435) OX=279808 GN=betA PE=3 SV=1	304	1.4e-07
TRINITY_DN119053_c0_g1_i2	BETA_VIBCBOxygen-dependent choline dehydrogenase OS=Vibrio campbellii (strain ATCC BAA-1116 / BB120) OX=338187 GN=betA PE=3 SV=1	590	5.9e-10
TRINITY_DN119060_c0_g1_i1	RSLAB_HUMANRas-like protein family member 10B OS=Homo sapiens OX=9606 GN=RASL10B PE=2 SV=1	1583	4.7e-54
TRINITY_DN119069_c0_g1_i1	FMAR_DROMEFMRFamide receptor OS=Drosophila melanogaster OX=7227 GN=FMRFaR PE=2 SV=1	1692	3.3e-13
TRINITY_DN119069_c0_g1_i2	FMAR_DROMEFMRFamide receptor OS=Drosophila melanogaster OX=7227 GN=FMRFaR PE=2 SV=1	1362	2.7e-13
TRINITY_DN119072_c0_g1_i1	SYT4_HUMANSynaptotagmin-4 OS=Homo sapiens OX=9606 GN=SYT4 PE=1 SV=1	1447	9.7e-38
TRINITY_DN119072_c0_g2_i1	SYT4_HUMANSynaptotagmin-4 OS=Homo sapiens OX=9606 GN=SYT4 PE=1 SV=1	2663	3.9e-85
TRINITY_DN119083_c0_g1_i1	THADA_CANLFThyroid adenoma-associated protein homolog OS=Canis lupus familiaris OX=9615 GN=THADA PE=2 SV=1	5345	2.8e-159
TRINITY_DN119083_c0_g1_i2	THADA_CANLFThyroid adenoma-associated protein homolog OS=Canis lupus familiaris OX=9615 GN=THADA PE=2 SV=1	5566	3e-159
TRINITY_DN119094_c0_g1_i1	ORCT_DROMEOrganic cation transporter protein OS=Drosophila melanogaster OX=7227 GN=Orct PE=1 SV=1	2072	2.5e-26
TRINITY_DN119118_c0_g1_i1	SC5A3_CANLFSodium/myo-inositol cotransporter OS=Canis lupus familiaris OX=9615 GN=SLC5A3 PE=2 SV=1	3168	4.3e-179
TRINITY_DN119122_c0_g2_i1	SF3A1_HUMANSplicing factor 3A subunit 1 OS=Homo sapiens OX=9606 GN=SF3A1 PE=1 SV=1	1212	1.1e-103
TRINITY_DN119122_c0_g2_i2	SF3A1_BOVINSplicing factor 3A subunit 1 OS=Bos taurus OX=9913 GN=SF3A1 PE=2 SV=1	358	4.9e-15
TRINITY_DN119137_c0_g1_i1	TAXB1_RATTax1-binding protein 1 homolog OS=Rattus norvegicus OX=10116 GN=Tax1bp1 PE=2 SV=1	3014	4.7e-10
TRINITY_DN119139_c0_g1_i1	PMVK_BOVINPhosphomevalonate kinase OS=Bos taurus OX=9913 GN=PMVK PE=2 SV=3	984	9.2e-48
TRINITY_DN119139_c0_g1_i2	PMVK_BOVINPhosphomevalonate kinase OS=Bos taurus OX=9913 GN=PMVK PE=2 SV=3	1165	4.1e-39
TRINITY_DN119139_c0_g1_i3	PMVK_BOVINPhosphomevalonate kinase OS=Bos taurus OX=9913 GN=PMVK PE=2 SV=3	666	1.3e-37
TRINITY_DN119139_c0_g1_i4	PMVK_MOUSEPhosphomevalonate kinase OS=Mus musculus OX=10090 GN=Pmvk PE=1 SV=3	920	6.6e-32
TRINITY_DN119139_c0_g1_i5	PMVK_MOUSEPhosphomevalonate kinase OS=Mus musculus OX=10090 GN=Pmvk PE=1 SV=3	602	9e-22
TRINITY_DN119139_c0_g1_i6	PMVK_BOVINPhosphomevalonate kinase OS=Bos taurus OX=9913 GN=PMVK PE=2 SV=3	847	6.3e-29
TRINITY_DN119165_c0_g1_i1	P5CR2_BOVINPyrroline-5-carboxylate reductase 2 OS=Bos taurus OX=9913 GN=PYCR2 PE=2 SV=1	1283	2.4e-56
TRINITY_DN119183_c0_g1_i1	SERA_HAEIND-3-phosphoglycerate dehydrogenase OS=Haemophilus influenzae (strain ATCC 51907 / DSM 11121 / KW20 / Rd) OX=71421 GN=serA PE=3 SV=1	626	1e-31
TRINITY_DN119191_c0_g2_i1	DHX37_HUMANProbable ATP-dependent RNA helicase DHX37 OS=Homo sapiens OX=9606 GN=DHX37 PE=1 SV=1	4330	5.1e-276
TRINITY_DN119196_c0_g1_i1	HS3S5_HUMANHeparan sulfate glucosamine 3-O-sulfotransferase 5 OS=Homo sapiens OX=9606 GN=HS3ST5 PE=1 SV=1	2214	2.8e-84
TRINITY_DN119209_c0_g1_i1	MBIP1_HUMANMAP3K12-binding inhibitory protein 1 OS=Homo sapiens OX=9606 GN=MBIP PE=1 SV=2	1130	2.5e-17
TRINITY_DN119241_c0_g2_i1	RTJK_DROFURNA-directed DNA polymerase from mobile element jockey OS=Drosophila funebris OX=7221 GN=jockey\pol PE=1 SV=1	224	3e-07
TRINITY_DN119287_c0_g1_i1	SCND3_HUMANSCAN domain-containing protein 3 OS=Homo sapiens OX=9606 GN=ZBED9 PE=2 SV=1	359	2.6e-16
TRINITY_DN119287_c0_g2_i1	SCND3_HUMANSCAN domain-containing protein 3 OS=Homo sapiens OX=9606 GN=ZBED9 PE=2 SV=1	225	9.5e-09
TRINITY_DN119287_c0_g3_i1	SCND3_HUMANSCAN domain-containing protein 3 OS=Homo sapiens OX=9606 GN=ZBED9 PE=2 SV=1	381	4.2e-17
TRINITY_DN119301_c1_g2_i1	PKHL1_HUMANFibrocystin-L OS=Homo sapiens OX=9606 GN=PKHD1L1 PE=2 SV=2	951	3.2e-21
TRINITY_DN119301_c1_g2_i2	PKHL1_MOUSEFibrocystin-L OS=Mus musculus OX=10090 GN=Pkhd1l1 PE=1 SV=1	968	5e-30
TRINITY_DN119317_c0_g1_i1	SPRR2_CAEELSex peptide receptor-related protein 2 OS=Caenorhabditis elegans OX=6239 GN=sprr-2 PE=2 SV=2	2061	1.6e-06
TRINITY_DN119325_c1_g2_i1	PRD14_MOUSEPR domain zinc finger protein 14 OS=Mus musculus OX=10090 GN=Prdm14 PE=1 SV=1	253	2.9e-06
TRINITY_DN119335_c0_g2_i1	UBE2H_BOVINUbiquitin-conjugating enzyme E2 H OS=Bos taurus OX=9913 GN=UBE2H PE=2 SV=1	2113	1.6e-73
TRINITY_DN119337_c0_g1_i1	RAB24_HUMANRas-related protein Rab-24 OS=Homo sapiens OX=9606 GN=RAB24 PE=1 SV=1	2010	1.4e-18
TRINITY_DN119343_c0_g1_i1	CD180_MOUSECD180 antigen OS=Mus musculus OX=10090 GN=Cd180 PE=1 SV=2	822	2e-11
TRINITY_DN119364_c0_g1_i1	IDLC_CHLRE28 kDa inner dynein arm light chain, axonemal OS=Chlamydomonas reinhardtii OX=3055 GN=IDA4 PE=1 SV=1	760	7.7e-10
TRINITY_DN119364_c0_g1_i2	IDLC_STRPU33 kDa inner dynein arm light chain, axonemal OS=Strongylocentrotus purpuratus OX=7668 PE=1 SV=1	1128	1.6e-88
TRINITY_DN119368_c0_g1_i1	ACO13_HUMANAcyl-coenzyme A thioesterase 13 OS=Homo sapiens OX=9606 GN=ACOT13 PE=1 SV=1	1786	8.6e-28
TRINITY_DN119368_c0_g1_i2	ACO13_HUMANAcyl-coenzyme A thioesterase 13 OS=Homo sapiens OX=9606 GN=ACOT13 PE=1 SV=1	241	9.8e-12
TRINITY_DN119368_c0_g1_i3	ACO13_HUMANAcyl-coenzyme A thioesterase 13 OS=Homo sapiens OX=9606 GN=ACOT13 PE=1 SV=1	622	7.2e-14
TRINITY_DN119368_c0_g1_i4	ACO13_HUMANAcyl-coenzyme A thioesterase 13 OS=Homo sapiens OX=9606 GN=ACOT13 PE=1 SV=1	2053	3.6e-30
TRINITY_DN119428_c0_g2_i2	CALRL_BOVINCalcitonin gene-related peptide type 1 receptor OS=Bos taurus OX=9913 GN=CALCRL PE=2 SV=2	832	1.3e-13
TRINITY_DN119433_c0_g1_i1	DNAJ_THEABChaperone protein DnaJ OS=Thermosipho africanus (strain TCF52B) OX=484019 GN=dnaJ PE=3 SV=1	684	1.2e-06
TRINITY_DN119433_c0_g1_i2	DNAJ_THEABChaperone protein DnaJ OS=Thermosipho africanus (strain TCF52B) OX=484019 GN=dnaJ PE=3 SV=1	457	8.1e-07
TRINITY_DN119433_c0_g1_i3	DJC22_XENTRDnaJ homolog subfamily C member 22 OS=Xenopus tropicalis OX=8364 GN=dnajc22 PE=2 SV=1	1207	3.2e-26
TRINITY_DN119433_c0_g2_i1	DJC22_XENTRDnaJ homolog subfamily C member 22 OS=Xenopus tropicalis OX=8364 GN=dnajc22 PE=2 SV=1	625	4.2e-14
TRINITY_DN119460_c0_g1_i1	CASQ1_PELESCalsequestrin-1 OS=Pelophylax esculentus OX=8401 PE=1 SV=1	1049	1.2e-32
TRINITY_DN119460_c0_g2_i1	CASQ1_PELESCalsequestrin-1 OS=Pelophylax esculentus OX=8401 PE=1 SV=1	966	7.4e-26
TRINITY_DN119460_c1_g1_i1	CASQ1_PELESCalsequestrin-1 OS=Pelophylax esculentus OX=8401 PE=1 SV=1	261	2.1e-07
TRINITY_DN119478_c0_g1_i1	ACHB3_HUMANNeuronal acetylcholine receptor subunit beta-3 OS=Homo sapiens OX=9606 GN=CHRNB3 PE=2 SV=2	537	2.2e-35
TRINITY_DN119478_c0_g2_i1	ACHB2_CARAUNeuronal acetylcholine receptor subunit beta-2 (Fragment) OS=Carassius auratus OX=7957 GN=chrnb2 PE=2 SV=1	285	3.5e-08
TRINITY_DN119497_c0_g1_i1	ARX_HUMANHomeobox protein ARX OS=Homo sapiens OX=9606 GN=ARX PE=1 SV=1	1583	3.2e-18
TRINITY_DN119497_c0_g1_i2	ARX_HUMANHomeobox protein ARX OS=Homo sapiens OX=9606 GN=ARX PE=1 SV=1	1472	3e-18
TRINITY_DN119554_c0_g2_i1	YMH6_CAEELUncharacterized protein F58A4.6 OS=Caenorhabditis elegans OX=6239 GN=F58A4.6 PE=4 SV=3	2822	8.6e-06
TRINITY_DN119554_c0_g2_i3	YMH6_CAEELUncharacterized protein F58A4.6 OS=Caenorhabditis elegans OX=6239 GN=F58A4.6 PE=4 SV=3	2516	7.6e-06
TRINITY_DN119554_c0_g2_i5	YMH6_CAEELUncharacterized protein F58A4.6 OS=Caenorhabditis elegans OX=6239 GN=F58A4.6 PE=4 SV=3	1092	4.3e-06
TRINITY_DN119554_c0_g2_i6	YMH6_CAEELUncharacterized protein F58A4.6 OS=Caenorhabditis elegans OX=6239 GN=F58A4.6 PE=4 SV=3	1398	5.6e-06
TRINITY_DN119575_c0_g1_i1	NRG_DROMENeuroglian OS=Drosophila melanogaster OX=7227 GN=Nrg PE=1 SV=2	838	6.3e-13
TRINITY_DN119575_c0_g2_i1	CNTN2_HUMANContactin-2 OS=Homo sapiens OX=9606 GN=CNTN2 PE=1 SV=1	572	3.7e-09
TRINITY_DN119575_c0_g2_i2	L1CA1_DANRENeural cell adhesion molecule L1.1 (Fragment) OS=Danio rerio OX=7955 GN=nadl1.1 PE=2 SV=1	993	2.7e-23
TRINITY_DN119584_c0_g1_i1	SYT9_HUMANSynaptotagmin-9 OS=Homo sapiens OX=9606 GN=SYT9 PE=2 SV=1	1628	2.5e-111
TRINITY_DN119584_c0_g1_i2	SYT9_HUMANSynaptotagmin-9 OS=Homo sapiens OX=9606 GN=SYT9 PE=2 SV=1	1548	1.9e-111
TRINITY_DN119584_c0_g1_i3	SYT10_HUMANSynaptotagmin-10 OS=Homo sapiens OX=9606 GN=SYT10 PE=2 SV=1	1410	5.3e-97
TRINITY_DN119584_c0_g1_i4	SYT6_MOUSESynaptotagmin-6 OS=Mus musculus OX=10090 GN=Syt6 PE=1 SV=2	465	5.5e-35
TRINITY_DN119584_c0_g1_i5	SYT9_HUMANSynaptotagmin-9 OS=Homo sapiens OX=9606 GN=SYT9 PE=2 SV=1	1489	1.8e-111
TRINITY_DN119584_c0_g1_i6	SYT9_HUMANSynaptotagmin-9 OS=Homo sapiens OX=9606 GN=SYT9 PE=2 SV=1	1569	2.5e-111
TRINITY_DN119615_c0_g1_i1	PGBD4_HUMANPiggyBac transposable element-derived protein 4 OS=Homo sapiens OX=9606 GN=PGBD4 PE=2 SV=3	837	2e-27
TRINITY_DN119618_c1_g1_i2	PIF1_EMENIATP-dependent DNA helicase PIF1 OS=Emericella nidulans (strain FGSC A4 / ATCC 38163 / CBS 112.46 / NRRL 194 / M139) OX=227321 GN=pif1 PE=3 SV=2	3142	5.4e-41
TRINITY_DN119618_c1_g1_i4	PIF1_DANREATP-dependent DNA helicase PIF1 OS=Danio rerio OX=7955 GN=pif1 PE=2 SV=1	3128	7.4e-51
TRINITY_DN119737_c0_g1_i1	MYCC_BACIUMycosubtilin synthase subunit C OS=Bacillus subtilis OX=1423 GN=mycC PE=3 SV=1	2599	2.4e-42
TRINITY_DN119745_c0_g1_i1	FL2D_XENLAPre-mRNA-splicing regulator WTAP OS=Xenopus laevis OX=8355 GN=wtap PE=2 SV=1	1693	9.6e-53
TRINITY_DN119766_c1_g1_i1	UNC4_CAEELHomeobox protein unc-4 OS=Caenorhabditis elegans OX=6239 GN=unc-4 PE=1 SV=2	799	1.2e-13
TRINITY_DN119766_c1_g1_i2	UNC4_HUMANHomeobox protein unc-4 homolog OS=Homo sapiens OX=9606 GN=UNCX PE=3 SV=1	1028	2.9e-44
TRINITY_DN119766_c1_g2_i1	UNC4_HUMANHomeobox protein unc-4 homolog OS=Homo sapiens OX=9606 GN=UNCX PE=3 SV=1	415	4.9e-19
TRINITY_DN119775_c1_g1_i1	MA1B1_HUMANEndoplasmic reticulum mannosyl-oligosaccharide 1,2-alpha-mannosidase OS=Homo sapiens OX=9606 GN=MAN1B1 PE=1 SV=2	998	9.7e-29
TRINITY_DN119775_c1_g1_i3	MA1B1_HUMANEndoplasmic reticulum mannosyl-oligosaccharide 1,2-alpha-mannosidase OS=Homo sapiens OX=9606 GN=MAN1B1 PE=1 SV=2	927	2.3e-64
TRINITY_DN119831_c1_g1_i1	BUD23_MOUSEProbable 18S rRNA (guanine-N(7))-methyltransferase OS=Mus musculus OX=10090 GN=Bud23 PE=1 SV=1	657	1.4e-68
TRINITY_DN119831_c1_g2_i1	BUD23_MOUSEProbable 18S rRNA (guanine-N(7))-methyltransferase OS=Mus musculus OX=10090 GN=Bud23 PE=1 SV=1	402	1.9e-07
TRINITY_DN119835_c0_g1_i1	GBRB_DROSIGamma-aminobutyric acid receptor subunit beta OS=Drosophila simulans OX=7240 GN=Rdl PE=2 SV=1	700	1.6e-41
TRINITY_DN119835_c0_g1_i2	GBRB_MUSDOGamma-aminobutyric acid receptor subunit beta OS=Musca domestica OX=7370 GN=Rdl PE=1 SV=2	1225	1.9e-42
TRINITY_DN119839_c1_g1_i1	SF3A1_BOVINSplicing factor 3A subunit 1 OS=Bos taurus OX=9913 GN=SF3A1 PE=2 SV=1	1780	3.3e-48
TRINITY_DN119839_c1_g1_i3	SF3A1_HUMANSplicing factor 3A subunit 1 OS=Homo sapiens OX=9606 GN=SF3A1 PE=1 SV=1	561	4.6e-44
TRINITY_DN119839_c1_g1_i4	SF3A1_BOVINSplicing factor 3A subunit 1 OS=Bos taurus OX=9913 GN=SF3A1 PE=2 SV=1	1818	3.3e-75
TRINITY_DN119841_c0_g1_i1	PPCE_BOVINProlyl endopeptidase OS=Bos taurus OX=9913 GN=PREP PE=2 SV=1	294	3.4e-22
TRINITY_DN119841_c0_g2_i1	PPCE_MOUSEProlyl endopeptidase OS=Mus musculus OX=10090 GN=Prep PE=1 SV=1	437	5.9e-39
TRINITY_DN119849_c0_g1_i1	POL3_DROMERetrovirus-related Pol polyprotein from transposon 17.6 OS=Drosophila melanogaster OX=7227 GN=pol PE=4 SV=1	767	1.8e-46
TRINITY_DN119850_c0_g2_i1	K0513_MOUSEUncharacterized protein KIAA0513 OS=Mus musculus OX=10090 GN=Kiaa0513 PE=1 SV=1	1255	4.3e-26
TRINITY_DN119850_c1_g1_i1	K0513_HUMANUncharacterized protein KIAA0513 OS=Homo sapiens OX=9606 GN=KIAA0513 PE=1 SV=1	276	2e-08
TRINITY_DN119850_c1_g2_i1	K0513_HUMANUncharacterized protein KIAA0513 OS=Homo sapiens OX=9606 GN=KIAA0513 PE=1 SV=1	1158	1.7e-24
TRINITY_DN119862_c1_g1_i1	DTL_CHICKDenticleless protein homolog OS=Gallus gallus OX=9031 GN=DTL PE=2 SV=1	354	8e-10
TRINITY_DN119862_c1_g2_i1	DTL_MOUSEDenticleless protein homolog OS=Mus musculus OX=10090 GN=Dtl PE=1 SV=2	433	3.9e-35
TRINITY_DN119862_c1_g2_i2	DTL_MOUSEDenticleless protein homolog OS=Mus musculus OX=10090 GN=Dtl PE=1 SV=2	517	1.1e-28
TRINITY_DN119862_c1_g2_i3	DTL_CHICKDenticleless protein homolog OS=Gallus gallus OX=9031 GN=DTL PE=2 SV=1	424	2.4e-21
TRINITY_DN119867_c0_g1_i1	SRF_XENLASerum response factor OS=Xenopus laevis OX=8355 GN=srf PE=2 SV=1	2078	5.6e-47
TRINITY_DN119867_c0_g1_i2	SRF_XENLASerum response factor OS=Xenopus laevis OX=8355 GN=srf PE=2 SV=1	1603	4.4e-47
TRINITY_DN119887_c0_g1_i1	FEN1_NEMVEFlap endonuclease 1 OS=Nematostella vectensis OX=45351 GN=FEN1 PE=3 SV=1	2073	6.7e-149
TRINITY_DN119887_c0_g1_i2	FEN1_NEMVEFlap endonuclease 1 OS=Nematostella vectensis OX=45351 GN=FEN1 PE=3 SV=1	2089	6.7e-149
TRINITY_DN119894_c0_g1_i1	RB39B_BOVINRas-related protein Rab-39B OS=Bos taurus OX=9913 GN=RAB39B PE=2 SV=1	546	2.7e-25
TRINITY_DN119894_c0_g2_i1	RB39B_HUMANRas-related protein Rab-39B OS=Homo sapiens OX=9606 GN=RAB39B PE=1 SV=1	1985	2.6e-65
TRINITY_DN119925_c0_g1_i1	ROAA_HUMANHeterogeneous nuclear ribonucleoprotein A/B OS=Homo sapiens OX=9606 GN=HNRNPAB PE=1 SV=2	1091	1.7e-10
TRINITY_DN119933_c0_g3_i1	DFP3_ANTMYPutative defense protein 3 OS=Antheraea mylitta OX=34739 PE=2 SV=1	1391	2.6e-08
TRINITY_DN119933_c0_g3_i2	DFP3_ANTMYPutative defense protein 3 OS=Antheraea mylitta OX=34739 PE=2 SV=1	1308	2.5e-08
TRINITY_DN119955_c0_g1_i1	MPC2_HUMANMitochondrial pyruvate carrier 2 OS=Homo sapiens OX=9606 GN=MPC2 PE=1 SV=1	828	2e-35
TRINITY_DN119955_c0_g1_i2	MPC2_HUMANMitochondrial pyruvate carrier 2 OS=Homo sapiens OX=9606 GN=MPC2 PE=1 SV=1	810	3.3e-27
TRINITY_DN119955_c0_g1_i3	MPC3_YEASTMitochondrial pyruvate carrier 3 OS=Saccharomyces cerevisiae (strain ATCC 204508 / S288c) OX=559292 GN=MPC3 PE=1 SV=1	397	8.1e-11
TRINITY_DN119985_c1_g1_i1	BABA1_HUMANBRISC and BRCA1-A complex member 1 OS=Homo sapiens OX=9606 GN=BABAM1 PE=1 SV=1	1204	1e-24
TRINITY_DN119985_c1_g1_i2	BABA1_XENLABRISC and BRCA1-A complex member 1 OS=Xenopus laevis OX=8355 GN=babam1 PE=2 SV=1	1962	1.3e-40
TRINITY_DN119985_c1_g1_i3	BABA1_HUMANBRISC and BRCA1-A complex member 1 OS=Homo sapiens OX=9606 GN=BABAM1 PE=1 SV=1	1131	9.6e-25
TRINITY_DN119996_c0_g1_i1	NRX3A_CHICKNeurexin-3 OS=Gallus gallus OX=9031 PE=1 SV=1	2169	4.1e-16
TRINITY_DN119996_c0_g2_i1	NRX3A_CHICKNeurexin-3 OS=Gallus gallus OX=9031 PE=1 SV=1	2152	4.1e-16
TRINITY_DN119998_c0_g1_i1	H2A_ACRFOHistone H2A OS=Acropora formosa OX=126732 PE=3 SV=2	991	2.7e-47
TRINITY_DN119998_c0_g1_i2	H2A_ACRFOHistone H2A OS=Acropora formosa OX=126732 PE=3 SV=2	936	1.9e-47
TRINITY_DN120081_c0_g3_i1	METL4_HUMANN(6)-adenine-specific DNA methyltransferase METTL4 OS=Homo sapiens OX=9606 GN=METTL4 PE=2 SV=3	278	2.4e-14
TRINITY_DN120115_c0_g1_i1	MCFD2_HUMANMultiple coagulation factor deficiency protein 2 OS=Homo sapiens OX=9606 GN=MCFD2 PE=1 SV=1	739	5e-06
TRINITY_DN120115_c0_g1_i2	MCFD2_HUMANMultiple coagulation factor deficiency protein 2 OS=Homo sapiens OX=9606 GN=MCFD2 PE=1 SV=1	942	6.4e-06
TRINITY_DN120115_c0_g2_i1	MCFD2_HUMANMultiple coagulation factor deficiency protein 2 OS=Homo sapiens OX=9606 GN=MCFD2 PE=1 SV=1	528	8e-06
TRINITY_DN120116_c0_g1_i1	RL17_PHLPP60S ribosomal protein L17 OS=Phlebotomus papatasi OX=29031 GN=RpL17 PE=2 SV=1	856	2.2e-58
TRINITY_DN120116_c0_g1_i2	RL17_PHLPP60S ribosomal protein L17 OS=Phlebotomus papatasi OX=29031 GN=RpL17 PE=2 SV=1	830	2.2e-58
TRINITY_DN120125_c0_g1_i1	TM145_MOUSETransmembrane protein 145 OS=Mus musculus OX=10090 GN=Tmem145 PE=1 SV=1	205	4.7e-07
TRINITY_DN120125_c0_g4_i1	TM145_MOUSETransmembrane protein 145 OS=Mus musculus OX=10090 GN=Tmem145 PE=1 SV=1	202	6.5e-17
TRINITY_DN120141_c0_g1_i1	RL10A_SPOFR60S ribosomal protein L10a OS=Spodoptera frugiperda OX=7108 GN=RpL10A PE=2 SV=1	410	9.4e-47
TRINITY_DN120141_c0_g1_i2	RL10A_SPOFR60S ribosomal protein L10a OS=Spodoptera frugiperda OX=7108 GN=RpL10A PE=2 SV=1	597	7e-75
TRINITY_DN120167_c1_g1_i1	TYW3_PIGtRNA wybutosine-synthesizing protein 3 homolog OS=Sus scrofa OX=9823 GN=TYW3 PE=2 SV=1	296	4.6e-11
TRINITY_DN120167_c1_g1_i3	TYW3_XENLAtRNA wybutosine-synthesizing protein 3 homolog OS=Xenopus laevis OX=8355 GN=tyw3 PE=2 SV=1	1314	3.2e-56
TRINITY_DN120170_c0_g1_i1	NRG_DROMENeuroglian OS=Drosophila melanogaster OX=7227 GN=Nrg PE=1 SV=2	677	5.2e-18
TRINITY_DN120170_c0_g1_i2	NRG_DROMENeuroglian OS=Drosophila melanogaster OX=7227 GN=Nrg PE=1 SV=2	731	2.1e-25
TRINITY_DN120170_c0_g1_i3	NRG_DROMENeuroglian OS=Drosophila melanogaster OX=7227 GN=Nrg PE=1 SV=2	573	1.6e-07
TRINITY_DN120170_c0_g1_i4	NRG_DROMENeuroglian OS=Drosophila melanogaster OX=7227 GN=Nrg PE=1 SV=2	835	8.9e-36
TRINITY_DN120205_c0_g2_i1	RTTN_HUMANRotatin OS=Homo sapiens OX=9606 GN=RTTN PE=1 SV=3	915	2.1e-14
TRINITY_DN120205_c0_g2_i2	RTTN_HUMANRotatin OS=Homo sapiens OX=9606 GN=RTTN PE=1 SV=3	1267	2.9e-06
TRINITY_DN120257_c0_g2_i1	CHCH2_HUMANCoiled-coil-helix-coiled-coil-helix domain-containing protein 2 OS=Homo sapiens OX=9606 GN=CHCHD2 PE=1 SV=1	960	1.2e-07
TRINITY_DN120257_c0_g2_i2	CHCH2_HUMANCoiled-coil-helix-coiled-coil-helix domain-containing protein 2 OS=Homo sapiens OX=9606 GN=CHCHD2 PE=1 SV=1	1015	4.8e-07
TRINITY_DN120332_c1_g1_i1	PGCA_CANLFAggrecan core protein OS=Canis lupus familiaris OX=9615 GN=ACAN PE=2 SV=2	721	6.6e-11
TRINITY_DN120346_c0_g1_i1	VTA1_BOVINVacuolar protein sorting-associated protein VTA1 homolog OS=Bos taurus OX=9913 GN=VTA1 PE=2 SV=1	846	8.2e-45
TRINITY_DN120346_c0_g1_i2	VTA1_BOVINVacuolar protein sorting-associated protein VTA1 homolog OS=Bos taurus OX=9913 GN=VTA1 PE=2 SV=1	858	4.1e-44
TRINITY_DN120346_c0_g2_i1	VTA1_BOVINVacuolar protein sorting-associated protein VTA1 homolog OS=Bos taurus OX=9913 GN=VTA1 PE=2 SV=1	611	1.6e-34
TRINITY_DN120346_c0_g3_i1	VTA1_BOVINVacuolar protein sorting-associated protein VTA1 homolog OS=Bos taurus OX=9913 GN=VTA1 PE=2 SV=1	617	5e-36
TRINITY_DN120346_c2_g1_i1	VTA1_HUMANVacuolar protein sorting-associated protein VTA1 homolog OS=Homo sapiens OX=9606 GN=VTA1 PE=1 SV=1	479	2.8e-10
TRINITY_DN120355_c0_g1_i1	PGRC2_HUMANMembrane-associated progesterone receptor component 2 OS=Homo sapiens OX=9606 GN=PGRMC2 PE=1 SV=1	691	2.4e-10
TRINITY_DN120367_c0_g1_i1	DYRK2_DROMEDual specificity tyrosine-phosphorylation-regulated kinase 2 OS=Drosophila melanogaster OX=7227 GN=Dyrk2 PE=1 SV=1	2254	3.1e-30
TRINITY_DN120367_c0_g2_i1	DYRK2_DROMEDual specificity tyrosine-phosphorylation-regulated kinase 2 OS=Drosophila melanogaster OX=7227 GN=Dyrk2 PE=1 SV=1	2786	2.3e-35
TRINITY_DN120367_c0_g2_i2	DYRK2_DROMEDual specificity tyrosine-phosphorylation-regulated kinase 2 OS=Drosophila melanogaster OX=7227 GN=Dyrk2 PE=1 SV=1	2789	2.3e-35
TRINITY_DN120374_c1_g1_i1	S47A2_RABITMultidrug and toxin extrusion protein 2 OS=Oryctolagus cuniculus OX=9986 GN=SLC47A2 PE=1 SV=1	1259	2e-07
TRINITY_DN120374_c2_g1_i1	S47A1_XENTRMultidrug and toxin extrusion protein 1 OS=Xenopus tropicalis OX=8364 GN=slc47a1 PE=2 SV=1	1637	5.8e-55
TRINITY_DN120391_c0_g1_i1	RIDA_CAPHI2-iminobutanoate/2-iminopropanoate deaminase OS=Capra hircus OX=9925 GN=RIDA PE=1 SV=3	1485	1.1e-33
TRINITY_DN120401_c0_g1_i1	ZASP_DROMEPDZ and LIM domain protein Zasp OS=Drosophila melanogaster OX=7227 GN=Zasp52 PE=1 SV=2	922	1.4e-26
TRINITY_DN120429_c0_g2_i1	RET_RATProto-oncogene tyrosine-protein kinase receptor Ret OS=Rattus norvegicus OX=10116 GN=Ret PE=1 SV=1	474	3.4e-08
TRINITY_DN120429_c0_g4_i1	RET_MOUSEProto-oncogene tyrosine-protein kinase receptor Ret OS=Mus musculus OX=10090 GN=Ret PE=1 SV=2	2998	5.1e-25
TRINITY_DN120429_c0_g4_i2	RET_RATProto-oncogene tyrosine-protein kinase receptor Ret OS=Rattus norvegicus OX=10116 GN=Ret PE=1 SV=1	2886	3.8e-25
TRINITY_DN120429_c0_g4_i3	RET_MOUSEProto-oncogene tyrosine-protein kinase receptor Ret OS=Mus musculus OX=10090 GN=Ret PE=1 SV=2	2591	6.6e-37
TRINITY_DN120429_c0_g4_i4	RET_MOUSEProto-oncogene tyrosine-protein kinase receptor Ret OS=Mus musculus OX=10090 GN=Ret PE=1 SV=2	2703	6.9e-37
TRINITY_DN120430_c0_g1_i1	ANFY1_MOUSERabankyrin-5 OS=Mus musculus OX=10090 GN=Ankfy1 PE=1 SV=2	697	3.6e-06
TRINITY_DN120430_c0_g2_i1	ANFY1_MOUSERabankyrin-5 OS=Mus musculus OX=10090 GN=Ankfy1 PE=1 SV=2	697	3.6e-06
TRINITY_DN120430_c0_g3_i1	KEG_ARATHE3 ubiquitin-protein ligase KEG OS=Arabidopsis thaliana OX=3702 GN=KEG PE=1 SV=2	1168	3.8e-08
TRINITY_DN120452_c0_g1_i1	SEC13_HUMANProtein SEC13 homolog OS=Homo sapiens OX=9606 GN=SEC13 PE=1 SV=3	1854	7.2e-102
TRINITY_DN120452_c0_g2_i1	SEC13_BOVINProtein SEC13 homolog OS=Bos taurus OX=9913 GN=SEC13 PE=2 SV=1	577	1.1e-11
TRINITY_DN120452_c0_g3_i1	SEC13_HUMANProtein SEC13 homolog OS=Homo sapiens OX=9606 GN=SEC13 PE=1 SV=3	494	3.6e-16
TRINITY_DN120465_c0_g1_i1	DJB13_HUMANDnaJ homolog subfamily B member 13 OS=Homo sapiens OX=9606 GN=DNAJB13 PE=1 SV=1	1295	1.4e-109
TRINITY_DN120465_c0_g1_i2	DJB13_HUMANDnaJ homolog subfamily B member 13 OS=Homo sapiens OX=9606 GN=DNAJB13 PE=1 SV=1	1275	1.1e-109
TRINITY_DN120492_c0_g1_i1	ZFH1_DROMEZinc finger protein 1 OS=Drosophila melanogaster OX=7227 GN=zfh1 PE=1 SV=2	1344	5.2e-09
TRINITY_DN120495_c0_g1_i1	XYLA_BACVZXylose isomerase OS=Bacillus velezensis (strain DSM 23117 / BGSC 10A6 / FZB42) OX=326423 GN=xylA PE=3 SV=1	610	8.4e-76
TRINITY_DN120495_c1_g2_i1	XYLA_ARATHXylose isomerase OS=Arabidopsis thaliana OX=3702 GN=XYLA PE=2 SV=2	861	2.7e-27
TRINITY_DN120508_c0_g1_i2	OPA32_DROMEPutative OPA3-like protein CG13603 OS=Drosophila melanogaster OX=7227 GN=CG13601 PE=2 SV=1	1227	1.4e-13
TRINITY_DN120508_c0_g1_i3	OPA32_DROMEPutative OPA3-like protein CG13603 OS=Drosophila melanogaster OX=7227 GN=CG13601 PE=2 SV=1	590	1.2e-18
TRINITY_DN120572_c0_g2_i1	DNJC4_MOUSEDnaJ homolog subfamily C member 4 OS=Mus musculus OX=10090 GN=Dnajc4 PE=2 SV=2	935	2.2e-06
TRINITY_DN120572_c0_g2_i2	DNJ60_DROMEDnaJ-like protein 60 OS=Drosophila melanogaster OX=7227 GN=DnaJ-60 PE=2 SV=1	1082	2.1e-13
TRINITY_DN120572_c0_g2_i4	DNJ60_DROMEDnaJ-like protein 60 OS=Drosophila melanogaster OX=7227 GN=DnaJ-60 PE=2 SV=1	873	2.3e-10
TRINITY_DN120604_c0_g2_i1	NIM1_HUMANSerine/threonine-protein kinase NIM1 OS=Homo sapiens OX=9606 GN=NIM1K PE=1 SV=1	1298	4e-59
TRINITY_DN120604_c0_g2_i2	NIM1_HUMANSerine/threonine-protein kinase NIM1 OS=Homo sapiens OX=9606 GN=NIM1K PE=1 SV=1	1235	1.9e-34
TRINITY_DN120614_c0_g1_i1	DCC_RATNetrin receptor DCC OS=Rattus norvegicus OX=10116 GN=Dcc PE=1 SV=2	515	4.8e-08
TRINITY_DN120615_c1_g1_i1	ZC3HF_XENLAZinc finger CCCH domain-containing protein 15 OS=Xenopus laevis OX=8355 GN=zc3h15 PE=2 SV=1	313	9.8e-20
TRINITY_DN120620_c0_g1_i1	CNTN2_CHICKContactin-2 OS=Gallus gallus OX=9031 GN=CNTN2 PE=1 SV=1	443	2.3e-06
TRINITY_DN120620_c0_g3_i1	CNTN2_CHICKContactin-2 OS=Gallus gallus OX=9031 GN=CNTN2 PE=1 SV=1	437	2.3e-06
TRINITY_DN120620_c0_g4_i1	NRG_DROMENeuroglian OS=Drosophila melanogaster OX=7227 GN=Nrg PE=1 SV=2	618	8.7e-12
TRINITY_DN120635_c0_g1_i1	MCFD2_RATMultiple coagulation factor deficiency protein 2 homolog OS=Rattus norvegicus OX=10116 GN=Mcfd2 PE=1 SV=1	1139	3.5e-06
TRINITY_DN120650_c0_g2_i1	ACT1_CAEELActin-1 OS=Caenorhabditis elegans OX=6239 GN=act-1 PE=1 SV=1	248	1.6e-20
TRINITY_DN120650_c0_g3_i1	ACT1_CAEELActin-1 OS=Caenorhabditis elegans OX=6239 GN=act-1 PE=1 SV=1	366	1.8e-20
TRINITY_DN120660_c1_g3_i1	CUBN_CANLFCubilin OS=Canis lupus familiaris OX=9615 GN=CUBN PE=1 SV=1	933	4.2e-10
TRINITY_DN120670_c0_g1_i1	COE1_RATTranscription factor COE1 OS=Rattus norvegicus OX=10116 GN=Ebf1 PE=1 SV=2	640	1.3e-18
TRINITY_DN120670_c0_g1_i2	COE1A_DANRETranscription factor COE1-A OS=Danio rerio OX=7955 GN=ebf1a PE=2 SV=1	536	2.3e-29
TRINITY_DN120671_c0_g1_i1	NF1_RATNeurofibromin OS=Rattus norvegicus OX=10116 GN=Nf1 PE=1 SV=1	9945	0
TRINITY_DN120671_c0_g2_i1	NF1_HUMANNeurofibromin OS=Homo sapiens OX=9606 GN=NF1 PE=1 SV=2	2758	4.2e-167
TRINITY_DN12069_c1_g1_i1	NRG_DROMENeuroglian OS=Drosophila melanogaster OX=7227 GN=Nrg PE=1 SV=2	329	4.9e-06
TRINITY_DN120775_c0_g1_i1	GABR2_CAEELGamma-aminobutyric acid type B receptor subunit 2 OS=Caenorhabditis elegans OX=6239 GN=gbb-2 PE=1 SV=1	1758	3.8e-12
TRINITY_DN120775_c0_g2_i1	GABR2_CAEELGamma-aminobutyric acid type B receptor subunit 2 OS=Caenorhabditis elegans OX=6239 GN=gbb-2 PE=1 SV=1	327	7.1e-13
TRINITY_DN120782_c0_g2_i1	CN119_HUMANUncharacterized protein C14orf119 OS=Homo sapiens OX=9606 GN=C14orf119 PE=1 SV=1	1115	6.4e-21
TRINITY_DN120793_c0_g1_i1	TLR21_CHICKToll-like receptor 2 type-1 OS=Gallus gallus OX=9031 GN=TLR2-1 PE=2 SV=1	2426	6e-08
TRINITY_DN120793_c0_g1_i2	TLR21_CHICKToll-like receptor 2 type-1 OS=Gallus gallus OX=9031 GN=TLR2-1 PE=2 SV=1	2613	6.5e-08
TRINITY_DN120817_c0_g2_i1	PRAF2_MOUSEPRA1 family protein 2 OS=Mus musculus OX=10090 GN=Praf2 PE=1 SV=1	909	2.7e-38
TRINITY_DN120817_c0_g2_i2	PRAF2_HUMANPRA1 family protein 2 OS=Homo sapiens OX=9606 GN=PRAF2 PE=1 SV=1	588	1.8e-11
TRINITY_DN120817_c0_g2_i3	PRAF2_MOUSEPRA1 family protein 2 OS=Mus musculus OX=10090 GN=Praf2 PE=1 SV=1	835	7.3e-22
TRINITY_DN120830_c0_g1_i1	ASHWN_CHICKAshwin OS=Gallus gallus OX=9031 GN=RCJMB04_12m8 PE=2 SV=1	1146	7e-07
TRINITY_DN120852_c0_g1_i1	CD38_RABITADP-ribosyl cyclase/cyclic ADP-ribose hydrolase 1 OS=Oryctolagus cuniculus OX=9986 GN=CD38 PE=2 SV=1	653	7.8e-11
TRINITY_DN120877_c0_g1_i1	TSP1_BOVINThrombospondin-1 OS=Bos taurus OX=9913 GN=THBS1 PE=2 SV=2	308	3.9e-13
TRINITY_DN120877_c0_g2_i1	TSP1_BOVINThrombospondin-1 OS=Bos taurus OX=9913 GN=THBS1 PE=2 SV=2	308	3e-13
TRINITY_DN120877_c0_g3_i1	TSP1_BOVINThrombospondin-1 OS=Bos taurus OX=9913 GN=THBS1 PE=2 SV=2	307	3.9e-13
TRINITY_DN120906_c0_g2_i1	NRG_DROMENeuroglian OS=Drosophila melanogaster OX=7227 GN=Nrg PE=1 SV=2	436	8.6e-06
TRINITY_DN120915_c0_g1_i1	PLMN_BOVINPlasminogen OS=Bos taurus OX=9913 GN=PLG PE=1 SV=2	264	1.4e-06
TRINITY_DN120915_c0_g3_i1	PLMN_BOVINPlasminogen OS=Bos taurus OX=9913 GN=PLG PE=1 SV=2	265	1e-06
TRINITY_DN120928_c0_g1_i1	DEL1_CAEELDegenerin del-1 OS=Caenorhabditis elegans OX=6239 GN=del-1 PE=2 SV=1	335	7.2e-13
TRINITY_DN120928_c0_g2_i1	DEL1_CAEELDegenerin del-1 OS=Caenorhabditis elegans OX=6239 GN=del-1 PE=2 SV=1	335	3.2e-13
TRINITY_DN120941_c2_g1_i1	LGR4_DANRELeucine-rich repeat-containing G-protein coupled receptor 4 OS=Danio rerio OX=7955 GN=lgr4 PE=2 SV=1	464	2.4e-14
TRINITY_DN120975_c0_g1_i1	ESF2_CRYNBPre-rRNA-processing protein ESF2 OS=Cryptococcus neoformans var. neoformans serotype D (strain B-3501A) OX=283643 GN=ESF2 PE=3 SV=1	819	2.3e-20
TRINITY_DN120980_c0_g2_i1	ITA5_MOUSEIntegrin alpha-5 OS=Mus musculus OX=10090 GN=Itga5 PE=1 SV=3	645	7.4e-14
TRINITY_DN120980_c0_g2_i2	ITA5_MOUSEIntegrin alpha-5 OS=Mus musculus OX=10090 GN=Itga5 PE=1 SV=3	549	1.3e-06
TRINITY_DN120985_c0_g2_i1	NDK5_HUMANNucleoside diphosphate kinase homolog 5 OS=Homo sapiens OX=9606 GN=NME5 PE=1 SV=1	694	9.7e-52
TRINITY_DN120985_c0_g3_i1	NDK5_HUMANNucleoside diphosphate kinase homolog 5 OS=Homo sapiens OX=9606 GN=NME5 PE=1 SV=1	1045	1e-81
TRINITY_DN120995_c0_g1_i1	FLOWR_DROGRCalcium channel flower OS=Drosophila grimshawi OX=7222 GN=flower PE=3 SV=2	1590	9.1e-13
TRINITY_DN120995_c0_g1_i2	FLOWR_DROGRCalcium channel flower OS=Drosophila grimshawi OX=7222 GN=flower PE=3 SV=2	1558	8.9e-13
TRINITY_DN121048_c0_g3_i1	MLF2_HUMANMyeloid leukemia factor 2 OS=Homo sapiens OX=9606 GN=MLF2 PE=1 SV=1	932	2.2e-22
TRINITY_DN121048_c0_g3_i2	MLF2_HUMANMyeloid leukemia factor 2 OS=Homo sapiens OX=9606 GN=MLF2 PE=1 SV=1	1177	2.7e-22
TRINITY_DN121058_c0_g1_i1	GP183_HUMANG-protein coupled receptor 183 OS=Homo sapiens OX=9606 GN=GPR183 PE=1 SV=3	1198	6.2e-06
TRINITY_DN121061_c0_g1_i1	KYNU_CAEELKynureninase OS=Caenorhabditis elegans OX=6239 GN=flu-2 PE=2 SV=1	402	5.7e-12
TRINITY_DN121061_c0_g2_i1	KYNU_CAEELKynureninase OS=Caenorhabditis elegans OX=6239 GN=flu-2 PE=2 SV=1	741	2.5e-61
TRINITY_DN121061_c0_g2_i2	KYNU_CAEBRKynureninase OS=Caenorhabditis briggsae OX=6238 GN=flu-2 PE=3 SV=1	297	2.2e-13
TRINITY_DN121061_c0_g2_i3	KYNU_CAEELKynureninase OS=Caenorhabditis elegans OX=6239 GN=flu-2 PE=2 SV=1	605	7.4e-32
TRINITY_DN121061_c1_g1_i1	KYNU_NEMVEKynureninase OS=Nematostella vectensis OX=45351 GN=kynu PE=3 SV=1	609	1.5e-24
TRINITY_DN121065_c0_g1_i2	ADA1A_CANLFAlpha-1A adrenergic receptor (Fragment) OS=Canis lupus familiaris OX=9615 GN=ADRA1A PE=2 SV=1	1246	1.9e-13
TRINITY_DN121086_c0_g1_i1	NANO2_HUMANNanos homolog 2 OS=Homo sapiens OX=9606 GN=NANOS2 PE=1 SV=1	926	4.8e-14
TRINITY_DN121086_c0_g2_i1	NANO2_HUMANNanos homolog 2 OS=Homo sapiens OX=9606 GN=NANOS2 PE=1 SV=1	910	4.7e-14
TRINITY_DN121090_c0_g1_i2	CRY1_CHICKCryptochrome-1 OS=Gallus gallus OX=9031 GN=CRY1 PE=2 SV=1	1530	6.4e-80
TRINITY_DN121122_c0_g1_i1	BMP1_MOUSEBone morphogenetic protein 1 OS=Mus musculus OX=10090 GN=Bmp1 PE=1 SV=2	2333	3.3e-27
TRINITY_DN121133_c0_g1_i1	ITIH3_HUMANInter-alpha-trypsin inhibitor heavy chain H3 OS=Homo sapiens OX=9606 GN=ITIH3 PE=1 SV=2	265	9.8e-21
TRINITY_DN121133_c0_g2_i1	ITIH3_HUMANInter-alpha-trypsin inhibitor heavy chain H3 OS=Homo sapiens OX=9606 GN=ITIH3 PE=1 SV=2	209	2.6e-13
TRINITY_DN121182_c0_g2_i1	MNT1_CANALGlycolipid 2-alpha-mannosyltransferase 1 OS=Candida albicans (strain SC5314 / ATCC MYA-2876) OX=237561 GN=MNT1 PE=3 SV=1	1757	3.4e-29
TRINITY_DN121182_c0_g2_i2	MNT1_CANALGlycolipid 2-alpha-mannosyltransferase 1 OS=Candida albicans (strain SC5314 / ATCC MYA-2876) OX=237561 GN=MNT1 PE=3 SV=1	1774	3.5e-29
TRINITY_DN121191_c0_g4_i1	MAZ_HUMANMyc-associated zinc finger protein OS=Homo sapiens OX=9606 GN=MAZ PE=1 SV=1	2194	1.3e-06
TRINITY_DN121205_c0_g1_i1	TLL1_XENLATolloid-like protein 1 OS=Xenopus laevis OX=8355 GN=tll1 PE=1 SV=1	663	2.5e-12
TRINITY_DN121205_c0_g2_i1	TLL2_XENLATolloid-like protein 2 OS=Xenopus laevis OX=8355 GN=tll2 PE=2 SV=1	659	2.9e-21
TRINITY_DN121205_c0_g2_i2	NRP1A_DANRENeuropilin-1a OS=Danio rerio OX=7955 GN=nrp1a PE=2 SV=1	376	2.5e-06
TRINITY_DN121205_c1_g1_i1	CUBN_HUMANCubilin OS=Homo sapiens OX=9606 GN=CUBN PE=1 SV=5	217	4.5e-16
TRINITY_DN121205_c1_g1_i2	CUBN_MOUSECubilin OS=Mus musculus OX=10090 GN=Cubn PE=1 SV=3	359	2.8e-18
TRINITY_DN121219_c0_g1_i1	B3GA3_CRIGRGalactosylgalactosylxylosylprotein 3-beta-glucuronosyltransferase 3 OS=Cricetulus griseus OX=10029 GN=B3GAT3 PE=2 SV=1	1227	1.6e-62
TRINITY_DN121238_c0_g1_i1	DSCAM_MOUSEDown syndrome cell adhesion molecule homolog OS=Mus musculus OX=10090 GN=Dscam PE=1 SV=1	451	2.8e-07
TRINITY_DN121238_c0_g1_i2	DSCAM_MOUSEDown syndrome cell adhesion molecule homolog OS=Mus musculus OX=10090 GN=Dscam PE=1 SV=1	565	4.5e-07
TRINITY_DN121238_c0_g1_i3	DSCAM_MOUSEDown syndrome cell adhesion molecule homolog OS=Mus musculus OX=10090 GN=Dscam PE=1 SV=1	451	2.3e-06
TRINITY_DN121244_c0_g1_i1	PLD6_CHLREMitochondrial cardiolipin hydrolase OS=Chlamydomonas reinhardtii OX=3055 GN=CHLREDRAFT_190403 PE=3 SV=1	1117	1.6e-40
TRINITY_DN121286_c1_g1_i1	MK03_MOUSEMitogen-activated protein kinase 3 OS=Mus musculus OX=10090 GN=Mapk3 PE=1 SV=5	1411	2.4e-158
TRINITY_DN121286_c1_g1_i2	MK03_MOUSEMitogen-activated protein kinase 3 OS=Mus musculus OX=10090 GN=Mapk3 PE=1 SV=5	1370	2.3e-158
TRINITY_DN121291_c0_g1_i1	CRIS3_HUMANCysteine-rich secretory protein 3 OS=Homo sapiens OX=9606 GN=CRISP3 PE=1 SV=1	236	2.9e-08
TRINITY_DN121291_c0_g2_i1	GPRL1_HUMANGLIPR1-like protein 1 OS=Homo sapiens OX=9606 GN=GLIPR1L1 PE=1 SV=2	293	1.5e-14
TRINITY_DN121309_c0_g1_i1	RL3_DROME60S ribosomal protein L3 OS=Drosophila melanogaster OX=7227 GN=RpL3 PE=1 SV=3	1433	4.8e-154
TRINITY_DN121310_c0_g1_i1	QRFPR_BRAFLQRFP-like peptide receptor OS=Branchiostoma floridae OX=7739 GN=QRFPR PE=3 SV=1	1386	2.3e-20
TRINITY_DN121310_c0_g2_i1	OX2R_HUMANOrexin receptor type 2 OS=Homo sapiens OX=9606 GN=HCRTR2 PE=1 SV=2	367	2.6e-08
TRINITY_DN121312_c0_g1_i1	RDH12_MOUSERetinol dehydrogenase 12 OS=Mus musculus OX=10090 GN=Rdh12 PE=2 SV=1	2197	3.7e-57
TRINITY_DN121327_c0_g1_i1	KCTD5_BOVINBTB/POZ domain-containing protein KCTD5 OS=Bos taurus OX=9913 GN=KCTD5 PE=2 SV=1	301	3.5e-06
TRINITY_DN121327_c0_g2_i1	KCTD5_BOVINBTB/POZ domain-containing protein KCTD5 OS=Bos taurus OX=9913 GN=KCTD5 PE=2 SV=1	712	1.2e-78
TRINITY_DN121327_c0_g3_i1	KCTD5_BOVINBTB/POZ domain-containing protein KCTD5 OS=Bos taurus OX=9913 GN=KCTD5 PE=2 SV=1	483	4.4e-35
TRINITY_DN121327_c0_g4_i1	KCTD2_HUMANBTB/POZ domain-containing protein KCTD2 OS=Homo sapiens OX=9606 GN=KCTD2 PE=1 SV=3	328	3.1e-24
TRINITY_DN121332_c0_g1_i1	RL2_FLAPJ50S ribosomal protein L2 OS=Flavobacterium psychrophilum (strain JIP02/86 / ATCC 49511) OX=402612 GN=rplB PE=3 SV=1	605	1.1e-80
TRINITY_DN121414_c0_g3_i1	ZFY26_HUMANZinc finger FYVE domain-containing protein 26 OS=Homo sapiens OX=9606 GN=ZFYVE26 PE=1 SV=3	1760	1.4e-14
TRINITY_DN121427_c0_g2_i1	XRCC5_MOUSEX-ray repair cross-complementing protein 5 OS=Mus musculus OX=10090 GN=Xrcc5 PE=1 SV=4	384	8.3e-13
TRINITY_DN121427_c0_g2_i3	XRCC5_MOUSEX-ray repair cross-complementing protein 5 OS=Mus musculus OX=10090 GN=Xrcc5 PE=1 SV=4	559	4.5e-07
TRINITY_DN121427_c0_g2_i4	XRCC5_MOUSEX-ray repair cross-complementing protein 5 OS=Mus musculus OX=10090 GN=Xrcc5 PE=1 SV=4	591	1.2e-15
TRINITY_DN121429_c0_g4_i1	MXRA5_HUMANMatrix-remodeling-associated protein 5 OS=Homo sapiens OX=9606 GN=MXRA5 PE=1 SV=3	604	2.6e-08
TRINITY_DN121437_c1_g2_i1	PLA2R_BOVINSecretory phospholipase A2 receptor OS=Bos taurus OX=9913 GN=PLA2R1 PE=1 SV=1	753	5.1e-06
TRINITY_DN121437_c1_g2_i3	PLA2R_BOVINSecretory phospholipase A2 receptor OS=Bos taurus OX=9913 GN=PLA2R1 PE=1 SV=1	687	4.7e-06
TRINITY_DN121491_c0_g2_i1	RNF26_MOUSEE3 ubiquitin-protein ligase RNF26 OS=Mus musculus OX=10090 GN=Rnf26 PE=2 SV=1	1884	2.7e-11
TRINITY_DN121499_c0_g2_i1	ACES_HUMANAcetylcholinesterase OS=Homo sapiens OX=9606 GN=ACHE PE=1 SV=1	565	1.4e-13
TRINITY_DN121499_c0_g2_i2	ACES_HUMANAcetylcholinesterase OS=Homo sapiens OX=9606 GN=ACHE PE=1 SV=1	699	1.1e-13
TRINITY_DN121530_c1_g1_i1	Y4160_CLOABUncharacterized protein CA_P0160 OS=Clostridium acetobutylicum (strain ATCC 824 / DSM 792 / JCM 1419 / LMG 5710 / VKM B-1787) OX=272562 GN=CA_P0160 PE=3 SV=2	1008	1.3e-09
TRINITY_DN121530_c1_g2_i1	Y4160_CLOABUncharacterized protein CA_P0160 OS=Clostridium acetobutylicum (strain ATCC 824 / DSM 792 / JCM 1419 / LMG 5710 / VKM B-1787) OX=272562 GN=CA_P0160 PE=3 SV=2	471	4e-09
TRINITY_DN121564_c0_g1_i1	HPCD_METS53-hydroxypropionyl-coenzyme A dehydratase OS=Metallosphaera sedula (strain ATCC 51363 / DSM 5348 / JCM 9185 / NBRC 15509 / TH2) OX=399549 GN=Msed_2001 PE=1 SV=1	932	2.5e-26
TRINITY_DN121603_c0_g2_i1	YMD2_CAEELUncharacterized protein F54H12.2 OS=Caenorhabditis elegans OX=6239 GN=F54H12.2 PE=4 SV=1	480	4.2e-06
TRINITY_DN121617_c0_g2_i1	BRAT_DROMEBrain tumor protein OS=Drosophila melanogaster OX=7227 GN=brat PE=1 SV=2	2790	2.8e-09
TRINITY_DN121629_c0_g1_i1	S2535_MOUSESolute carrier family 25 member 35 OS=Mus musculus OX=10090 GN=Slc25a35 PE=1 SV=2	585	1.5e-08
TRINITY_DN121629_c0_g2_i1	S2535_DANRESolute carrier family 25 member 35 OS=Danio rerio OX=7955 GN=slc25a35 PE=2 SV=1	736	2.9e-22
TRINITY_DN121671_c0_g1_i1	GCY15_CAEELReceptor-type guanylate cyclase gcy-15 OS=Caenorhabditis elegans OX=6239 GN=gcy-15 PE=2 SV=3	292	1.2e-11
TRINITY_DN121671_c0_g2_i1	GCY21_CAEELReceptor-type guanylate cyclase gcy-21 OS=Caenorhabditis elegans OX=6239 GN=gcy-21 PE=2 SV=1	541	1.8e-29
TRINITY_DN121715_c0_g1_i1	PFKA1_BACTNATP-dependent 6-phosphofructokinase 1 OS=Bacteroides thetaiotaomicron (strain ATCC 29148 / DSM 2079 / NCTC 10582 / E50 / VPI-5482) OX=226186 GN=pfkA1 PE=3 SV=1	1054	7e-70
TRINITY_DN121722_c0_g1_i1	ATPD_RATATP synthase subunit delta, mitochondrial OS=Rattus norvegicus OX=10116 GN=Atp5f1d PE=1 SV=2	830	2.6e-35
TRINITY_DN121722_c0_g1_i2	ATPD_MOUSEATP synthase subunit delta, mitochondrial OS=Mus musculus OX=10090 GN=Atp5f1d PE=1 SV=1	916	7.3e-31
TRINITY_DN121765_c0_g1_i1	NHL1_CAEELRING finger protein nhl-1 OS=Caenorhabditis elegans OX=6239 GN=nhl-1 PE=1 SV=2	2053	1.3e-11
TRINITY_DN121775_c0_g1_i1	S28A3_EPTSTSolute carrier family 28 member 3 OS=Eptatretus stoutii OX=7765 GN=SLC28A3 PE=2 SV=1	537	7.1e-18
TRINITY_DN121775_c0_g1_i2	S28A3_EPTSTSolute carrier family 28 member 3 OS=Eptatretus stoutii OX=7765 GN=SLC28A3 PE=2 SV=1	398	6.2e-19
TRINITY_DN121817_c0_g1_i1	COG4_DANREConserved oligomeric Golgi complex subunit 4 OS=Danio rerio OX=7955 GN=cog4 PE=1 SV=1	616	2.5e-59
TRINITY_DN121817_c0_g1_i2	COG4_DANREConserved oligomeric Golgi complex subunit 4 OS=Danio rerio OX=7955 GN=cog4 PE=1 SV=1	839	4e-44
TRINITY_DN121817_c0_g1_i3	COG4_DANREConserved oligomeric Golgi complex subunit 4 OS=Danio rerio OX=7955 GN=cog4 PE=1 SV=1	1166	8.1e-35
TRINITY_DN121817_c0_g1_i4	COG4_DANREConserved oligomeric Golgi complex subunit 4 OS=Danio rerio OX=7955 GN=cog4 PE=1 SV=1	832	6.2e-21
TRINITY_DN121817_c0_g1_i5	COG4_DANREConserved oligomeric Golgi complex subunit 4 OS=Danio rerio OX=7955 GN=cog4 PE=1 SV=1	637	5.6e-06
TRINITY_DN121817_c0_g1_i6	COG4_DANREConserved oligomeric Golgi complex subunit 4 OS=Danio rerio OX=7955 GN=cog4 PE=1 SV=1	943	5.5e-50
TRINITY_DN121817_c0_g1_i7	COG4_DANREConserved oligomeric Golgi complex subunit 4 OS=Danio rerio OX=7955 GN=cog4 PE=1 SV=1	609	3.8e-36
TRINITY_DN121825_c0_g1_i2	PLAL2_HUMANZinc finger protein PLAGL2 OS=Homo sapiens OX=9606 GN=PLAGL2 PE=2 SV=1	500	5.8e-06
TRINITY_DN121831_c0_g1_i1	TMPS6_MOUSETransmembrane protease serine 6 OS=Mus musculus OX=10090 GN=Tmprss6 PE=1 SV=4	954	6.6e-27
TRINITY_DN121831_c0_g1_i2	CEL2A_HUMANChymotrypsin-like elastase family member 2A OS=Homo sapiens OX=9606 GN=CELA2A PE=1 SV=1	1175	1.5e-33
TRINITY_DN121831_c0_g1_i3	CEL2A_HUMANChymotrypsin-like elastase family member 2A OS=Homo sapiens OX=9606 GN=CELA2A PE=1 SV=1	1175	9e-34
TRINITY_DN121831_c0_g1_i4	PRS48_HUMANSerine protease 48 OS=Homo sapiens OX=9606 GN=PRSS48 PE=2 SV=2	634	5.2e-12
TRINITY_DN121856_c0_g1_i1	LDAH_CHICKLipid droplet-associated hydrolase OS=Gallus gallus OX=9031 GN=LDAH PE=2 SV=2	934	6e-49
TRINITY_DN121858_c0_g1_i1	KCY_CHICKUMP-CMP kinase OS=Gallus gallus OX=9031 GN=CMPK PE=2 SV=1	1367	1.4e-41
TRINITY_DN121858_c0_g1_i2	KCY_CHICKUMP-CMP kinase OS=Gallus gallus OX=9031 GN=CMPK PE=2 SV=1	1149	1.4e-50
TRINITY_DN121858_c0_g1_i3	KCY_CHICKUMP-CMP kinase OS=Gallus gallus OX=9031 GN=CMPK PE=2 SV=1	1419	8e-53
TRINITY_DN121858_c0_g1_i4	KCY_RATUMP-CMP kinase OS=Rattus norvegicus OX=10116 GN=Cmpk1 PE=1 SV=2	701	1.9e-10
TRINITY_DN121858_c0_g1_i5	KCY_CHICKUMP-CMP kinase OS=Gallus gallus OX=9031 GN=CMPK PE=2 SV=1	1097	2.3e-39
TRINITY_DN121866_c0_g1_i1	OPSX_MOUSEVisual pigment-like receptor peropsin OS=Mus musculus OX=10090 GN=Rrh PE=1 SV=1	515	4.5e-06
TRINITY_DN121866_c0_g3_i1	OPSX_MOUSEVisual pigment-like receptor peropsin OS=Mus musculus OX=10090 GN=Rrh PE=1 SV=1	439	3.9e-06
TRINITY_DN121866_c0_g4_i1	OPSX_MOUSEVisual pigment-like receptor peropsin OS=Mus musculus OX=10090 GN=Rrh PE=1 SV=1	439	3e-06
TRINITY_DN121867_c1_g1_i1	SCP1_ASTLPSarcoplasmic calcium-binding protein 1 OS=Astacus leptodactylus OX=6717 PE=1 SV=1	1046	1.2e-37
TRINITY_DN121867_c1_g1_i2	SCP1_ASTLPSarcoplasmic calcium-binding protein 1 OS=Astacus leptodactylus OX=6717 PE=1 SV=1	1031	1.2e-37
TRINITY_DN121873_c0_g1_i1	S22A2_RATSolute carrier family 22 member 2 OS=Rattus norvegicus OX=10116 GN=Slc22a2 PE=1 SV=1	2175	6.1e-52
TRINITY_DN121874_c0_g1_i1	RRT15_YEASTRegulator of rDNA transcription protein 15 OS=Saccharomyces cerevisiae (strain ATCC 204508 / S288c) OX=559292 GN=RRT15 PE=3 SV=1	485	1.4e-09
TRINITY_DN121874_c0_g2_i1	RRT15_YEASTRegulator of rDNA transcription protein 15 OS=Saccharomyces cerevisiae (strain ATCC 204508 / S288c) OX=559292 GN=RRT15 PE=3 SV=1	280	2.6e-08
TRINITY_DN121874_c0_g3_i1	RRT15_YEASTRegulator of rDNA transcription protein 15 OS=Saccharomyces cerevisiae (strain ATCC 204508 / S288c) OX=559292 GN=RRT15 PE=3 SV=1	511	8.8e-10
TRINITY_DN121897_c0_g1_i1	SHOT1_PONABShootin-1 OS=Pongo abelii OX=9601 GN=SHTN1 PE=2 SV=2	2361	5.1e-12
TRINITY_DN121900_c0_g3_i1	RTBS_DROMEProbable RNA-directed DNA polymerase from transposon BS OS=Drosophila melanogaster OX=7227 GN=RTase PE=2 SV=1	368	4.4e-19
TRINITY_DN121911_c0_g1_i1	STRAP_MOUSESerine-threonine kinase receptor-associated protein OS=Mus musculus OX=10090 GN=Strap PE=1 SV=2	1974	1.6e-107
TRINITY_DN121918_c0_g1_i1	MIG17_CAEELMetalloprotease mig-17 OS=Caenorhabditis elegans OX=6239 GN=mig-17 PE=1 SV=3	1576	5.4e-26
TRINITY_DN121921_c0_g1_i1	FUMH_CAEELProbable fumarate hydratase, mitochondrial OS=Caenorhabditis elegans OX=6239 GN=fum-1 PE=3 SV=1	2227	1.9e-173
TRINITY_DN121956_c0_g1_i1	NRX3A_MOUSENeurexin-3 OS=Mus musculus OX=10090 GN=Nrxn3 PE=1 SV=2	888	5.1e-13
TRINITY_DN121956_c0_g2_i1	NR3AA_DANRENeurexin-3a OS=Danio rerio OX=7955 GN=nrxn3a PE=2 SV=1	1950	4.3e-57
TRINITY_DN121956_c0_g2_i2	NRX3A_HUMANNeurexin-3 OS=Homo sapiens OX=9606 GN=NRXN3 PE=1 SV=4	1653	1.2e-55
TRINITY_DN121956_c0_g2_i3	NR3AA_DANRENeurexin-3a OS=Danio rerio OX=7955 GN=nrxn3a PE=2 SV=1	1528	9e-42
TRINITY_DN121967_c0_g1_i1	ELOB_HUMANElongin-B OS=Homo sapiens OX=9606 GN=ELOB PE=1 SV=1	1220	6.9e-37
TRINITY_DN121981_c0_g1_i1	RET4B_ONCMYRetinol-binding protein 4-B OS=Oncorhynchus mykiss OX=8022 GN=rbp4b PE=1 SV=2	861	8.7e-10
TRINITY_DN121981_c0_g1_i2	RET4B_ONCMYRetinol-binding protein 4-B OS=Oncorhynchus mykiss OX=8022 GN=rbp4b PE=1 SV=2	781	1e-09
TRINITY_DN121986_c1_g2_i1	PDFR_DROMEPDF receptor OS=Drosophila melanogaster OX=7227 GN=Pdfr PE=1 SV=2	1067	7.9e-53
TRINITY_DN121986_c1_g2_i2	PDFR_DROMEPDF receptor OS=Drosophila melanogaster OX=7227 GN=Pdfr PE=1 SV=2	638	4.3e-22
TRINITY_DN122032_c0_g2_i1	DYH6_HUMANDynein heavy chain 6, axonemal OS=Homo sapiens OX=9606 GN=DNAH6 PE=2 SV=3	422	6.3e-06
TRINITY_DN122037_c0_g1_i2	PCOC2_MOUSEProcollagen C-endopeptidase enhancer 2 OS=Mus musculus OX=10090 GN=Pcolce2 PE=2 SV=2	494	3.9e-07
TRINITY_DN122047_c0_g1_i1	ORCT_DROMEOrganic cation transporter protein OS=Drosophila melanogaster OX=7227 GN=Orct PE=1 SV=1	580	4.6e-15
TRINITY_DN122047_c0_g2_i1	ORCT_DROMEOrganic cation transporter protein OS=Drosophila melanogaster OX=7227 GN=Orct PE=1 SV=1	644	5.1e-15
TRINITY_DN122087_c0_g1_i1	ORCT_DROMEOrganic cation transporter protein OS=Drosophila melanogaster OX=7227 GN=Orct PE=1 SV=1	1448	4.4e-38
TRINITY_DN122100_c0_g1_i1	NU5M_ANOQUNADH-ubiquinone oxidoreductase chain 5 OS=Anopheles quadrimaculatus OX=7166 GN=ND5 PE=3 SV=1	308	4.6e-22
TRINITY_DN122100_c0_g2_i1	NU5M_ANOQNNADH-ubiquinone oxidoreductase chain 5 (Fragment) OS=Anopheles quadriannulatus OX=34691 GN=ND5 PE=3 SV=2	593	8.6e-33
TRINITY_DN122100_c1_g1_i1	NU5M_DROMENADH-ubiquinone oxidoreductase chain 5 OS=Drosophila melanogaster OX=7227 GN=mt:ND5 PE=3 SV=4	1212	2.4e-66
TRINITY_DN122102_c0_g1_i1	AGRV1_DANREAdhesion G-protein coupled receptor V1 OS=Danio rerio OX=7955 GN=adgrv1 PE=2 SV=1	579	3.3e-21
TRINITY_DN122133_c0_g1_i1	SFT2_YEASTProtein transport protein SFT2 OS=Saccharomyces cerevisiae (strain ATCC 204508 / S288c) OX=559292 GN=SFT2 PE=1 SV=1	754	3.8e-17
TRINITY_DN122133_c0_g2_i1	SFT2_YEASTProtein transport protein SFT2 OS=Saccharomyces cerevisiae (strain ATCC 204508 / S288c) OX=559292 GN=SFT2 PE=1 SV=1	954	4.2e-21
TRINITY_DN122133_c0_g3_i1	SFT2_YEASTProtein transport protein SFT2 OS=Saccharomyces cerevisiae (strain ATCC 204508 / S288c) OX=559292 GN=SFT2 PE=1 SV=1	710	4.6e-17
TRINITY_DN122155_c0_g1_i1	ACHB_BOVINAcetylcholine receptor subunit beta OS=Bos taurus OX=9913 GN=CHRNB1 PE=2 SV=1	1373	6.2e-42
TRINITY_DN122165_c0_g1_i2	CADH6_RATCadherin-6 OS=Rattus norvegicus OX=10116 GN=Cdh6 PE=1 SV=1	558	4.3e-26
TRINITY_DN122165_c0_g1_i3	CADH6_BOVINCadherin-6 OS=Bos taurus OX=9913 GN=CDH6 PE=2 SV=1	680	7.3e-12
TRINITY_DN122228_c0_g1_i1	S23A2_RATSolute carrier family 23 member 2 OS=Rattus norvegicus OX=10116 GN=Slc23a2 PE=1 SV=2	728	6.1e-49
TRINITY_DN122228_c0_g1_i2	S23A2_RATSolute carrier family 23 member 2 OS=Rattus norvegicus OX=10116 GN=Slc23a2 PE=1 SV=2	689	2.5e-31
TRINITY_DN122228_c0_g1_i3	S23A2_RATSolute carrier family 23 member 2 OS=Rattus norvegicus OX=10116 GN=Slc23a2 PE=1 SV=2	913	8.5e-72
TRINITY_DN122228_c0_g1_i4	S23A2_RATSolute carrier family 23 member 2 OS=Rattus norvegicus OX=10116 GN=Slc23a2 PE=1 SV=2	874	3.4e-54
TRINITY_DN122243_c1_g1_i3	SVEP1_HUMANSushi, von Willebrand factor type A, EGF and pentraxin domain-containing protein 1 OS=Homo sapiens OX=9606 GN=SVEP1 PE=1 SV=3	1571	4.6e-25
TRINITY_DN122243_c1_g1_i4	SVEP1_HUMANSushi, von Willebrand factor type A, EGF and pentraxin domain-containing protein 1 OS=Homo sapiens OX=9606 GN=SVEP1 PE=1 SV=3	1918	5.1e-18
TRINITY_DN122243_c1_g1_i5	CSMD2_HUMANCUB and sushi domain-containing protein 2 OS=Homo sapiens OX=9606 GN=CSMD2 PE=1 SV=2	1359	6.6e-12
TRINITY_DN122243_c1_g1_i6	LEV9_CAEELProtein lev-9 OS=Caenorhabditis elegans OX=6239 GN=lev-9 PE=1 SV=3	2751	3.6e-09
TRINITY_DN122243_c1_g1_i7	CSMD3_MOUSECUB and sushi domain-containing protein 3 OS=Mus musculus OX=10090 GN=Csmd3 PE=1 SV=3	2404	1.4e-20
TRINITY_DN122243_c1_g1_i8	SVEP1_HUMANSushi, von Willebrand factor type A, EGF and pentraxin domain-containing protein 1 OS=Homo sapiens OX=9606 GN=SVEP1 PE=1 SV=3	439	2.1e-12
TRINITY_DN122250_c0_g1_i1	SL9A1_MOUSESodium/hydrogen exchanger 1 OS=Mus musculus OX=10090 GN=Slc9a1 PE=1 SV=1	873	3.8e-45
TRINITY_DN122250_c0_g1_i2	SL9A2_HUMANSodium/hydrogen exchanger 2 OS=Homo sapiens OX=9606 GN=SLC9A2 PE=2 SV=1	698	2.4e-26
TRINITY_DN122250_c0_g1_i3	SL9A1_MOUSESodium/hydrogen exchanger 1 OS=Mus musculus OX=10090 GN=Slc9a1 PE=1 SV=1	725	1.6e-36
TRINITY_DN122263_c0_g1_i1	STXB5_HUMANSyntaxin-binding protein 5 OS=Homo sapiens OX=9606 GN=STXBP5 PE=1 SV=1	1508	1.5e-105
TRINITY_DN122263_c1_g1_i1	STXB5_HUMANSyntaxin-binding protein 5 OS=Homo sapiens OX=9606 GN=STXBP5 PE=1 SV=1	2414	4.7e-194
TRINITY_DN122277_c0_g1_i1	DPCD_XENLAProtein DPCD OS=Xenopus laevis OX=8355 GN=dpcd PE=2 SV=1	912	5.1e-61
TRINITY_DN122277_c0_g1_i2	DPCD_XENLAProtein DPCD OS=Xenopus laevis OX=8355 GN=dpcd PE=2 SV=1	687	9.6e-36
TRINITY_DN122277_c0_g2_i1	DPCD_XENLAProtein DPCD OS=Xenopus laevis OX=8355 GN=dpcd PE=2 SV=1	221	2e-11
TRINITY_DN122293_c1_g1_i1	LIN28_DROMEProtein lin-28 homolog OS=Drosophila melanogaster OX=7227 GN=lin-28 PE=2 SV=2	1796	4.6e-37
TRINITY_DN122293_c1_g1_i2	LIN28_DROMEProtein lin-28 homolog OS=Drosophila melanogaster OX=7227 GN=lin-28 PE=2 SV=2	957	1.9e-21
TRINITY_DN122293_c1_g1_i3	LIN28_DROMEProtein lin-28 homolog OS=Drosophila melanogaster OX=7227 GN=lin-28 PE=2 SV=2	745	2e-07
TRINITY_DN122293_c1_g2_i1	LIN28_DROMEProtein lin-28 homolog OS=Drosophila melanogaster OX=7227 GN=lin-28 PE=2 SV=2	946	3.9e-11
TRINITY_DN122345_c0_g1_i2	CRBN_DROANProtein cereblon homolog OS=Drosophila ananassae OX=7217 GN=GF17853 PE=3 SV=1	1123	1.5e-06
TRINITY_DN122381_c0_g1_i1	GRM3_MACFAMetabotropic glutamate receptor 3 OS=Macaca fascicularis OX=9541 GN=GRM3 PE=2 SV=1	1844	4e-36
TRINITY_DN122386_c0_g1_i1	PTPRF_HUMANReceptor-type tyrosine-protein phosphatase F OS=Homo sapiens OX=9606 GN=PTPRF PE=1 SV=2	970	8.9e-11
TRINITY_DN122386_c0_g1_i2	PTPRF_HUMANReceptor-type tyrosine-protein phosphatase F OS=Homo sapiens OX=9606 GN=PTPRF PE=1 SV=2	1028	1.4e-06
TRINITY_DN122467_c0_g1_i1	CF299_XENLACilia- and flagella-associated protein 299 OS=Xenopus laevis OX=8355 GN=cfap299 PE=2 SV=1	1213	1.6e-94
TRINITY_DN122487_c0_g2_i1	KLH15_CHICKKelch-like protein 15 OS=Gallus gallus OX=9031 GN=KLHL15 PE=2 SV=1	1302	2e-18
TRINITY_DN122487_c0_g2_i2	KLH15_CHICKKelch-like protein 15 OS=Gallus gallus OX=9031 GN=KLHL15 PE=2 SV=1	839	1.3e-18
TRINITY_DN122489_c0_g1_i1	EGFLA_RATPikachurin OS=Rattus norvegicus OX=10116 GN=Egflam PE=2 SV=1	1183	9.1e-42
TRINITY_DN122489_c0_g1_i2	EGFLA_RATPikachurin OS=Rattus norvegicus OX=10116 GN=Egflam PE=2 SV=1	1024	1.2e-58
TRINITY_DN122499_c0_g1_i2	RXFP1_PONABRelaxin receptor 1 OS=Pongo abelii OX=9601 GN=RXFP1 PE=2 SV=1	492	5.7e-06
TRINITY_DN122499_c0_g1_i3	RXFP1_HUMANRelaxin receptor 1 OS=Homo sapiens OX=9606 GN=RXFP1 PE=1 SV=2	478	9.4e-06
TRINITY_DN122499_c0_g1_i4	RXFP2_MOUSERelaxin receptor 2 OS=Mus musculus OX=10090 GN=Rxfp2 PE=2 SV=2	407	8e-06
TRINITY_DN122499_c0_g1_i5	RXFP1_HUMANRelaxin receptor 1 OS=Homo sapiens OX=9606 GN=RXFP1 PE=1 SV=2	474	5.5e-06
TRINITY_DN122499_c0_g1_i6	RXFP1_PONABRelaxin receptor 1 OS=Pongo abelii OX=9601 GN=RXFP1 PE=2 SV=1	473	7.1e-06
TRINITY_DN122499_c0_g1_i8	RXFP1_HUMANRelaxin receptor 1 OS=Homo sapiens OX=9606 GN=RXFP1 PE=1 SV=2	455	6.8e-06
TRINITY_DN122499_c0_g1_i9	RXFP1_PONABRelaxin receptor 1 OS=Pongo abelii OX=9601 GN=RXFP1 PE=2 SV=1	496	9.8e-06
TRINITY_DN122509_c0_g2_i1	NFKB1_CHICKNuclear factor NF-kappa-B p105 subunit OS=Gallus gallus OX=9031 GN=NFKB1 PE=2 SV=2	631	1.9e-09
TRINITY_DN122514_c0_g1_i1	RDH11_HUMANRetinol dehydrogenase 11 OS=Homo sapiens OX=9606 GN=RDH11 PE=1 SV=2	517	1.1e-23
TRINITY_DN122514_c1_g1_i1	RDH11_HUMANRetinol dehydrogenase 11 OS=Homo sapiens OX=9606 GN=RDH11 PE=1 SV=2	654	1.3e-42
TRINITY_DN122538_c1_g1_i1	SAP3_MOUSEGanglioside GM2 activator OS=Mus musculus OX=10090 GN=Gm2a PE=1 SV=2	976	9.2e-08
TRINITY_DN122584_c0_g1_i1	XPP1_BOVINXaa-Pro aminopeptidase 1 OS=Bos taurus OX=9913 GN=XPNPEP1 PE=2 SV=1	887	5.6e-28
TRINITY_DN122587_c0_g1_i1	HS90A_RABITHeat shock protein HSP 90-alpha OS=Oryctolagus cuniculus OX=9986 GN=HSP90AA1 PE=1 SV=2	1332	1.4e-160
TRINITY_DN122595_c0_g1_i1	DGLA_HUMANSn1-specific diacylglycerol lipase alpha OS=Homo sapiens OX=9606 GN=DAGLA PE=1 SV=3	798	3e-20
TRINITY_DN122595_c0_g1_i2	DGLA_HUMANSn1-specific diacylglycerol lipase alpha OS=Homo sapiens OX=9606 GN=DAGLA PE=1 SV=3	446	2.2e-17
TRINITY_DN122602_c0_g3_i2	GBRA5_HUMANGamma-aminobutyric acid receptor subunit alpha-5 OS=Homo sapiens OX=9606 GN=GABRA5 PE=1 SV=1	1284	4.2e-08
TRINITY_DN122602_c0_g3_i3	GBRAL_DROMEGamma-aminobutyric acid receptor alpha-like OS=Drosophila melanogaster OX=7227 GN=Grd PE=1 SV=1	1572	3.9e-16
TRINITY_DN122614_c0_g1_i1	PTPRQ_MOUSEPhosphatidylinositol phosphatase PTPRQ OS=Mus musculus OX=10090 GN=Ptprq PE=1 SV=1	253	6.5e-06
TRINITY_DN122616_c0_g1_i1	PTC_DROMEProtein patched OS=Drosophila melanogaster OX=7227 GN=ptc PE=2 SV=2	662	7.5e-46
TRINITY_DN122616_c0_g1_i2	PTC1_DANREProtein patched homolog 1 OS=Danio rerio OX=7955 GN=ptch1 PE=2 SV=1	910	1.5e-15
TRINITY_DN122616_c0_g1_i3	PTC_DROMEProtein patched OS=Drosophila melanogaster OX=7227 GN=ptc PE=2 SV=2	1255	4.9e-62
TRINITY_DN122630_c0_g1_i1	RL12_RAT60S ribosomal protein L12 OS=Rattus norvegicus OX=10116 GN=Rpl12 PE=2 SV=1	682	2.8e-64
TRINITY_DN122640_c0_g1_i1	G3ST3_HUMANGalactose-3-O-sulfotransferase 3 OS=Homo sapiens OX=9606 GN=GAL3ST3 PE=1 SV=1	1281	1.1e-24
TRINITY_DN122676_c0_g1_i1	CF97D_MOUSEUncharacterized protein CFAP97D1 OS=Mus musculus OX=10090 GN=Cfap97d1 PE=2 SV=1	1640	2.2e-14
TRINITY_DN122676_c0_g1_i2	CF97D_MOUSEUncharacterized protein CFAP97D1 OS=Mus musculus OX=10090 GN=Cfap97d1 PE=2 SV=1	1521	1e-13
TRINITY_DN122699_c0_g1_i1	POL5_DROMERetrovirus-related Pol polyprotein from transposon opus OS=Drosophila melanogaster OX=7227 GN=pol PE=4 SV=1	508	8.2e-16
TRINITY_DN122699_c0_g2_i1	POL5_DROMERetrovirus-related Pol polyprotein from transposon opus OS=Drosophila melanogaster OX=7227 GN=pol PE=4 SV=1	538	3.9e-16
TRINITY_DN122701_c0_g2_i1	S12A1_HUMANSolute carrier family 12 member 1 OS=Homo sapiens OX=9606 GN=SLC12A1 PE=1 SV=2	433	2.2e-09
TRINITY_DN122736_c0_g1_i1	GOSR2_RATGolgi SNAP receptor complex member 2 OS=Rattus norvegicus OX=10116 GN=Gosr2 PE=1 SV=2	1224	8.4e-59
TRINITY_DN122736_c0_g1_i2	GOSR2_RATGolgi SNAP receptor complex member 2 OS=Rattus norvegicus OX=10116 GN=Gosr2 PE=1 SV=2	1248	8.6e-59
TRINITY_DN122767_c0_g1_i1	PTGR1_RABITProstaglandin reductase 1 OS=Oryctolagus cuniculus OX=9986 GN=PTGR1 PE=2 SV=1	582	3.9e-46
TRINITY_DN122767_c0_g2_i1	PTGR1_RABITProstaglandin reductase 1 OS=Oryctolagus cuniculus OX=9986 GN=PTGR1 PE=2 SV=1	666	3.4e-46
TRINITY_DN122787_c0_g1_i1	THUM1_DROMETHUMP domain-containing protein 1 homolog OS=Drosophila melanogaster OX=7227 GN=CG15014 PE=1 SV=2	1051	2.2e-07
TRINITY_DN122792_c0_g1_i1	KEN_DROYAProbable transcription factor Ken (Fragment) OS=Drosophila yakuba OX=7245 GN=ken PE=2 SV=1	707	1.1e-07
TRINITY_DN122792_c0_g1_i2	KEN_DROYAProbable transcription factor Ken (Fragment) OS=Drosophila yakuba OX=7245 GN=ken PE=2 SV=1	1235	2e-07
TRINITY_DN122805_c0_g1_i1	Y683_RICTYUncharacterized protein RT0683 OS=Rickettsia typhi (strain ATCC VR-144 / Wilmington) OX=257363 GN=RT0683 PE=3 SV=1	1297	3.2e-08
TRINITY_DN122808_c1_g1_i1	DCNL3_MOUSEDCN1-like protein 3 OS=Mus musculus OX=10090 GN=Dcun1d3 PE=2 SV=1	1232	2.2e-59
TRINITY_DN122821_c0_g1_i1	GSX1_HUMANGS homeobox 1 OS=Homo sapiens OX=9606 GN=GSX1 PE=2 SV=1	560	4e-16
TRINITY_DN122821_c0_g2_i1	GSX2_HUMANGS homeobox 2 OS=Homo sapiens OX=9606 GN=GSX2 PE=2 SV=2	989	5.4e-24
TRINITY_DN122837_c1_g1_i1	F151B_HUMANProtein FAM151B OS=Homo sapiens OX=9606 GN=FAM151B PE=1 SV=2	2581	5.3e-10
TRINITY_DN122847_c1_g1_i1	G3ST3_MOUSEGalactose-3-O-sulfotransferase 3 OS=Mus musculus OX=10090 GN=Gal3st3 PE=2 SV=1	1421	1.7e-10
TRINITY_DN122857_c0_g1_i2	KBL_BOVIN2-amino-3-ketobutyrate coenzyme A ligase, mitochondrial OS=Bos taurus OX=9913 GN=GCAT PE=1 SV=1	821	4.5e-24
TRINITY_DN122962_c1_g1_i1	ZEP1_MOUSEZinc finger protein 40 OS=Mus musculus OX=10090 GN=Hivep1 PE=1 SV=1	3274	1.4e-07
TRINITY_DN122965_c0_g1_i1	DISP1_HUMANProtein dispatched homolog 1 OS=Homo sapiens OX=9606 GN=DISP1 PE=1 SV=3	1086	8.4e-18
TRINITY_DN122965_c0_g2_i1	DISP1_MOUSEProtein dispatched homolog 1 OS=Mus musculus OX=10090 GN=Disp1 PE=1 SV=2	1556	7.8e-17
TRINITY_DN122965_c0_g2_i3	DISP1_MOUSEProtein dispatched homolog 1 OS=Mus musculus OX=10090 GN=Disp1 PE=1 SV=2	1116	2.5e-17
TRINITY_DN122966_c0_g1_i1	HSP7D_MANSEHeat shock 70 kDa protein cognate 4 OS=Manduca sexta OX=7130 PE=2 SV=1	1042	2.7e-151
TRINITY_DN122966_c0_g1_i2	HSP7D_MANSEHeat shock 70 kDa protein cognate 4 OS=Manduca sexta OX=7130 PE=2 SV=1	823	6.6e-124
TRINITY_DN122966_c0_g1_i3	HSP7D_MANSEHeat shock 70 kDa protein cognate 4 OS=Manduca sexta OX=7130 PE=2 SV=1	877	1.2e-123
TRINITY_DN122967_c0_g1_i2	YHKF_SCHPOUncharacterized RNA-binding protein C660.15 OS=Schizosaccharomyces pombe (strain 972 / ATCC 24843) OX=284812 GN=SPBC660.15 PE=4 SV=1	448	1.4e-06
TRINITY_DN122969_c0_g1_i1	RFC5_MOUSEReplication factor C subunit 5 OS=Mus musculus OX=10090 GN=Rfc5 PE=1 SV=1	1567	1.4e-119
TRINITY_DN122970_c0_g1_i1	ENV_RSVPEnvelope glycoprotein gp95 OS=Rous sarcoma virus (strain Prague C) OX=11888 GN=env PE=1 SV=1	337	8.5e-54
TRINITY_DN122970_c0_g2_i1	ENV_RSVPEnvelope glycoprotein gp95 OS=Rous sarcoma virus (strain Prague C) OX=11888 GN=env PE=1 SV=1	228	2.9e-37
TRINITY_DN122970_c0_g3_i1	ENV_RSVPEnvelope glycoprotein gp95 OS=Rous sarcoma virus (strain Prague C) OX=11888 GN=env PE=1 SV=1	337	8.5e-54
TRINITY_DN122970_c0_g4_i1	ENV_RSVPEnvelope glycoprotein gp95 OS=Rous sarcoma virus (strain Prague C) OX=11888 GN=env PE=1 SV=1	479	2.3e-76
TRINITY_DN122994_c0_g1_i1	GR101_LYMSTG-protein coupled receptor GRL101 OS=Lymnaea stagnalis OX=6523 PE=2 SV=1	1010	5e-25
TRINITY_DN123045_c0_g1_i1	RL32_DROME60S ribosomal protein L32 OS=Drosophila melanogaster OX=7227 GN=RpL32 PE=1 SV=3	500	3e-39
TRINITY_DN123045_c0_g1_i2	RL32_DROME60S ribosomal protein L32 OS=Drosophila melanogaster OX=7227 GN=RpL32 PE=1 SV=3	495	3.9e-39
TRINITY_DN123092_c1_g1_i1	MIG17_CAEELMetalloprotease mig-17 OS=Caenorhabditis elegans OX=6239 GN=mig-17 PE=1 SV=3	374	1.4e-09
TRINITY_DN123092_c1_g2_i1	MIG17_CAEELMetalloprotease mig-17 OS=Caenorhabditis elegans OX=6239 GN=mig-17 PE=1 SV=3	374	1.4e-09
TRINITY_DN123093_c0_g1_i1	SCUB3_HUMANSignal peptide, CUB and EGF-like domain-containing protein 3 OS=Homo sapiens OX=9606 GN=SCUBE3 PE=1 SV=1	1276	5.4e-08
TRINITY_DN123107_c0_g1_i1	AWH_DROMELIM/homeobox protein Awh OS=Drosophila melanogaster OX=7227 GN=Awh PE=1 SV=1	851	1e-26
TRINITY_DN123107_c2_g1_i1	AWH_DROMELIM/homeobox protein Awh OS=Drosophila melanogaster OX=7227 GN=Awh PE=1 SV=1	395	6.3e-24
TRINITY_DN123115_c0_g2_i1	PDE9A_HUMANHigh affinity cGMP-specific 3',5'-cyclic phosphodiesterase 9A OS=Homo sapiens OX=9606 GN=PDE9A PE=1 SV=1	528	7.2e-07
TRINITY_DN123126_c0_g2_i1	ACH4_DROMEAcetylcholine receptor subunit beta-like 2 OS=Drosophila melanogaster OX=7227 GN=nAChRbeta2 PE=2 SV=3	424	8.1e-09
TRINITY_DN123126_c0_g3_i1	ACHG_XENLAAcetylcholine receptor subunit gamma OS=Xenopus laevis OX=8355 GN=chrng PE=2 SV=1	284	2.3e-07
TRINITY_DN12313_c0_g1_i1	ANM2_HUMANProtein arginine N-methyltransferase 2 OS=Homo sapiens OX=9606 GN=PRMT2 PE=1 SV=1	332	2.6e-10
TRINITY_DN123144_c0_g1_i1	FGFR_HYDVUFibroblast growth factor receptor OS=Hydra vulgaris OX=6087 GN=FGFR PE=2 SV=1	510	7.2e-12
TRINITY_DN123144_c0_g2_i1	CSK_BOVINTyrosine-protein kinase CSK OS=Bos taurus OX=9913 GN=CSK PE=2 SV=1	660	1.4e-07
TRINITY_DN123144_c0_g3_i1	FGFR3_PLEWAFibroblast growth factor receptor 3 OS=Pleurodeles waltl OX=8319 GN=FGFR3 PE=2 SV=1	435	6.1e-20
TRINITY_DN123144_c0_g4_i1	FGFR1_CHICKFibroblast growth factor receptor 1 OS=Gallus gallus OX=9031 GN=FGFR1 PE=2 SV=1	541	2.8e-54
TRINITY_DN123180_c0_g1_i3	NRF6_CAEELNose resistant to fluoxetine protein 6 OS=Caenorhabditis elegans OX=6239 GN=nrf-6 PE=1 SV=3	476	2.1e-13
TRINITY_DN123187_c0_g2_i1	MRP1_CHICKMultidrug resistance-associated protein 1 OS=Gallus gallus OX=9031 GN=ABCC1 PE=2 SV=1	641	7.6e-11
TRINITY_DN12321_c1_g1_i1	GCY1_CAEELReceptor-type guanylate cyclase gcy-1 OS=Caenorhabditis elegans OX=6239 GN=gcy-1 PE=2 SV=1	434	2.4e-08
TRINITY_DN123219_c1_g1_i1	AN34B_MOUSEAnkyrin repeat domain-containing protein 34B OS=Mus musculus OX=10090 GN=Ankrd34b PE=1 SV=1	766	4e-14
TRINITY_DN123268_c0_g1_i1	VGFR1_CHICKVascular endothelial growth factor receptor 1 OS=Gallus gallus OX=9031 GN=FLT1 PE=2 SV=1	812	7.2e-06
TRINITY_DN123280_c0_g1_i1	TENA_PIGTenascin OS=Sus scrofa OX=9823 GN=TNC PE=1 SV=1	577	2.4e-08
TRINITY_DN123280_c0_g1_i2	TENA_PIGTenascin OS=Sus scrofa OX=9823 GN=TNC PE=1 SV=1	572	6.4e-09
TRINITY_DN123288_c0_g2_i1	S29A4_MOUSEEquilibrative nucleoside transporter 4 OS=Mus musculus OX=10090 GN=Slc29a4 PE=1 SV=1	542	6.9e-13
TRINITY_DN123310_c0_g1_i1	VA53_DOLMAVenom allergen 5.02 (Fragment) OS=Dolichovespula maculata OX=7441 PE=1 SV=3	361	3.9e-12
TRINITY_DN123310_c0_g2_i1	VA53_DOLMAVenom allergen 5.02 (Fragment) OS=Dolichovespula maculata OX=7441 PE=1 SV=3	361	7.3e-11
TRINITY_DN123343_c0_g2_i1	CIB3_HUMANCalcium and integrin-binding family member 3 OS=Homo sapiens OX=9606 GN=CIB3 PE=1 SV=3	1379	4.6e-37
TRINITY_DN123343_c0_g2_i2	CIB2_MOUSECalcium and integrin-binding family member 2 OS=Mus musculus OX=10090 GN=Cib2 PE=1 SV=1	681	1.3e-13
TRINITY_DN123400_c0_g1_i1	SCND3_HUMANSCAN domain-containing protein 3 OS=Homo sapiens OX=9606 GN=ZBED9 PE=2 SV=1	448	2.3e-06
TRINITY_DN123419_c1_g1_i1	ACHN2_CARAUNeuronal acetylcholine receptor subunit non-alpha-2 OS=Carassius auratus OX=7957 PE=2 SV=1	510	2.4e-07
TRINITY_DN123419_c1_g1_i2	ACHA9_CHICKNeuronal acetylcholine receptor subunit alpha-9 OS=Gallus gallus OX=9031 GN=CHRNA9 PE=1 SV=1	864	6.7e-18
TRINITY_DN123435_c0_g1_i1	HM19_CAEELHomeobox protein ceh-19 OS=Caenorhabditis elegans OX=6239 GN=ceh-19 PE=2 SV=2	414	2.3e-08
TRINITY_DN123435_c0_g2_i1	HM19_CAEELHomeobox protein ceh-19 OS=Caenorhabditis elegans OX=6239 GN=ceh-19 PE=2 SV=2	413	1.2e-22
TRINITY_DN123451_c0_g3_i1	NCHL1_MOUSENeural cell adhesion molecule L1-like protein OS=Mus musculus OX=10090 GN=Chl1 PE=1 SV=2	685	9.3e-07
TRINITY_DN123451_c0_g3_i2	NRG_DROMENeuroglian OS=Drosophila melanogaster OX=7227 GN=Nrg PE=1 SV=2	458	6.9e-14
TRINITY_DN123451_c0_g4_i1	NCHL1_MOUSENeural cell adhesion molecule L1-like protein OS=Mus musculus OX=10090 GN=Chl1 PE=1 SV=2	413	2.5e-07
TRINITY_DN123451_c0_g4_i2	NRG_DROMENeuroglian OS=Drosophila melanogaster OX=7227 GN=Nrg PE=1 SV=2	452	6.1e-15
TRINITY_DN123465_c0_g1_i1	SOD1A_XENLASuperoxide dismutase	2140	2.5e-21
TRINITY_DN123466_c0_g1_i1	GBS76_DROMEGlycogen-binding subunit 76A OS=Drosophila melanogaster OX=7227 GN=Gbs-76A PE=1 SV=1	2680	1.9e-42
TRINITY_DN123475_c0_g1_i1	CALM_STRIECalmodulin OS=Strongylocentrotus intermedius OX=7667 PE=2 SV=3	283	2e-19
TRINITY_DN123475_c0_g2_i1	CALM_PLAF7Calmodulin OS=Plasmodium falciparum (isolate 3D7) OX=36329 GN=PF14_0323 PE=3 SV=2	400	3.5e-14
TRINITY_DN123475_c0_g2_i2	CALM_PLAF7Calmodulin OS=Plasmodium falciparum (isolate 3D7) OX=36329 GN=PF14_0323 PE=3 SV=2	383	3.4e-14
TRINITY_DN123475_c0_g3_i1	CALM1_BRAFLCalmodulin-1 OS=Branchiostoma floridae OX=7739 PE=2 SV=2	384	9.2e-20
TRINITY_DN123475_c0_g4_i1	CALM1_BRAFLCalmodulin-1 OS=Branchiostoma floridae OX=7739 PE=2 SV=2	625	2e-19
TRINITY_DN123481_c0_g1_i1	CHRC1_HUMANChromatin accessibility complex protein 1 OS=Homo sapiens OX=9606 GN=CHRAC1 PE=1 SV=1	1810	1e-15
TRINITY_DN123510_c0_g1_i1	NANO3_MOUSENanos homolog 3 OS=Mus musculus OX=10090 GN=Nanos3 PE=1 SV=1	1303	2.3e-14
TRINITY_DN123536_c0_g3_i1	BMPER_HUMANBMP-binding endothelial regulator protein OS=Homo sapiens OX=9606 GN=BMPER PE=1 SV=3	500	1.5e-09
TRINITY_DN123542_c0_g1_i1	H2_VAR67Late protein H2 OS=Variola virus (isolate Human/India/Ind3/1967) OX=587200 GN=H2R PE=3 SV=1	1406	6.6e-07
TRINITY_DN123547_c0_g1_i1	CX6A1_HUMANCytochrome c oxidase subunit 6A1, mitochondrial OS=Homo sapiens OX=9606 GN=COX6A1 PE=1 SV=4	360	5.2e-25
TRINITY_DN123548_c0_g1_i1	S35A4_XENTRProbable UDP-sugar transporter protein SLC35A4 OS=Xenopus tropicalis OX=8364 GN=slc35a4 PE=2 SV=1	729	1.2e-12
TRINITY_DN123548_c0_g2_i1	S35A4_XENTRProbable UDP-sugar transporter protein SLC35A4 OS=Xenopus tropicalis OX=8364 GN=slc35a4 PE=2 SV=1	727	1.2e-12
TRINITY_DN123552_c0_g1_i1	LMLN2_HUMANLeishmanolysin-like peptidase 2 OS=Homo sapiens OX=9606 GN=LMLN2 PE=3 SV=1	1137	3.1e-39
TRINITY_DN123552_c0_g2_i1	LMLN2_HUMANLeishmanolysin-like peptidase 2 OS=Homo sapiens OX=9606 GN=LMLN2 PE=3 SV=1	908	6.1e-22
TRINITY_DN123566_c0_g1_i1	BRX1_BOVINRibosome biogenesis protein BRX1 homolog OS=Bos taurus OX=9913 GN=BRIX1 PE=2 SV=1	1019	1.7e-76
TRINITY_DN123598_c0_g2_i1	NRCAM_MOUSENeuronal cell adhesion molecule OS=Mus musculus OX=10090 GN=Nrcam PE=1 SV=2	547	2.6e-07
TRINITY_DN123598_c0_g2_i2	NRCAM_MOUSENeuronal cell adhesion molecule OS=Mus musculus OX=10090 GN=Nrcam PE=1 SV=2	459	1.7e-12
TRINITY_DN123614_c1_g1_i1	B3GT5_MOUSEBeta-1,3-galactosyltransferase 5 OS=Mus musculus OX=10090 GN=B3galt5 PE=2 SV=1	1209	1.8e-08
TRINITY_DN123624_c0_g1_i2	PLCX1_ARTBCPI-PLC X domain-containing protein 1 OS=Arthroderma benhamiae (strain ATCC MYA-4681 / CBS 112371) OX=663331 GN=ARB_04618 PE=1 SV=1	1412	3.5e-08
TRINITY_DN123624_c0_g1_i3	PLCX1_ARTBCPI-PLC X domain-containing protein 1 OS=Arthroderma benhamiae (strain ATCC MYA-4681 / CBS 112371) OX=663331 GN=ARB_04618 PE=1 SV=1	1431	3.6e-08
TRINITY_DN123639_c0_g1_i1	DHB2_MOUSEEstradiol 17-beta-dehydrogenase 2 OS=Mus musculus OX=10090 GN=Hsd17b2 PE=1 SV=2	1045	6.1e-34
TRINITY_DN123655_c0_g1_i1	PAR16_RATProtein mono-ADP-ribosyltransferase PARP16 OS=Rattus norvegicus OX=10116 GN=Parp16 PE=2 SV=1	2244	3.9e-62
TRINITY_DN123655_c0_g1_i2	PAR16_RATProtein mono-ADP-ribosyltransferase PARP16 OS=Rattus norvegicus OX=10116 GN=Parp16 PE=2 SV=1	1855	3.3e-62
TRINITY_DN123685_c0_g1_i1	TM242_DANRETransmembrane protein 242 OS=Danio rerio OX=7955 GN=tmem242 PE=2 SV=2	768	9.8e-21
TRINITY_DN123688_c0_g1_i1	PROF_CLYJAProfilin OS=Clypeaster japonicus OX=7644 PE=1 SV=2	1027	1.8e-46
TRINITY_DN123688_c0_g1_i2	PROF_CLYJAProfilin OS=Clypeaster japonicus OX=7644 PE=1 SV=2	1065	1.9e-46
TRINITY_DN123702_c0_g1_i1	CPMD8_HUMANC3 and PZP-like alpha-2-macroglobulin domain-containing protein 8 OS=Homo sapiens OX=9606 GN=CPAMD8 PE=1 SV=2	1215	1.6e-09
TRINITY_DN123712_c0_g1_i1	F162A_HUMANProtein FAM162A OS=Homo sapiens OX=9606 GN=FAM162A PE=1 SV=2	1365	6.6e-12
TRINITY_DN123714_c0_g1_i1	LYAM2_RATE-selectin OS=Rattus norvegicus OX=10116 GN=Sele PE=2 SV=1	1059	2.6e-16
TRINITY_DN123714_c0_g1_i2	SVEP1_HUMANSushi, von Willebrand factor type A, EGF and pentraxin domain-containing protein 1 OS=Homo sapiens OX=9606 GN=SVEP1 PE=1 SV=3	1520	4.2e-23
TRINITY_DN123714_c0_g1_i3	CR2_HUMANComplement receptor type 2 OS=Homo sapiens OX=9606 GN=CR2 PE=1 SV=2	776	1.1e-08
TRINITY_DN123714_c0_g1_i4	LYAM2_RATE-selectin OS=Rattus norvegicus OX=10116 GN=Sele PE=2 SV=1	1421	3.5e-16
TRINITY_DN123714_c0_g1_i5	SVEP1_HUMANSushi, von Willebrand factor type A, EGF and pentraxin domain-containing protein 1 OS=Homo sapiens OX=9606 GN=SVEP1 PE=1 SV=3	1158	3.2e-23
TRINITY_DN123714_c0_g1_i6	CR2_HUMANComplement receptor type 2 OS=Homo sapiens OX=9606 GN=CR2 PE=1 SV=2	1138	1.7e-08
TRINITY_DN123725_c1_g1_i1	KCNAW_DROMEPotassium voltage-gated channel protein Shaw OS=Drosophila melanogaster OX=7227 GN=Shaw PE=2 SV=1	874	4.8e-24
TRINITY_DN123756_c0_g1_i1	FUCL5_ANGJAFucolectin-5 OS=Anguilla japonica OX=7937 PE=2 SV=1	1547	1.5e-12
TRINITY_DN123774_c0_g1_i1	RL30_BRABE60S ribosomal protein L30 OS=Branchiostoma belcheri OX=7741 GN=RPL30 PE=3 SV=1	497	6.5e-42
TRINITY_DN123778_c0_g2_i1	DIRC2_RATSolute carrier family 49 member 4 OS=Rattus norvegicus OX=10116 GN=Slc49a4 PE=2 SV=1	2560	2.3e-58
TRINITY_DN123782_c0_g1_i2	BMP1_XENLABone morphogenetic protein 1 OS=Xenopus laevis OX=8355 GN=bmp1 PE=1 SV=1	1309	3.1e-11
TRINITY_DN123783_c0_g1_i1	EYS_PONABProtein eyes shut homolog OS=Pongo abelii OX=9601 GN=EYS PE=2 SV=3	1193	6.3e-35
TRINITY_DN123783_c0_g1_i2	EYS_DANREProtein eyes shut homolog OS=Danio rerio OX=7955 GN=eys PE=1 SV=2	1202	9.6e-15
TRINITY_DN123783_c0_g1_i3	EYS_DANREProtein eyes shut homolog OS=Danio rerio OX=7955 GN=eys PE=1 SV=2	864	1.3e-10
TRINITY_DN123783_c0_g1_i4	EYS_PONABProtein eyes shut homolog OS=Pongo abelii OX=9601 GN=EYS PE=2 SV=3	855	7.5e-30
TRINITY_DN123802_c0_g1_i1	PLMN_RATPlasminogen OS=Rattus norvegicus OX=10116 GN=Plg PE=2 SV=2	723	4.7e-09
TRINITY_DN123818_c0_g1_i1	KLKB1_RATPlasma kallikrein OS=Rattus norvegicus OX=10116 GN=Klkb1 PE=1 SV=1	1353	4.4e-32
TRINITY_DN123827_c1_g1_i1	HS12B_MOUSEHeat shock 70 kDa protein 12B OS=Mus musculus OX=10090 GN=Hspa12b PE=1 SV=1	675	2.2e-32
TRINITY_DN123827_c1_g3_i1	HS12B_HUMANHeat shock 70 kDa protein 12B OS=Homo sapiens OX=9606 GN=HSPA12B PE=1 SV=2	675	5.7e-41
TRINITY_DN123844_c0_g1_i1	RT02_HUMAN28S ribosomal protein S2, mitochondrial OS=Homo sapiens OX=9606 GN=MRPS2 PE=1 SV=1	1028	1.9e-72
TRINITY_DN123849_c0_g1_i1	SIK3_MOUSESerine/threonine-protein kinase SIK3 OS=Mus musculus OX=10090 GN=Sik3 PE=1 SV=3	2115	1.8e-08
TRINITY_DN123864_c1_g1_i1	NODAL_HUMANNodal homolog OS=Homo sapiens OX=9606 GN=NODAL PE=1 SV=2	1223	5.3e-29
TRINITY_DN123884_c0_g1_i1	TM249_HUMANTransmembrane protein 249 OS=Homo sapiens OX=9606 GN=TMEM249 PE=2 SV=1	2176	1.2e-15
TRINITY_DN123884_c0_g1_i2	TM249_HUMANTransmembrane protein 249 OS=Homo sapiens OX=9606 GN=TMEM249 PE=2 SV=1	2751	1.5e-15
TRINITY_DN124013_c0_g1_i1	CACP_COLLICarnitine O-acetyltransferase OS=Columba livia OX=8932 GN=CRAT PE=1 SV=1	465	9.5e-11
TRINITY_DN124013_c0_g1_i2	CACP_COLLICarnitine O-acetyltransferase OS=Columba livia OX=8932 GN=CRAT PE=1 SV=1	640	1.5e-22
TRINITY_DN124013_c0_g1_i3	CACP_COLLICarnitine O-acetyltransferase OS=Columba livia OX=8932 GN=CRAT PE=1 SV=1	688	1.3e-21
TRINITY_DN124013_c0_g1_i4	CACP_COLLICarnitine O-acetyltransferase OS=Columba livia OX=8932 GN=CRAT PE=1 SV=1	417	1.3e-11
TRINITY_DN124013_c0_g1_i5	CACP_COLLICarnitine O-acetyltransferase OS=Columba livia OX=8932 GN=CRAT PE=1 SV=1	567	3.6e-28
TRINITY_DN124013_c0_g1_i6	CACP_COLLICarnitine O-acetyltransferase OS=Columba livia OX=8932 GN=CRAT PE=1 SV=1	519	5e-29
TRINITY_DN124042_c1_g1_i1	FUCL1_ANGJAFucolectin-1 OS=Anguilla japonica OX=7937 PE=2 SV=1	1687	9e-11
TRINITY_DN124043_c0_g1_i1	TMM26_MOUSETransmembrane protein 26 OS=Mus musculus OX=10090 GN=Tmem26 PE=2 SV=2	1192	7e-26
TRINITY_DN124092_c0_g1_i1	GBRB_DROMEGamma-aminobutyric acid receptor subunit beta OS=Drosophila melanogaster OX=7227 GN=Rdl PE=2 SV=4	582	1.5e-18
TRINITY_DN124092_c0_g2_i1	GBRB_DROMEGamma-aminobutyric acid receptor subunit beta OS=Drosophila melanogaster OX=7227 GN=Rdl PE=2 SV=4	631	3.7e-42
TRINITY_DN124092_c0_g2_i2	GBRB_DROMEGamma-aminobutyric acid receptor subunit beta OS=Drosophila melanogaster OX=7227 GN=Rdl PE=2 SV=4	1520	1e-61
TRINITY_DN124092_c0_g2_i3	GBRB_DROMEGamma-aminobutyric acid receptor subunit beta OS=Drosophila melanogaster OX=7227 GN=Rdl PE=2 SV=4	684	3.5e-62
TRINITY_DN124110_c0_g1_i1	CYB5_DROMECytochrome b5 OS=Drosophila melanogaster OX=7227 GN=Cyt-b5 PE=2 SV=1	350	4.7e-07
TRINITY_DN124110_c0_g2_i1	CYB5_DROMECytochrome b5 OS=Drosophila melanogaster OX=7227 GN=Cyt-b5 PE=2 SV=1	953	1.6e-12
TRINITY_DN124110_c0_g2_i2	CYB5_DROMECytochrome b5 OS=Drosophila melanogaster OX=7227 GN=Cyt-b5 PE=2 SV=1	872	1.4e-12
TRINITY_DN124120_c0_g1_i1	GNT2A_HUMANN-acetyllactosaminide beta-1,6-N-acetylglucosaminyl-transferase OS=Homo sapiens OX=9606 GN=GCNT2 PE=1 SV=1	639	4.8e-13
TRINITY_DN124155_c1_g1_i1	LFG1_RATProtein lifeguard 1 OS=Rattus norvegicus OX=10116 GN=Grina PE=2 SV=1	715	1e-35
TRINITY_DN124155_c1_g1_i2	LFG1_MOUSEProtein lifeguard 1 OS=Mus musculus OX=10090 GN=Grina PE=2 SV=1	613	7.5e-24
TRINITY_DN124163_c0_g2_i1	KHK_RATKetohexokinase OS=Rattus norvegicus OX=10116 GN=Khk PE=1 SV=1	407	1.3e-08
TRINITY_DN124163_c0_g2_i2	KHK_RATKetohexokinase OS=Rattus norvegicus OX=10116 GN=Khk PE=1 SV=1	553	1e-16
TRINITY_DN124163_c0_g2_i3	KHK_RATKetohexokinase OS=Rattus norvegicus OX=10116 GN=Khk PE=1 SV=1	881	1e-37
TRINITY_DN124163_c0_g2_i4	KHK_RATKetohexokinase OS=Rattus norvegicus OX=10116 GN=Khk PE=1 SV=1	1070	4.6e-61
TRINITY_DN124163_c0_g2_i5	KHK_HUMANKetohexokinase OS=Homo sapiens OX=9606 GN=KHK PE=1 SV=2	596	3e-33
TRINITY_DN124163_c0_g2_i6	KHK_PONABKetohexokinase OS=Pongo abelii OX=9601 GN=KHK PE=3 SV=1	742	1.7e-41
TRINITY_DN124179_c0_g1_i1	PSA7_BOVINProteasome subunit alpha type-7 OS=Bos taurus OX=9913 GN=PSMA7 PE=1 SV=1	828	8.4e-95
TRINITY_DN124182_c0_g1_i1	OVCH2_BUFJAOvochymase-2 OS=Bufo japonicus OX=8387 GN=OVCH2 PE=1 SV=1	1102	1.8e-15
TRINITY_DN124182_c0_g2_i1	VSP1_NAJATSnake venom serine protease NaSP (Fragment) OS=Naja atra OX=8656 PE=2 SV=1	262	2e-10
TRINITY_DN124182_c0_g3_i1	KLK8_HUMANKallikrein-8 OS=Homo sapiens OX=9606 GN=KLK8 PE=1 SV=1	1208	3.9e-32
TRINITY_DN124196_c1_g2_i1	MALR1_MOUSEMAM and LDL-receptor class A domain-containing protein 1 OS=Mus musculus OX=10090 GN=Malrd1 PE=1 SV=2	561	9.3e-13
TRINITY_DN124196_c2_g3_i1	MLRP1_ACRMIMAM and LDL-receptor class A domain-containing protein 1 (Fragment) OS=Acropora millepora OX=45264 PE=1 SV=1	750	2.9e-17
TRINITY_DN124220_c0_g1_i1	RN166_CHICKE3 ubiquitin-protein ligase RNF166 OS=Gallus gallus OX=9031 GN=RNF166 PE=2 SV=1	480	5.7e-11
TRINITY_DN124220_c0_g2_i1	RN166_CHICKE3 ubiquitin-protein ligase RNF166 OS=Gallus gallus OX=9031 GN=RNF166 PE=2 SV=1	740	4.8e-25
TRINITY_DN124229_c0_g2_i1	RN215_MOUSERING finger protein 215 OS=Mus musculus OX=10090 GN=Rnf215 PE=2 SV=1	2377	6.7e-28
TRINITY_DN124229_c0_g3_i1	RN215_MOUSERING finger protein 215 OS=Mus musculus OX=10090 GN=Rnf215 PE=2 SV=1	841	1.3e-10
TRINITY_DN124249_c0_g1_i1	ALKB2_BOVINDNA oxidative demethylase ALKBH2 OS=Bos taurus OX=9913 GN=ALKBH2 PE=2 SV=1	440	4.9e-09
TRINITY_DN124249_c0_g1_i2	ALKB2_BOVINDNA oxidative demethylase ALKBH2 OS=Bos taurus OX=9913 GN=ALKBH2 PE=2 SV=1	648	7.4e-46
TRINITY_DN124249_c0_g1_i3	ALKB2_BOVINDNA oxidative demethylase ALKBH2 OS=Bos taurus OX=9913 GN=ALKBH2 PE=2 SV=1	405	4.5e-09
TRINITY_DN124249_c0_g1_i4	ALKB2_BOVINDNA oxidative demethylase ALKBH2 OS=Bos taurus OX=9913 GN=ALKBH2 PE=2 SV=1	613	7e-46
TRINITY_DN124249_c0_g1_i5	ALKB2_BOVINDNA oxidative demethylase ALKBH2 OS=Bos taurus OX=9913 GN=ALKBH2 PE=2 SV=1	479	1.2e-29
TRINITY_DN124252_c0_g1_i1	S46A3_CHICKSolute carrier family 46 member 3 OS=Gallus gallus OX=9031 GN=SLC46A3 PE=2 SV=1	2972	2.9e-20
TRINITY_DN124252_c0_g1_i2	ACHA5_BOVINNeuronal acetylcholine receptor subunit alpha-5 OS=Bos taurus OX=9913 GN=CHRNA5 PE=2 SV=1	508	3.5e-19
TRINITY_DN124252_c0_g1_i3	S46A3_CHICKSolute carrier family 46 member 3 OS=Gallus gallus OX=9031 GN=SLC46A3 PE=2 SV=1	3480	3.4e-20
TRINITY_DN124252_c0_g1_i4	ACH1_DROMEAcetylcholine receptor subunit alpha-like 1 OS=Drosophila melanogaster OX=7227 GN=nAChRalpha1 PE=2 SV=2	4165	1.4e-57
TRINITY_DN124252_c0_g1_i5	ACH10_CHICKNeuronal acetylcholine receptor subunit alpha-10 OS=Gallus gallus OX=9031 GN=CHRNA10 PE=3 SV=1	3930	1e-33
TRINITY_DN124252_c0_g1_i6	ACH1_DROMEAcetylcholine receptor subunit alpha-like 1 OS=Drosophila melanogaster OX=7227 GN=nAChRalpha1 PE=2 SV=2	3657	1.3e-57
TRINITY_DN124252_c0_g1_i7	ACH10_CHICKNeuronal acetylcholine receptor subunit alpha-10 OS=Gallus gallus OX=9031 GN=CHRNA10 PE=3 SV=1	3422	9e-34
TRINITY_DN124290_c1_g1_i1	3BHS1_RAT3 beta-hydroxysteroid dehydrogenase/Delta 5--	1337	6.9e-22
TRINITY_DN124290_c1_g1_i3	D42E2_HUMANPutative short-chain dehydrogenase/reductase family 42E member 2 OS=Homo sapiens OX=9606 GN=SDR42E2 PE=3 SV=3	796	1.5e-11
TRINITY_DN124290_c1_g1_i4	3BHS1_RAT3 beta-hydroxysteroid dehydrogenase/Delta 5--	1375	2.1e-18
TRINITY_DN124290_c1_g1_i5	3BHS1_RAT3 beta-hydroxysteroid dehydrogenase/Delta 5--	1916	5.8e-30
TRINITY_DN124294_c0_g1_i1	B2CL1_CHICKBcl-2-like protein 1 OS=Gallus gallus OX=9031 GN=BCL2L1 PE=2 SV=2	1459	9.5e-25
TRINITY_DN124294_c0_g2_i1	B2CL1_CHICKBcl-2-like protein 1 OS=Gallus gallus OX=9031 GN=BCL2L1 PE=2 SV=2	2129	1.3e-27
TRINITY_DN124294_c0_g2_i2	B2CL1_CHICKBcl-2-like protein 1 OS=Gallus gallus OX=9031 GN=BCL2L1 PE=2 SV=2	2282	1.3e-25
TRINITY_DN124294_c0_g2_i3	B2CL1_CHICKBcl-2-like protein 1 OS=Gallus gallus OX=9031 GN=BCL2L1 PE=2 SV=2	1572	9.3e-26
TRINITY_DN124303_c0_g4_i1	SCS7_YEASTCeramide very long chain fatty acid hydroxylase SCS7 OS=Saccharomyces cerevisiae (strain ATCC 204508 / S288c) OX=559292 GN=SCS7 PE=1 SV=1	570	1e-11
TRINITY_DN124303_c0_g5_i1	SCS7_YEASTCeramide very long chain fatty acid hydroxylase SCS7 OS=Saccharomyces cerevisiae (strain ATCC 204508 / S288c) OX=559292 GN=SCS7 PE=1 SV=1	758	1.4e-11
TRINITY_DN124352_c0_g1_i1	I23O2_MOUSEIndoleamine 2,3-dioxygenase 2 OS=Mus musculus OX=10090 GN=Ido2 PE=1 SV=3	777	2.6e-37
TRINITY_DN124352_c0_g1_i3	I23O2_MOUSEIndoleamine 2,3-dioxygenase 2 OS=Mus musculus OX=10090 GN=Ido2 PE=1 SV=3	754	3e-22
TRINITY_DN124387_c0_g1_i1	SCTR_RABITSecretin receptor OS=Oryctolagus cuniculus OX=9986 GN=SCTR PE=2 SV=1	572	2e-26
TRINITY_DN124387_c0_g1_i2	SCTR_RATSecretin receptor OS=Rattus norvegicus OX=10116 GN=Sctr PE=1 SV=1	518	3.2e-15
TRINITY_DN124389_c0_g1_i1	MOC2B_MOUSEMolybdopterin synthase catalytic subunit OS=Mus musculus OX=10090 GN=Mocs2 PE=1 SV=3	1035	5.9e-45
TRINITY_DN124423_c0_g4_i1	PHEX_HUMANPhosphate-regulating neutral endopeptidase PHEX OS=Homo sapiens OX=9606 GN=PHEX PE=1 SV=1	1292	1e-06
TRINITY_DN124423_c0_g4_i2	PHEX_HUMANPhosphate-regulating neutral endopeptidase PHEX OS=Homo sapiens OX=9606 GN=PHEX PE=1 SV=1	1568	1.3e-06
TRINITY_DN124437_c0_g1_i1	CDX_LINSAHomeobox protein CDX (Fragment) OS=Lineus sanguineus OX=187800 GN=CDX PE=3 SV=1	1799	2.2e-23
TRINITY_DN124437_c0_g1_i2	CDX1_CHICKHomeobox protein CDX-1 OS=Gallus gallus OX=9031 GN=CDX1 PE=2 SV=2	1016	8.6e-25
TRINITY_DN124438_c0_g3_i1	YTX2_XENLATransposon TX1 uncharacterized 149 kDa protein OS=Xenopus laevis OX=8355 PE=4 SV=1	247	2.7e-09
TRINITY_DN124438_c0_g5_i1	YTX2_XENLATransposon TX1 uncharacterized 149 kDa protein OS=Xenopus laevis OX=8355 PE=4 SV=1	259	1.8e-11
TRINITY_DN124446_c1_g1_i1	MPV17_HUMANProtein Mpv17 OS=Homo sapiens OX=9606 GN=MPV17 PE=1 SV=1	986	1.8e-43
TRINITY_DN124446_c1_g1_i2	MPV17_HUMANProtein Mpv17 OS=Homo sapiens OX=9606 GN=MPV17 PE=1 SV=1	1589	2.9e-43
TRINITY_DN124446_c1_g1_i3	MPV17_HUMANProtein Mpv17 OS=Homo sapiens OX=9606 GN=MPV17 PE=1 SV=1	1041	1.9e-43
TRINITY_DN124507_c0_g3_i1	CCKAR_XENLACholecystokinin receptor OS=Xenopus laevis OX=8355 GN=cckar PE=2 SV=1	461	7.4e-08
TRINITY_DN124514_c0_g1_i1	S22AC_HUMANSolute carrier family 22 member 12 OS=Homo sapiens OX=9606 GN=SLC22A12 PE=1 SV=1	1206	5.3e-13
TRINITY_DN124515_c2_g1_i1	NAGK_RATN-acetyl-D-glucosamine kinase OS=Rattus norvegicus OX=10116 GN=Nagk PE=1 SV=4	1282	1.4e-64
TRINITY_DN124515_c2_g1_i2	NAGK_RATN-acetyl-D-glucosamine kinase OS=Rattus norvegicus OX=10116 GN=Nagk PE=1 SV=4	1449	1.6e-64
TRINITY_DN124523_c0_g1_i1	MEOX2_MOUSEHomeobox protein MOX-2 OS=Mus musculus OX=10090 GN=Meox2 PE=2 SV=1	1216	4.2e-18
TRINITY_DN124523_c0_g1_i2	MEOX2_MOUSEHomeobox protein MOX-2 OS=Mus musculus OX=10090 GN=Meox2 PE=2 SV=1	1201	2.6e-28
TRINITY_DN124523_c0_g1_i3	MEOX2_HUMANHomeobox protein MOX-2 OS=Homo sapiens OX=9606 GN=MEOX2 PE=1 SV=2	823	4e-28
TRINITY_DN124534_c0_g1_i1	POL5_DROMERetrovirus-related Pol polyprotein from transposon opus OS=Drosophila melanogaster OX=7227 GN=pol PE=4 SV=1	560	4.3e-26
TRINITY_DN124534_c1_g1_i1	POL_FFVPro-Pol polyprotein OS=Feline foamy virus OX=53182 GN=pol PE=3 SV=1	1738	1.7e-25
TRINITY_DN124541_c0_g2_i1	PDZD8_HUMANPDZ domain-containing protein 8 OS=Homo sapiens OX=9606 GN=PDZD8 PE=1 SV=1	521	7.3e-12
TRINITY_DN124559_c0_g1_i1	MOCS3_AEDAEAdenylyltransferase and sulfurtransferase MOCS3 OS=Aedes aegypti OX=7159 GN=AAEL004607 PE=3 SV=1	2000	3.6e-115
TRINITY_DN124559_c0_g1_i2	MOCS3_AEDAEAdenylyltransferase and sulfurtransferase MOCS3 OS=Aedes aegypti OX=7159 GN=AAEL004607 PE=3 SV=1	1986	3.5e-115
TRINITY_DN124571_c0_g1_i1	NHL1_CAEELRING finger protein nhl-1 OS=Caenorhabditis elegans OX=6239 GN=nhl-1 PE=1 SV=2	2607	9e-10
TRINITY_DN124571_c0_g2_i1	NHL1_CAEELRING finger protein nhl-1 OS=Caenorhabditis elegans OX=6239 GN=nhl-1 PE=1 SV=2	923	3.2e-10
TRINITY_DN124574_c0_g1_i1	YIPF6_XENTRProtein YIPF6 OS=Xenopus tropicalis OX=8364 GN=yipf6 PE=2 SV=1	2300	1.6e-74
TRINITY_DN124574_c0_g1_i2	YIPF6_XENTRProtein YIPF6 OS=Xenopus tropicalis OX=8364 GN=yipf6 PE=2 SV=1	2286	1.6e-74
TRINITY_DN124592_c0_g1_i1	PRKDC_CHICKDNA-dependent protein kinase catalytic subunit OS=Gallus gallus OX=9031 GN=PRKDC PE=2 SV=1	578	5.8e-10
TRINITY_DN124608_c0_g1_i1	RM55_MOUSE39S ribosomal protein L55, mitochondrial OS=Mus musculus OX=10090 GN=Mrpl55 PE=1 SV=1	385	1.1e-09
TRINITY_DN124608_c0_g2_i1	RM55_DROME39S ribosomal protein L55, mitochondrial OS=Drosophila melanogaster OX=7227 GN=mRpL55 PE=1 SV=1	643	2.1e-21
TRINITY_DN124613_c0_g1_i1	HVCN1_XENTRVoltage-gated hydrogen channel 1 OS=Xenopus tropicalis OX=8364 GN=hvcn1 PE=2 SV=1	2260	6.2e-39
TRINITY_DN124621_c0_g1_i1	AP4B1_MOUSEAP-4 complex subunit beta-1 OS=Mus musculus OX=10090 GN=Ap4b1 PE=1 SV=2	2339	1.3e-103
TRINITY_DN124624_c0_g1_i1	ALKB2_HUMANDNA oxidative demethylase ALKBH2 OS=Homo sapiens OX=9606 GN=ALKBH2 PE=1 SV=1	460	1.9e-11
TRINITY_DN124624_c0_g2_i1	ALKB2_HUMANDNA oxidative demethylase ALKBH2 OS=Homo sapiens OX=9606 GN=ALKBH2 PE=1 SV=1	360	1.5e-11
TRINITY_DN124645_c0_g1_i1	V031_FOWPNPutative ankyrin repeat protein FPV031 OS=Fowlpox virus (strain NVSL) OX=928301 GN=ANK3 PE=4 SV=1	1094	1.3e-07
TRINITY_DN124646_c0_g1_i1	DAZP2_BOVINDAZ-associated protein 2 OS=Bos taurus OX=9913 GN=DAZAP2 PE=2 SV=1	1012	6.8e-14
TRINITY_DN124656_c0_g1_i1	SRR1L_HUMANSRR1-like protein OS=Homo sapiens OX=9606 GN=SRRD PE=2 SV=1	726	1.4e-37
TRINITY_DN124656_c0_g1_i2	SRR1L_HUMANSRR1-like protein OS=Homo sapiens OX=9606 GN=SRRD PE=2 SV=1	694	1.4e-37
TRINITY_DN124656_c0_g2_i1	SRR1L_HUMANSRR1-like protein OS=Homo sapiens OX=9606 GN=SRRD PE=2 SV=1	453	3.4e-21
TRINITY_DN124657_c0_g1_i1	CNG1_CHICKCyclic nucleotide-gated channel cone photoreceptor subunit alpha OS=Gallus gallus OX=9031 PE=2 SV=1	1648	2.2e-171
TRINITY_DN124719_c1_g1_i1	NLGNX_HUMANNeuroligin-4, X-linked OS=Homo sapiens OX=9606 GN=NLGN4X PE=1 SV=1	1432	1e-18
TRINITY_DN124742_c0_g1_i1	GGT1_RATGlutathione hydrolase 1 proenzyme OS=Rattus norvegicus OX=10116 GN=Ggt1 PE=1 SV=4	1065	1.7e-47
TRINITY_DN124742_c0_g1_i2	GGT1_RATGlutathione hydrolase 1 proenzyme OS=Rattus norvegicus OX=10116 GN=Ggt1 PE=1 SV=4	504	2.2e-13
TRINITY_DN124742_c0_g1_i3	GGT1_RATGlutathione hydrolase 1 proenzyme OS=Rattus norvegicus OX=10116 GN=Ggt1 PE=1 SV=4	460	4.1e-06
TRINITY_DN124742_c0_g1_i5	GGT1_RATGlutathione hydrolase 1 proenzyme OS=Rattus norvegicus OX=10116 GN=Ggt1 PE=1 SV=4	1049	5.4e-54
TRINITY_DN124742_c1_g1_i1	GAGT3_ARATHGlutathione hydrolase 3 OS=Arabidopsis thaliana OX=3702 GN=GGT3 PE=2 SV=1	215	1.8e-09
TRINITY_DN124744_c0_g2_i1	NDF2_DANRENeurogenic differentiation factor 2 OS=Danio rerio OX=7955 GN=neurod2 PE=2 SV=1	1647	1.5e-10
TRINITY_DN124774_c1_g1_i1	TRIM3_HUMANTripartite motif-containing protein 3 OS=Homo sapiens OX=9606 GN=TRIM3 PE=1 SV=2	2504	4.6e-11
TRINITY_DN124814_c0_g1_i1	FLNA_DROMEFilamin-A OS=Drosophila melanogaster OX=7227 GN=cher PE=1 SV=2	1387	1.8e-28
TRINITY_DN124855_c1_g1_i1	SPR_DROMESex peptide receptor OS=Drosophila melanogaster OX=7227 GN=SPR PE=1 SV=1	1348	2.1e-26
TRINITY_DN124868_c0_g1_i1	CD151_BOVINCD151 antigen OS=Bos taurus OX=9913 GN=CD151 PE=2 SV=1	1590	8e-09
TRINITY_DN124888_c0_g1_i1	SZT2_MOUSEKICSTOR complex protein SZT2 OS=Mus musculus OX=10090 GN=Szt2 PE=1 SV=1	532	6.6e-08
TRINITY_DN124888_c0_g1_i3	SZT2_MOUSEKICSTOR complex protein SZT2 OS=Mus musculus OX=10090 GN=Szt2 PE=1 SV=1	1850	6.6e-07
TRINITY_DN124895_c0_g1_i1	SPTCS_MOUSESpatacsin OS=Mus musculus OX=10090 GN=Spg11 PE=1 SV=3	1728	6e-18
TRINITY_DN124895_c0_g1_i2	SPTCS_MOUSESpatacsin OS=Mus musculus OX=10090 GN=Spg11 PE=1 SV=3	1890	6.5e-18
TRINITY_DN124895_c0_g1_i3	SPTCS_MOUSESpatacsin OS=Mus musculus OX=10090 GN=Spg11 PE=1 SV=3	1465	5.1e-18
TRINITY_DN124961_c0_g2_i1	ETS1A_CHICKTransforming protein p54/c-ets-1 OS=Gallus gallus OX=9031 GN=ETS1 PE=2 SV=1	1414	3.8e-55
TRINITY_DN124961_c0_g2_i2	ETS1A_CHICKTransforming protein p54/c-ets-1 OS=Gallus gallus OX=9031 GN=ETS1 PE=2 SV=1	1193	3.2e-55
TRINITY_DN124980_c0_g1_i1	RL8_ANOGA60S ribosomal protein L8 OS=Anopheles gambiae OX=7165 GN=RpL8 PE=2 SV=2	898	6.1e-107
TRINITY_DN124982_c0_g1_i1	PPAF1_HOLDIPhenoloxidase-activating factor 1 OS=Holotrichia diomphalia OX=33394 GN=PPAF1 PE=1 SV=1	2511	1.4e-31
TRINITY_DN125012_c1_g1_i3	PK1L2_MOUSEPolycystic kidney disease protein 1-like 2 OS=Mus musculus OX=10090 GN=Pkd1l2 PE=2 SV=1	817	9.4e-06
TRINITY_DN125012_c1_g1_i5	PK1L2_MOUSEPolycystic kidney disease protein 1-like 2 OS=Mus musculus OX=10090 GN=Pkd1l2 PE=2 SV=1	788	9.1e-06
TRINITY_DN125028_c0_g1_i1	COX42_THUOBCytochrome c oxidase subunit 4 isoform 2, mitochondrial OS=Thunnus obesus OX=8241 PE=1 SV=2	1147	5.7e-25
TRINITY_DN125044_c0_g1_i1	CH60_GRAFK60 kDa chaperonin OS=Gramella forsetii (strain KT0803) OX=411154 GN=groL PE=3 SV=1	1402	2.4e-211
TRINITY_DN125080_c0_g2_i1	AMRA1_HUMANActivating molecule in BECN1-regulated autophagy protein 1 OS=Homo sapiens OX=9606 GN=AMBRA1 PE=1 SV=2	649	3.5e-11
TRINITY_DN125080_c0_g2_i2	AMRA1_HUMANActivating molecule in BECN1-regulated autophagy protein 1 OS=Homo sapiens OX=9606 GN=AMBRA1 PE=1 SV=2	431	2.3e-11
TRINITY_DN125080_c0_g3_i1	AMRA1_HUMANActivating molecule in BECN1-regulated autophagy protein 1 OS=Homo sapiens OX=9606 GN=AMBRA1 PE=1 SV=2	363	1.7e-07
TRINITY_DN125088_c0_g2_i1	ASIC1_HUMANAcid-sensing ion channel 1 OS=Homo sapiens OX=9606 GN=ASIC1 PE=1 SV=3	438	6.8e-11
TRINITY_DN125088_c0_g3_i1	ASIC1_HUMANAcid-sensing ion channel 1 OS=Homo sapiens OX=9606 GN=ASIC1 PE=1 SV=3	2386	2.2e-15
TRINITY_DN125095_c0_g1_i1	CTRB_BOVINChymotrypsinogen B OS=Bos taurus OX=9913 PE=1 SV=1	916	1.2e-36
TRINITY_DN125095_c0_g2_i1	ENTK_HUMANEnteropeptidase OS=Homo sapiens OX=9606 GN=TMPRSS15 PE=1 SV=3	1420	3.5e-40
TRINITY_DN125119_c0_g1_i1	COQ4_XENTRUbiquinone biosynthesis protein COQ4 homolog, mitochondrial OS=Xenopus tropicalis OX=8364 GN=coq4 PE=2 SV=1	688	2.1e-14
TRINITY_DN125119_c0_g1_i2	COQ4_XENTRUbiquinone biosynthesis protein COQ4 homolog, mitochondrial OS=Xenopus tropicalis OX=8364 GN=coq4 PE=2 SV=1	717	4.4e-23
TRINITY_DN125121_c0_g1_i1	FA11_MOUSECoagulation factor XI OS=Mus musculus OX=10090 GN=F11 PE=2 SV=2	485	1.3e-10
TRINITY_DN125121_c0_g2_i1	FA11_MOUSECoagulation factor XI OS=Mus musculus OX=10090 GN=F11 PE=2 SV=2	363	2.1e-13
TRINITY_DN125122_c0_g1_i1	GLR1_DROMEGlutamate receptor 1 OS=Drosophila melanogaster OX=7227 GN=GluRIA PE=1 SV=2	1070	8.8e-20
TRINITY_DN125122_c0_g1_i3	GLR1_DROMEGlutamate receptor 1 OS=Drosophila melanogaster OX=7227 GN=GluRIA PE=1 SV=2	735	2.5e-13
TRINITY_DN125136_c0_g1_i1	GBRAL_DROMEGamma-aminobutyric acid receptor alpha-like OS=Drosophila melanogaster OX=7227 GN=Grd PE=1 SV=1	1461	2.3e-34
TRINITY_DN125136_c0_g1_i2	GBRA2_BOVINGamma-aminobutyric acid receptor subunit alpha-2 OS=Bos taurus OX=9913 GN=GABRA2 PE=2 SV=1	1526	1e-37
TRINITY_DN125136_c0_g1_i3	GBRAL_DROMEGamma-aminobutyric acid receptor alpha-like OS=Drosophila melanogaster OX=7227 GN=Grd PE=1 SV=1	604	9.3e-35
TRINITY_DN125136_c0_g1_i4	GBRA6_CHICKGamma-aminobutyric acid receptor subunit alpha-6 OS=Gallus gallus OX=9031 GN=GABRA6 PE=2 SV=1	669	1.9e-36
TRINITY_DN125188_c0_g1_i1	RS5_MOUSE40S ribosomal protein S5 OS=Mus musculus OX=10090 GN=Rps5 PE=1 SV=3	749	5.8e-95
TRINITY_DN125206_c0_g1_i2	MMP2_BOVIN72 kDa type IV collagenase OS=Bos taurus OX=9913 GN=MMP2 PE=2 SV=1	2323	9.2e-14
TRINITY_DN125217_c0_g1_i2	TXD12_BOVINThioredoxin domain-containing protein 12 OS=Bos taurus OX=9913 GN=TXNDC12 PE=2 SV=1	1458	8e-40
TRINITY_DN125217_c0_g1_i3	TXD12_BOVINThioredoxin domain-containing protein 12 OS=Bos taurus OX=9913 GN=TXNDC12 PE=2 SV=1	1480	8.1e-40
TRINITY_DN125222_c0_g1_i1	FCN1_RATFicolin-1 OS=Rattus norvegicus OX=10116 GN=Fcn1 PE=2 SV=2	640	1.2e-11
TRINITY_DN125235_c1_g1_i1	ACSF2_DANREMedium-chain acyl-CoA ligase ACSF2, mitochondrial OS=Danio rerio OX=7955 GN=acsf2 PE=2 SV=1	1146	4.5e-78
TRINITY_DN125235_c1_g1_i2	ACSF2_DANREMedium-chain acyl-CoA ligase ACSF2, mitochondrial OS=Danio rerio OX=7955 GN=acsf2 PE=2 SV=1	1229	8.1e-78
TRINITY_DN125235_c1_g1_i3	ACSF2_DANREMedium-chain acyl-CoA ligase ACSF2, mitochondrial OS=Danio rerio OX=7955 GN=acsf2 PE=2 SV=1	1030	2.5e-43
TRINITY_DN125235_c1_g2_i1	ACSF2_DANREMedium-chain acyl-CoA ligase ACSF2, mitochondrial OS=Danio rerio OX=7955 GN=acsf2 PE=2 SV=1	467	3e-09
TRINITY_DN125265_c0_g1_i1	PSMG3_NEMVEProteasome assembly chaperone 3 OS=Nematostella vectensis OX=45351 GN=psmg3 PE=3 SV=1	1087	5.8e-11
TRINITY_DN125265_c0_g1_i2	PSMG3_NEMVEProteasome assembly chaperone 3 OS=Nematostella vectensis OX=45351 GN=psmg3 PE=3 SV=1	1028	5.5e-11
TRINITY_DN125265_c0_g1_i3	PSMG3_NEMVEProteasome assembly chaperone 3 OS=Nematostella vectensis OX=45351 GN=psmg3 PE=3 SV=1	1299	7e-11
TRINITY_DN125266_c2_g2_i1	PHS_HYPDUProbable pterin-4-alpha-carbinolamine dehydratase OS=Hypsibius dujardini OX=232323 GN=Pcd PE=3 SV=1	1502	1.8e-34
TRINITY_DN125266_c2_g2_i2	PHS_HYPDUProbable pterin-4-alpha-carbinolamine dehydratase OS=Hypsibius dujardini OX=232323 GN=Pcd PE=3 SV=1	1617	7.3e-34
TRINITY_DN125300_c0_g2_i1	RTJK_DROMERNA-directed DNA polymerase from mobile element jockey OS=Drosophila melanogaster OX=7227 GN=pol PE=1 SV=1	203	5.2e-06
TRINITY_DN125300_c0_g3_i1	RTJK_DROMERNA-directed DNA polymerase from mobile element jockey OS=Drosophila melanogaster OX=7227 GN=pol PE=1 SV=1	221	1.9e-06
TRINITY_DN125310_c0_g1_i1	S22AD_MOUSESolute carrier family 22 member 13 OS=Mus musculus OX=10090 GN=Slc22a13 PE=1 SV=3	1099	4.6e-24
TRINITY_DN125385_c0_g1_i1	NAS15_CAEELZinc metalloproteinase nas-15 OS=Caenorhabditis elegans OX=6239 GN=nas-15 PE=2 SV=2	606	5.3e-22
TRINITY_DN12544_c0_g1_i1	ZEP1_HUMANZinc finger protein 40 OS=Homo sapiens OX=9606 GN=HIVEP1 PE=1 SV=3	454	4e-06
TRINITY_DN125477_c0_g1_i1	ACH1_MANSEAcetylcholine receptor subunit alpha-like OS=Manduca sexta OX=7130 GN=ARA1 PE=2 SV=1	2199	4.9e-09
TRINITY_DN125477_c1_g1_i1	ACH6_CAEELAcetylcholine receptor subunit alpha-type unc-63 OS=Caenorhabditis elegans OX=6239 GN=unc-63 PE=1 SV=2	772	2.1e-15
TRINITY_DN125477_c1_g2_i1	ACH1_MANSEAcetylcholine receptor subunit alpha-like OS=Manduca sexta OX=7130 GN=ARA1 PE=2 SV=1	1724	2.8e-84
TRINITY_DN125477_c1_g2_i2	ACH1_MANSEAcetylcholine receptor subunit alpha-like OS=Manduca sexta OX=7130 GN=ARA1 PE=2 SV=1	1144	2.8e-64
TRINITY_DN125481_c0_g1_i1	THRB_MOUSEProthrombin OS=Mus musculus OX=10090 GN=F2 PE=1 SV=1	3641	2.9e-38
TRINITY_DN125481_c0_g1_i2	THRB_MOUSEProthrombin OS=Mus musculus OX=10090 GN=F2 PE=1 SV=1	3584	2.8e-38
TRINITY_DN125487_c0_g1_i1	ALX3_HUMANHomeobox protein aristaless-like 3 OS=Homo sapiens OX=9606 GN=ALX3 PE=1 SV=2	424	4e-08
TRINITY_DN125487_c0_g2_i1	ALX3_HUMANHomeobox protein aristaless-like 3 OS=Homo sapiens OX=9606 GN=ALX3 PE=1 SV=2	830	7.8e-08
TRINITY_DN125510_c1_g2_i1	HAUS2_HUMANHAUS augmin-like complex subunit 2 OS=Homo sapiens OX=9606 GN=HAUS2 PE=1 SV=1	556	1.9e-10
TRINITY_DN125510_c1_g2_i2	HAUS2_PONABHAUS augmin-like complex subunit 2 OS=Pongo abelii OX=9601 GN=HAUS2 PE=2 SV=1	803	4e-09
TRINITY_DN125510_c1_g2_i3	HAUS2_PONABHAUS augmin-like complex subunit 2 OS=Pongo abelii OX=9601 GN=HAUS2 PE=2 SV=1	917	3e-08
TRINITY_DN125559_c1_g1_i1	CTRA_BOVINChymotrypsinogen A OS=Bos taurus OX=9913 PE=1 SV=1	302	5.2e-10
TRINITY_DN125574_c0_g1_i1	MCM8_RATDNA helicase MCM8 OS=Rattus norvegicus OX=10116 GN=Mcm8 PE=3 SV=1	729	4.7e-49
TRINITY_DN125574_c0_g2_i1	MCM8_CHICKDNA helicase MCM8 OS=Gallus gallus OX=9031 GN=MCM8 PE=1 SV=1	2457	1.4e-246
TRINITY_DN125600_c0_g1_i1	MET18_BOVINHistidine protein methyltransferase 1 homolog OS=Bos taurus OX=9913 GN=METTL18 PE=2 SV=1	376	6e-16
TRINITY_DN125602_c0_g1_i1	RS24_BOVIN40S ribosomal protein S24 OS=Bos taurus OX=9913 GN=RPS24 PE=2 SV=2	574	1.4e-35
TRINITY_DN125603_c0_g1_i2	SPAN_STRPUProtein SpAN OS=Strongylocentrotus purpuratus OX=7668 GN=SPAN PE=2 SV=1	1198	4.7e-22
TRINITY_DN125645_c0_g1_i1	RL5_DROME60S ribosomal protein L5 OS=Drosophila melanogaster OX=7227 GN=RpL5 PE=1 SV=2	1045	2.4e-107
TRINITY_DN125646_c0_g1_i1	RXFP2_CANLFRelaxin receptor 2 OS=Canis lupus familiaris OX=9615 GN=RXFP2 PE=2 SV=1	964	1.9e-13
TRINITY_DN125646_c0_g2_i1	RXFP2_CANLFRelaxin receptor 2 OS=Canis lupus familiaris OX=9615 GN=RXFP2 PE=2 SV=1	965	1.9e-13
TRINITY_DN125646_c1_g1_i1	GR101_LYMSTG-protein coupled receptor GRL101 OS=Lymnaea stagnalis OX=6523 PE=2 SV=1	784	4.3e-32
TRINITY_DN125648_c0_g1_i1	NRG_DROMENeuroglian OS=Drosophila melanogaster OX=7227 GN=Nrg PE=1 SV=2	733	3.1e-08
TRINITY_DN125648_c0_g1_i2	NRG_DROMENeuroglian OS=Drosophila melanogaster OX=7227 GN=Nrg PE=1 SV=2	841	3.6e-16
TRINITY_DN125677_c0_g1_i1	CASP_HUMANProtein CASP OS=Homo sapiens OX=9606 GN=CUX1 PE=1 SV=2	3361	5.7e-158
TRINITY_DN125685_c0_g1_i1	NOC_DROMEZinc finger protein Noc OS=Drosophila melanogaster OX=7227 GN=noc PE=1 SV=1	756	5.3e-11
TRINITY_DN125685_c0_g2_i1	NOC_DROMEZinc finger protein Noc OS=Drosophila melanogaster OX=7227 GN=noc PE=1 SV=1	756	5.3e-11
TRINITY_DN125685_c0_g3_i1	NOC_DROMEZinc finger protein Noc OS=Drosophila melanogaster OX=7227 GN=noc PE=1 SV=1	2078	9.7e-23
TRINITY_DN125688_c1_g1_i1	ABCA2_HUMANATP-binding cassette sub-family A member 2 OS=Homo sapiens OX=9606 GN=ABCA2 PE=1 SV=4	217	3.7e-10
TRINITY_DN125688_c1_g2_i1	ABCA2_HUMANATP-binding cassette sub-family A member 2 OS=Homo sapiens OX=9606 GN=ABCA2 PE=1 SV=4	325	4.9e-30
TRINITY_DN125688_c1_g2_i2	ABCA2_HUMANATP-binding cassette sub-family A member 2 OS=Homo sapiens OX=9606 GN=ABCA2 PE=1 SV=4	763	2.5e-45
TRINITY_DN125688_c2_g1_i1	ABCA2_RATATP-binding cassette sub-family A member 2 OS=Rattus norvegicus OX=10116 GN=Abca2 PE=1 SV=1	384	1.9e-25
TRINITY_DN125702_c0_g1_i2	CE049_MOUSEUncharacterized protein C5orf49 homolog OS=Mus musculus OX=10090 PE=1 SV=1	707	6e-17
TRINITY_DN125714_c0_g1_i1	S226A_XENLASolute carrier family 22 member 6-A OS=Xenopus laevis OX=8355 GN=slc22a6-a PE=2 SV=1	630	2.3e-15
TRINITY_DN125714_c0_g1_i2	S226A_XENLASolute carrier family 22 member 6-A OS=Xenopus laevis OX=8355 GN=slc22a6-a PE=2 SV=1	602	2.2e-15
TRINITY_DN125716_c1_g1_i1	TISDB_XENLAmRNA decay activator protein ZFP36L2-B OS=Xenopus laevis OX=8355 GN=zfp36l2-B PE=1 SV=1	1664	7.3e-13
TRINITY_DN125717_c0_g1_i1	KRR1_DROPEKRR1 small subunit processome component homolog OS=Drosophila persimilis OX=7234 GN=dbe PE=3 SV=1	722	1.2e-20
TRINITY_DN125723_c0_g1_i1	ARSI_RATArylsulfatase I OS=Rattus norvegicus OX=10116 GN=Arsi PE=2 SV=1	1165	1.9e-47
TRINITY_DN125726_c1_g2_i1	KCNH2_CANLFPotassium voltage-gated channel subfamily H member 2 OS=Canis lupus familiaris OX=9615 GN=KCNH2 PE=2 SV=1	660	2.3e-58
TRINITY_DN125726_c1_g2_i2	KCNH2_CANLFPotassium voltage-gated channel subfamily H member 2 OS=Canis lupus familiaris OX=9615 GN=KCNH2 PE=2 SV=1	1045	5.7e-64
TRINITY_DN125729_c0_g2_i1	MED6_BOVINMediator of RNA polymerase II transcription subunit 6 OS=Bos taurus OX=9913 GN=MED6 PE=2 SV=1	1144	4.6e-67
TRINITY_DN125729_c0_g2_i2	MED6_BOVINMediator of RNA polymerase II transcription subunit 6 OS=Bos taurus OX=9913 GN=MED6 PE=2 SV=1	1184	4.8e-67
TRINITY_DN125729_c0_g5_i1	DOHH_DANREDeoxyhypusine hydroxylase OS=Danio rerio OX=7955 GN=dohh PE=2 SV=1	1423	2.2e-82
TRINITY_DN125729_c0_g5_i2	DOHH_DANREDeoxyhypusine hydroxylase OS=Danio rerio OX=7955 GN=dohh PE=2 SV=1	1711	2.6e-82
TRINITY_DN125729_c0_g6_i1	SLIMP_DROMESerine--tRNA synthetase-like protein Slimp OS=Drosophila melanogaster OX=7227 GN=Slimp PE=1 SV=1	1937	3.5e-27
TRINITY_DN125729_c0_g6_i2	SLIMP_DROMESerine--tRNA synthetase-like protein Slimp OS=Drosophila melanogaster OX=7227 GN=Slimp PE=1 SV=1	1996	3.7e-27
TRINITY_DN125732_c0_g2_i1	AGRIN_RATAgrin OS=Rattus norvegicus OX=10116 GN=Agrn PE=1 SV=2	479	1e-20
TRINITY_DN125739_c0_g1_i1	POLG_CILVCRNA replication protein OS=Citrus leprosis virus C (isolate Citrus sinesis/Brazil/Cordeiropolis/2003) OX=686950 PE=4 SV=1	8698	2.2e-84
TRINITY_DN125758_c0_g3_i1	CUBN_CAEELCubilin homolog OS=Caenorhabditis elegans OX=6239 GN=cubn-1 PE=1 SV=4	577	8.4e-09
TRINITY_DN125794_c0_g1_i1	RCBT1_HUMANRCC1 and BTB domain-containing protein 1 OS=Homo sapiens OX=9606 GN=RCBTB1 PE=1 SV=1	2391	1.9e-54
TRINITY_DN125863_c0_g1_i1	NCOA6_HUMANNuclear receptor coactivator 6 OS=Homo sapiens OX=9606 GN=NCOA6 PE=1 SV=3	6205	1.2e-12
TRINITY_DN125863_c0_g2_i1	NCOA6_HUMANNuclear receptor coactivator 6 OS=Homo sapiens OX=9606 GN=NCOA6 PE=1 SV=3	6345	1.2e-12
TRINITY_DN125863_c0_g4_i1	NCOA6_HUMANNuclear receptor coactivator 6 OS=Homo sapiens OX=9606 GN=NCOA6 PE=1 SV=3	7925	1.6e-12
TRINITY_DN125898_c0_g1_i1	DLRB2_BOVINDynein light chain roadblock-type 2 OS=Bos taurus OX=9913 GN=DYNLRB2 PE=3 SV=1	1201	1.7e-35
TRINITY_DN125985_c0_g1_i1	TSSK1_HUMANTestis-specific serine/threonine-protein kinase 1 OS=Homo sapiens OX=9606 GN=TSSK1B PE=1 SV=1	414	1.1e-07
TRINITY_DN125985_c0_g1_i2	TSSK2_HUMANTestis-specific serine/threonine-protein kinase 2 OS=Homo sapiens OX=9606 GN=TSSK2 PE=1 SV=2	647	1.6e-48
TRINITY_DN125990_c0_g1_i1	NRF6_CAEELNose resistant to fluoxetine protein 6 OS=Caenorhabditis elegans OX=6239 GN=nrf-6 PE=1 SV=3	952	4.5e-07
TRINITY_DN125990_c0_g1_i2	NRF6_CAEELNose resistant to fluoxetine protein 6 OS=Caenorhabditis elegans OX=6239 GN=nrf-6 PE=1 SV=3	835	3.9e-07
TRINITY_DN125990_c0_g1_i3	NRF6_CAEELNose resistant to fluoxetine protein 6 OS=Caenorhabditis elegans OX=6239 GN=nrf-6 PE=1 SV=3	934	4.4e-07
TRINITY_DN126015_c0_g1_i1	HOOK_BRAFLProtein Hook homolog OS=Branchiostoma floridae OX=7739 GN=BRAFLDRAFT_281537 PE=3 SV=1	2467	6.4e-98
TRINITY_DN126022_c0_g1_i1	NAA10_BOVINN-alpha-acetyltransferase 10 OS=Bos taurus OX=9913 GN=NAA10 PE=2 SV=1	630	1e-71
TRINITY_DN126048_c0_g1_i1	EZH2_MOUSEHistone-lysine N-methyltransferase EZH2 OS=Mus musculus OX=10090 GN=Ezh2 PE=1 SV=2	2969	1.9e-189
TRINITY_DN126048_c0_g2_i1	EZ_DROMEHistone-lysine N-methyltransferase E(z) OS=Drosophila melanogaster OX=7227 GN=E(z) PE=1 SV=2	1466	4.6e-128
TRINITY_DN126157_c0_g2_i1	EST1C_RATCarboxylesterase 1C OS=Rattus norvegicus OX=10116 GN=Ces1c PE=1 SV=3	306	1.4e-07
TRINITY_DN126157_c0_g4_i1	EST1_PIGLiver carboxylesterase OS=Sus scrofa OX=9823 PE=1 SV=1	312	1.6e-14
TRINITY_DN126157_c0_g6_i1	FUMD_SPHMCFumonisin B1 esterase OS=Sphingopyxis macrogoltabida OX=33050 GN=fumD PE=1 SV=1	306	1.9e-07
TRINITY_DN12618_c0_g1_i1	HERC6_MOUSEE3 ISG15--protein ligase Herc6 OS=Mus musculus OX=10090 GN=Herc6 PE=2 SV=1	720	3.7e-14
TRINITY_DN12618_c0_g2_i1	HERC6_MOUSEE3 ISG15--protein ligase Herc6 OS=Mus musculus OX=10090 GN=Herc6 PE=2 SV=1	735	3.8e-14
TRINITY_DN126185_c0_g1_i1	E41LB_RATBand 4.1-like protein 4B OS=Rattus norvegicus OX=10116 GN=Epb41l4b PE=2 SV=1	283	2.5e-06
TRINITY_DN126307_c1_g1_i1	METL4_MOUSEN(6)-adenine-specific DNA methyltransferase METTL4 OS=Mus musculus OX=10090 GN=Mettl4 PE=1 SV=1	390	1.8e-26
TRINITY_DN126359_c0_g1_i1	ACH1_CAEBRAcetylcholine receptor subunit alpha-type acr-16 OS=Caenorhabditis briggsae OX=6238 GN=acr-16 PE=3 SV=2	968	7e-24
TRINITY_DN126424_c1_g1_i2	AMT3_CAEELPutative ammonium transporter 3 OS=Caenorhabditis elegans OX=6239 GN=amt-3 PE=3 SV=2	624	5.9e-16
TRINITY_DN126451_c0_g1_i1	CLU_XENTRClustered mitochondria protein homolog OS=Xenopus tropicalis OX=8364 GN=cluh PE=2 SV=1	4556	0
TRINITY_DN126451_c0_g1_i2	CLU_XENTRClustered mitochondria protein homolog OS=Xenopus tropicalis OX=8364 GN=cluh PE=2 SV=1	4280	0
TRINITY_DN126457_c0_g3_i1	MORN5_BOVINMORN repeat-containing protein 5 OS=Bos taurus OX=9913 GN=MORN5 PE=2 SV=1	707	2.1e-54
TRINITY_DN126457_c0_g3_i2	MORN5_BOVINMORN repeat-containing protein 5 OS=Bos taurus OX=9913 GN=MORN5 PE=2 SV=1	768	2.3e-54
TRINITY_DN126523_c0_g1_i1	NRG_DROMENeuroglian OS=Drosophila melanogaster OX=7227 GN=Nrg PE=1 SV=2	721	1.1e-21
TRINITY_DN126523_c0_g2_i1	NRG_DROMENeuroglian OS=Drosophila melanogaster OX=7227 GN=Nrg PE=1 SV=2	747	9.9e-10
TRINITY_DN12654_c0_g1_i1	PELO_DROMEProtein pelota OS=Drosophila melanogaster OX=7227 GN=pelo PE=2 SV=2	563	4.6e-60
TRINITY_DN12654_c0_g2_i1	PELO_DROMEProtein pelota OS=Drosophila melanogaster OX=7227 GN=pelo PE=2 SV=2	524	1.1e-52
TRINITY_DN126559_c0_g1_i1	COX1_DROMECytochrome c oxidase subunit 1 OS=Drosophila melanogaster OX=7227 GN=mt:CoI PE=2 SV=2	1022	8.4e-137
TRINITY_DN126559_c1_g1_i1	COX1_ANOGACytochrome c oxidase subunit 1 OS=Anopheles gambiae OX=7165 GN=COI PE=3 SV=1	2316	1.9e-75
TRINITY_DN126566_c0_g2_i1	VKT1_TRILKKunitz-type U19-barytoxin-Tl1a OS=Trittame loki OX=1295018 PE=2 SV=2	953	8.4e-14
TRINITY_DN126566_c0_g2_i2	VKT1_TRILKKunitz-type U19-barytoxin-Tl1a OS=Trittame loki OX=1295018 PE=2 SV=2	766	6.8e-14
TRINITY_DN126576_c0_g1_i1	TLPA_BRADUThiol:disulfide interchange protein TlpA OS=Bradyrhizobium diazoefficiens (strain JCM 10833 / IAM 13628 / NBRC 14792 / USDA 110) OX=224911 GN=tlpA PE=1 SV=1	466	4.1e-14
TRINITY_DN126580_c0_g1_i1	ALG14_RATUDP-N-acetylglucosamine transferase subunit ALG14 homolog OS=Rattus norvegicus OX=10116 GN=Alg14 PE=2 SV=1	1146	1.3e-45
TRINITY_DN126580_c0_g1_i2	ALG14_RATUDP-N-acetylglucosamine transferase subunit ALG14 homolog OS=Rattus norvegicus OX=10116 GN=Alg14 PE=2 SV=1	1208	1.4e-45
TRINITY_DN126580_c0_g1_i3	ALG14_RATUDP-N-acetylglucosamine transferase subunit ALG14 homolog OS=Rattus norvegicus OX=10116 GN=Alg14 PE=2 SV=1	1304	1.5e-45
TRINITY_DN126604_c0_g1_i1	YCX91_PHAAOUncharacterized protein ORF91 OS=Phalaenopsis aphrodite subsp. formosana OX=308872 PE=4 SV=1	286	7.8e-24
TRINITY_DN126604_c1_g1_i1	YCX91_PHAAOUncharacterized protein ORF91 OS=Phalaenopsis aphrodite subsp. formosana OX=308872 PE=4 SV=1	204	4.6e-10
TRINITY_DN126626_c0_g1_i1	CCH1R_DROMENeuropeptide CCHamide-1 receptor OS=Drosophila melanogaster OX=7227 GN=CCHa1-R PE=2 SV=2	746	2.3e-27
TRINITY_DN126632_c1_g1_i1	VATG3_MOUSEV-type proton ATPase subunit G 3 OS=Mus musculus OX=10090 GN=Atp6v1g3 PE=1 SV=1	1083	1.3e-07
TRINITY_DN126634_c0_g2_i1	VTI1B_BOVINVesicle transport through interaction with t-SNAREs homolog 1B OS=Bos taurus OX=9913 GN=VTI1B PE=2 SV=1	1998	1.5e-28
TRINITY_DN126639_c0_g1_i1	TITIN_HUMANTitin OS=Homo sapiens OX=9606 GN=TTN PE=1 SV=4	361	2.4e-22
TRINITY_DN126639_c0_g2_i1	TITIN_MOUSETitin OS=Mus musculus OX=10090 GN=Ttn PE=1 SV=1	252	1.3e-17
TRINITY_DN126639_c0_g3_i1	TITIN_HUMANTitin OS=Homo sapiens OX=9606 GN=TTN PE=1 SV=4	361	2.4e-22
TRINITY_DN126654_c1_g1_i1	FAT2_DROMEFat-like cadherin-related tumor suppressor homolog OS=Drosophila melanogaster OX=7227 GN=kug PE=2 SV=3	633	4.4e-19
TRINITY_DN126702_c0_g1_i1	MYO2_LACK1Myosin-2 OS=Lachancea kluyveri (strain ATCC 58438 / CBS 3082 / CCRC 21498 / NBRC 1685 / JCM 7257 / NCYC 543 / NRRL Y-12651) OX=226302 GN=MYO2 PE=3 SV=1	802	5.4e-30
TRINITY_DN126702_c0_g1_i2	MYO2B_NAUCCMyosin-2B OS=Naumovozyma castellii (strain ATCC 76901 / CBS 4309 / NBRC 1992 / NRRL Y-12630) OX=1064592 GN=MYO2B PE=3 SV=2	820	1.8e-09
TRINITY_DN126702_c0_g3_i1	MYO19_HUMANUnconventional myosin-XIX OS=Homo sapiens OX=9606 GN=MYO19 PE=1 SV=2	479	7.7e-16
TRINITY_DN126722_c0_g1_i1	FTSZ_ECO57Cell division protein FtsZ OS=Escherichia coli O157:H7 OX=83334 GN=ftsZ PE=3 SV=1	454	3e-17
TRINITY_DN126722_c0_g2_i1	FTSZ_ECO57Cell division protein FtsZ OS=Escherichia coli O157:H7 OX=83334 GN=ftsZ PE=3 SV=1	471	2.8e-18
TRINITY_DN126733_c0_g2_i1	RTJK_DROMERNA-directed DNA polymerase from mobile element jockey OS=Drosophila melanogaster OX=7227 GN=pol PE=1 SV=1	356	1.7e-07
TRINITY_DN126781_c0_g1_i1	IAH1_MOUSEIsoamyl acetate-hydrolyzing esterase 1 homolog OS=Mus musculus OX=10090 GN=Iah1 PE=1 SV=1	1360	2e-45
TRINITY_DN126781_c0_g1_i2	IAH1_MOUSEIsoamyl acetate-hydrolyzing esterase 1 homolog OS=Mus musculus OX=10090 GN=Iah1 PE=1 SV=1	1715	2.6e-45
TRINITY_DN126781_c0_g1_i3	IAH1_MOUSEIsoamyl acetate-hydrolyzing esterase 1 homolog OS=Mus musculus OX=10090 GN=Iah1 PE=1 SV=1	1727	2.6e-45
TRINITY_DN126781_c0_g1_i4	IAH1_MOUSEIsoamyl acetate-hydrolyzing esterase 1 homolog OS=Mus musculus OX=10090 GN=Iah1 PE=1 SV=1	1372	2e-45
TRINITY_DN126789_c1_g1_i1	CP3A5_HUMANCytochrome P450 3A5 OS=Homo sapiens OX=9606 GN=CYP3A5 PE=1 SV=1	302	3.7e-08
TRINITY_DN126837_c0_g1_i1	RPC7L_BOVINDNA-directed RNA polymerase III subunit RPC7-like OS=Bos taurus OX=9913 GN=POLR3GL PE=2 SV=1	1235	1.2e-23
TRINITY_DN126842_c0_g1_i1	ZBT40_HUMANZinc finger and BTB domain-containing protein 40 OS=Homo sapiens OX=9606 GN=ZBTB40 PE=1 SV=4	838	1.9e-06
TRINITY_DN126868_c0_g1_i1	RM12_BOVIN39S ribosomal protein L12, mitochondrial OS=Bos taurus OX=9913 GN=MRPL12 PE=1 SV=1	1025	4.5e-29
TRINITY_DN126868_c0_g1_i2	RM12_BOVIN39S ribosomal protein L12, mitochondrial OS=Bos taurus OX=9913 GN=MRPL12 PE=1 SV=1	960	4.2e-29
TRINITY_DN126905_c0_g1_i1	ACH10_CHICKNeuronal acetylcholine receptor subunit alpha-10 OS=Gallus gallus OX=9031 GN=CHRNA10 PE=3 SV=1	1554	3.4e-36
TRINITY_DN126915_c0_g1_i1	IMPA2_HUMANInositol monophosphatase 2 OS=Homo sapiens OX=9606 GN=IMPA2 PE=1 SV=1	602	2.2e-12
TRINITY_DN126915_c0_g1_i2	IMPA2_HUMANInositol monophosphatase 2 OS=Homo sapiens OX=9606 GN=IMPA2 PE=1 SV=1	721	2.7e-12
TRINITY_DN126915_c0_g1_i3	IMPA2_HUMANInositol monophosphatase 2 OS=Homo sapiens OX=9606 GN=IMPA2 PE=1 SV=1	436	2.6e-18
TRINITY_DN126915_c0_g1_i4	IMPA2_HUMANInositol monophosphatase 2 OS=Homo sapiens OX=9606 GN=IMPA2 PE=1 SV=1	734	5.6e-26
TRINITY_DN126915_c0_g1_i5	IMPA2_HUMANInositol monophosphatase 2 OS=Homo sapiens OX=9606 GN=IMPA2 PE=1 SV=1	900	3.3e-20
TRINITY_DN126915_c0_g1_i6	IMPA2_HUMANInositol monophosphatase 2 OS=Homo sapiens OX=9606 GN=IMPA2 PE=1 SV=1	555	3.3e-18
TRINITY_DN126915_c0_g1_i7	IMPA2_HUMANInositol monophosphatase 2 OS=Homo sapiens OX=9606 GN=IMPA2 PE=1 SV=1	615	3.6e-26
TRINITY_DN126915_c0_g1_i8	IMPA2_HUMANInositol monophosphatase 2 OS=Homo sapiens OX=9606 GN=IMPA2 PE=1 SV=1	781	2.9e-20
TRINITY_DN126932_c0_g1_i1	GRIA3_HUMANGlutamate receptor 3 OS=Homo sapiens OX=9606 GN=GRIA3 PE=1 SV=2	426	5.2e-24
TRINITY_DN126932_c0_g2_i1	GRIA3_HUMANGlutamate receptor 3 OS=Homo sapiens OX=9606 GN=GRIA3 PE=1 SV=2	534	1.4e-34
TRINITY_DN126932_c0_g2_i2	GRIA1_MOUSEGlutamate receptor 1 OS=Mus musculus OX=10090 GN=Gria1 PE=1 SV=1	494	6.4e-50
TRINITY_DN126970_c0_g1_i1	TRPC3_HUMANShort transient receptor potential channel 3 OS=Homo sapiens OX=9606 GN=TRPC3 PE=1 SV=3	1644	8.1e-81
TRINITY_DN126970_c0_g1_i2	TRPC7_MOUSEShort transient receptor potential channel 7 OS=Mus musculus OX=10090 GN=Trpc7 PE=2 SV=1	821	4e-12
TRINITY_DN126971_c0_g1_i1	CHSTF_RATCarbohydrate sulfotransferase 15 OS=Rattus norvegicus OX=10116 GN=Chst15 PE=2 SV=1	709	5.7e-07
TRINITY_DN127029_c0_g1_i1	TLC4B_DANRETLC domain-containing protein 4-B OS=Danio rerio OX=7955 GN=tlcd4b PE=2 SV=1	1627	1.9e-37
TRINITY_DN127029_c0_g1_i2	TLC4B_DANRETLC domain-containing protein 4-B OS=Danio rerio OX=7955 GN=tlcd4b PE=2 SV=1	1352	1.5e-37
TRINITY_DN127046_c0_g2_i1	YETS4_HUMANYEATS domain-containing protein 4 OS=Homo sapiens OX=9606 GN=YEATS4 PE=1 SV=1	1200	5.1e-85
TRINITY_DN127068_c0_g1_i1	TC1D1_MOUSETctex1 domain-containing protein 1 OS=Mus musculus OX=10090 GN=Tctex1d1 PE=2 SV=1	1315	2.1e-07
TRINITY_DN127101_c0_g2_i1	FCN1_RATFicolin-1 OS=Rattus norvegicus OX=10116 GN=Fcn1 PE=2 SV=2	1588	7.4e-15
TRINITY_DN127101_c0_g2_i2	FCN1_RATFicolin-1 OS=Rattus norvegicus OX=10116 GN=Fcn1 PE=2 SV=2	1610	7.5e-15
TRINITY_DN127105_c1_g2_i1	RAB9A_HUMANRas-related protein Rab-9A OS=Homo sapiens OX=9606 GN=RAB9A PE=1 SV=1	852	3.7e-53
TRINITY_DN127105_c1_g2_i2	RAB9B_HUMANRas-related protein Rab-9B OS=Homo sapiens OX=9606 GN=RAB9B PE=1 SV=1	639	3.3e-14
TRINITY_DN127105_c1_g2_i3	RAB9A_HUMANRas-related protein Rab-9A OS=Homo sapiens OX=9606 GN=RAB9A PE=1 SV=1	1301	2.6e-74
TRINITY_DN127116_c0_g1_i1	VEZF1_HUMANVascular endothelial zinc finger 1 OS=Homo sapiens OX=9606 GN=VEZF1 PE=1 SV=2	430	6.5e-06
TRINITY_DN127155_c0_g1_i1	COQ5_MOUSE2-methoxy-6-polyprenyl-1,4-benzoquinol methylase, mitochondrial OS=Mus musculus OX=10090 GN=Coq5 PE=1 SV=2	1483	2.5e-89
TRINITY_DN127170_c0_g1_i1	AMMR1_HUMANAMME syndrome candidate gene 1 protein OS=Homo sapiens OX=9606 GN=AMMECR1 PE=1 SV=1	1177	1.1e-15
TRINITY_DN127170_c0_g2_i1	AMERL_HUMANAMMECR1-like protein OS=Homo sapiens OX=9606 GN=AMMECR1L PE=1 SV=1	1628	4.5e-84
TRINITY_DN127170_c0_g2_i2	AMERL_HUMANAMMECR1-like protein OS=Homo sapiens OX=9606 GN=AMMECR1L PE=1 SV=1	749	2.7e-60
TRINITY_DN127170_c0_g3_i1	AMERL_HUMANAMMECR1-like protein OS=Homo sapiens OX=9606 GN=AMMECR1L PE=1 SV=1	792	2.1e-26
TRINITY_DN127218_c0_g1_i1	GBRB4_CHICKGamma-aminobutyric acid receptor subunit beta-4 OS=Gallus gallus OX=9031 GN=GABRB4 PE=2 SV=1	796	8.3e-23
TRINITY_DN127218_c0_g1_i2	GBRB4_CHICKGamma-aminobutyric acid receptor subunit beta-4 OS=Gallus gallus OX=9031 GN=GABRB4 PE=2 SV=1	1120	4.7e-24
TRINITY_DN127218_c0_g1_i3	GBRB4_CHICKGamma-aminobutyric acid receptor subunit beta-4 OS=Gallus gallus OX=9031 GN=GABRB4 PE=2 SV=1	1087	7.6e-27
TRINITY_DN127218_c0_g1_i5	GBRB4_CHICKGamma-aminobutyric acid receptor subunit beta-4 OS=Gallus gallus OX=9031 GN=GABRB4 PE=2 SV=1	829	5.2e-20
TRINITY_DN127218_c0_g1_i7	GBRB4_CHICKGamma-aminobutyric acid receptor subunit beta-4 OS=Gallus gallus OX=9031 GN=GABRB4 PE=2 SV=1	694	5.5e-15
TRINITY_DN127218_c0_g1_i8	GBRB4_CHICKGamma-aminobutyric acid receptor subunit beta-4 OS=Gallus gallus OX=9031 GN=GABRB4 PE=2 SV=1	985	5.3e-19
TRINITY_DN127218_c0_g1_i9	GBRB4_CHICKGamma-aminobutyric acid receptor subunit beta-4 OS=Gallus gallus OX=9031 GN=GABRB4 PE=2 SV=1	728	1.5e-07
TRINITY_DN127222_c0_g2_i1	ZN217_HUMANZinc finger protein 217 OS=Homo sapiens OX=9606 GN=ZNF217 PE=1 SV=1	709	2.3e-08
TRINITY_DN127226_c0_g1_i1	AMZ2_HUMANArchaemetzincin-2 OS=Homo sapiens OX=9606 GN=AMZ2 PE=1 SV=2	2592	8.1e-27
TRINITY_DN127226_c0_g1_i2	AMZ2_HUMANArchaemetzincin-2 OS=Homo sapiens OX=9606 GN=AMZ2 PE=1 SV=2	2412	7.5e-27
TRINITY_DN127226_c0_g1_i3	AMZ2_HUMANArchaemetzincin-2 OS=Homo sapiens OX=9606 GN=AMZ2 PE=1 SV=2	1772	5.5e-27
TRINITY_DN127226_c0_g1_i4	AMZ2_HUMANArchaemetzincin-2 OS=Homo sapiens OX=9606 GN=AMZ2 PE=1 SV=2	1952	6.1e-27
TRINITY_DN127231_c0_g1_i1	SC6A5_XENLASodium- and chloride-dependent glycine transporter 2 OS=Xenopus laevis OX=8355 GN=slc6a5 PE=2 SV=1	367	1.9e-06
TRINITY_DN127231_c0_g2_i1	SC6A8_BOVINSodium- and chloride-dependent creatine transporter 1 OS=Bos taurus OX=9913 GN=SLC6A8 PE=2 SV=1	824	1.3e-39
TRINITY_DN127249_c0_g1_i1	PRKDC_CHICKDNA-dependent protein kinase catalytic subunit OS=Gallus gallus OX=9031 GN=PRKDC PE=2 SV=1	685	1.5e-12
TRINITY_DN127250_c0_g1_i1	RL4_DROME60S ribosomal protein L4 OS=Drosophila melanogaster OX=7227 GN=RpL4 PE=1 SV=2	314	3.1e-18
TRINITY_DN127250_c1_g1_i1	RL4B_XENLA60S ribosomal protein L4-B OS=Xenopus laevis OX=8355 GN=rpl4-b PE=2 SV=2	1275	1.7e-94
TRINITY_DN127315_c0_g1_i2	TPBG_MACFATrophoblast glycoprotein OS=Macaca fascicularis OX=9541 GN=TPBG PE=2 SV=1	930	1e-08
TRINITY_DN127322_c0_g1_i1	PPM1H_XENTRProtein phosphatase 1H OS=Xenopus tropicalis OX=8364 GN=ppm1h PE=2 SV=1	588	1e-49
TRINITY_DN127322_c0_g2_i1	PPM1H_XENTRProtein phosphatase 1H OS=Xenopus tropicalis OX=8364 GN=ppm1h PE=2 SV=1	703	5.2e-13
TRINITY_DN127322_c0_g3_i1	PPM1H_XENTRProtein phosphatase 1H OS=Xenopus tropicalis OX=8364 GN=ppm1h PE=2 SV=1	707	5.3e-13
TRINITY_DN127322_c0_g4_i1	PPM1H_XENTRProtein phosphatase 1H OS=Xenopus tropicalis OX=8364 GN=ppm1h PE=2 SV=1	1196	1.2e-81
TRINITY_DN127322_c1_g1_i1	PPM1H_XENTRProtein phosphatase 1H OS=Xenopus tropicalis OX=8364 GN=ppm1h PE=2 SV=1	673	1.2e-11
TRINITY_DN127322_c1_g2_i1	PPM1H_XENTRProtein phosphatase 1H OS=Xenopus tropicalis OX=8364 GN=ppm1h PE=2 SV=1	1072	3.6e-37
TRINITY_DN127348_c1_g1_i1	SMO_HUMANSmoothened homolog OS=Homo sapiens OX=9606 GN=SMO PE=1 SV=1	376	1.8e-28
TRINITY_DN127348_c1_g1_i2	SMO_HUMANSmoothened homolog OS=Homo sapiens OX=9606 GN=SMO PE=1 SV=1	248	6.5e-19
TRINITY_DN127348_c1_g1_i3	SMO_HUMANSmoothened homolog OS=Homo sapiens OX=9606 GN=SMO PE=1 SV=1	290	7.6e-19
TRINITY_DN127380_c0_g1_i1	YR290_MIMIVPutative ATP-dependent RNA helicase R290 OS=Acanthamoeba polyphaga mimivirus OX=212035 GN=MIMI_R290 PE=3 SV=1	420	2.8e-06
TRINITY_DN127392_c0_g1_i1	RS3_FLAPJ30S ribosomal protein S3 OS=Flavobacterium psychrophilum (strain JIP02/86 / ATCC 49511) OX=402612 GN=rpsC PE=3 SV=1	935	7.4e-55
TRINITY_DN127392_c1_g1_i1	RL16_GRAFK50S ribosomal protein L16 OS=Gramella forsetii (strain KT0803) OX=411154 GN=rplP PE=3 SV=1	219	3.3e-30
TRINITY_DN127400_c0_g1_i1	FMAR_DROMEFMRFamide receptor OS=Drosophila melanogaster OX=7227 GN=FMRFaR PE=2 SV=1	1626	7.3e-26
TRINITY_DN127400_c0_g1_i2	FMAR_DROMEFMRFamide receptor OS=Drosophila melanogaster OX=7227 GN=FMRFaR PE=2 SV=1	1783	8e-26
TRINITY_DN127435_c0_g1_i1	GR101_LYMSTG-protein coupled receptor GRL101 OS=Lymnaea stagnalis OX=6523 PE=2 SV=1	628	1.9e-14
TRINITY_DN127458_c0_g2_i1	NKRF_HUMANNF-kappa-B-repressing factor OS=Homo sapiens OX=9606 GN=NKRF PE=1 SV=2	4268	3.9e-34
TRINITY_DN127467_c0_g2_i1	NRG_DROMENeuroglian OS=Drosophila melanogaster OX=7227 GN=Nrg PE=1 SV=2	376	6e-08
TRINITY_DN127467_c1_g1_i3	NRG_DROMENeuroglian OS=Drosophila melanogaster OX=7227 GN=Nrg PE=1 SV=2	1496	3.4e-46
TRINITY_DN127467_c1_g1_i4	NRG_DROMENeuroglian OS=Drosophila melanogaster OX=7227 GN=Nrg PE=1 SV=2	1941	1.9e-57
TRINITY_DN127484_c0_g1_i1	GCYB2_RATGuanylate cyclase soluble subunit beta-2 OS=Rattus norvegicus OX=10116 GN=Gucy1b2 PE=2 SV=1	1050	3.4e-48
TRINITY_DN127484_c0_g1_i2	GCYB2_RATGuanylate cyclase soluble subunit beta-2 OS=Rattus norvegicus OX=10116 GN=Gucy1b2 PE=2 SV=1	860	1.6e-32
TRINITY_DN127484_c0_g1_i3	GCYB2_RATGuanylate cyclase soluble subunit beta-2 OS=Rattus norvegicus OX=10116 GN=Gucy1b2 PE=2 SV=1	740	1.7e-22
TRINITY_DN127484_c0_g1_i4	GCYB2_RATGuanylate cyclase soluble subunit beta-2 OS=Rattus norvegicus OX=10116 GN=Gucy1b2 PE=2 SV=1	710	2.8e-06
TRINITY_DN127503_c0_g1_i1	LZIC_HUMANProtein LZIC OS=Homo sapiens OX=9606 GN=LZIC PE=1 SV=1	947	1.6e-49
TRINITY_DN127503_c0_g1_i2	LZIC_RATProtein LZIC OS=Rattus norvegicus OX=10116 GN=Lzic PE=2 SV=1	889	1.6e-54
TRINITY_DN127507_c0_g1_i1	AGRV1_MOUSEAdhesion G-protein coupled receptor V1 OS=Mus musculus OX=10090 GN=Adgrv1 PE=1 SV=1	451	8e-07
TRINITY_DN127507_c0_g1_i2	AGRV1_MOUSEAdhesion G-protein coupled receptor V1 OS=Mus musculus OX=10090 GN=Adgrv1 PE=1 SV=1	1043	7.8e-21
TRINITY_DN127507_c0_g1_i3	AGRV1_MOUSEAdhesion G-protein coupled receptor V1 OS=Mus musculus OX=10090 GN=Adgrv1 PE=1 SV=1	623	1.4e-06
TRINITY_DN127514_c0_g2_i1	BRAT_DROMEBrain tumor protein OS=Drosophila melanogaster OX=7227 GN=brat PE=1 SV=2	916	1e-08
TRINITY_DN127514_c0_g4_i1	BRAT_DROMEBrain tumor protein OS=Drosophila melanogaster OX=7227 GN=brat PE=1 SV=2	1929	2.2e-08
TRINITY_DN127531_c0_g2_i1	FLT3_HUMANReceptor-type tyrosine-protein kinase FLT3 OS=Homo sapiens OX=9606 GN=FLT3 PE=1 SV=2	1080	4.1e-17
TRINITY_DN127531_c0_g2_i2	FLT3_HUMANReceptor-type tyrosine-protein kinase FLT3 OS=Homo sapiens OX=9606 GN=FLT3 PE=1 SV=2	869	1.6e-16
TRINITY_DN127531_c0_g2_i3	FLT3_HUMANReceptor-type tyrosine-protein kinase FLT3 OS=Homo sapiens OX=9606 GN=FLT3 PE=1 SV=2	1099	4.2e-17
TRINITY_DN127531_c0_g2_i4	FLT3_HUMANReceptor-type tyrosine-protein kinase FLT3 OS=Homo sapiens OX=9606 GN=FLT3 PE=1 SV=2	850	1.6e-16
TRINITY_DN127585_c0_g1_i1	SH3R1_XENTRE3 ubiquitin-protein ligase SH3RF1 OS=Xenopus tropicalis OX=8364 GN=sh3rf1 PE=2 SV=1	232	2e-06
TRINITY_DN127585_c0_g2_i1	SH3R1_XENTRE3 ubiquitin-protein ligase SH3RF1 OS=Xenopus tropicalis OX=8364 GN=sh3rf1 PE=2 SV=1	232	3.5e-06
TRINITY_DN127585_c0_g3_i1	TRI59_CHICKTripartite motif-containing protein 59 OS=Gallus gallus OX=9031 GN=TRIM59 PE=2 SV=1	279	1.4e-12
TRINITY_DN127630_c0_g2_i1	ACHA9_CHICKNeuronal acetylcholine receptor subunit alpha-9 OS=Gallus gallus OX=9031 GN=CHRNA9 PE=1 SV=1	660	8.6e-34
TRINITY_DN127630_c0_g2_i2	ACHA7_MOUSENeuronal acetylcholine receptor subunit alpha-7 OS=Mus musculus OX=10090 GN=Chrna7 PE=2 SV=1	535	9.8e-28
TRINITY_DN127630_c1_g1_i1	ACH2_DROMEAcetylcholine receptor subunit alpha-like 2 OS=Drosophila melanogaster OX=7227 GN=nAChRalpha2 PE=2 SV=1	269	1.8e-06
TRINITY_DN127630_c1_g2_i1	ACHA5_BOVINNeuronal acetylcholine receptor subunit alpha-5 OS=Bos taurus OX=9913 GN=CHRNA5 PE=2 SV=1	432	1.1e-42
TRINITY_DN127630_c1_g2_i2	ACHA5_BOVINNeuronal acetylcholine receptor subunit alpha-5 OS=Bos taurus OX=9913 GN=CHRNA5 PE=2 SV=1	659	4.9e-29
TRINITY_DN127663_c0_g1_i1	DTX41_ARATHProtein DETOXIFICATION 41 OS=Arabidopsis thaliana OX=3702 GN=DTX41 PE=2 SV=1	994	6.9e-11
TRINITY_DN127663_c0_g1_i2	S47A2_RABITMultidrug and toxin extrusion protein 2 OS=Oryctolagus cuniculus OX=9986 GN=SLC47A2 PE=1 SV=1	918	1.3e-19
TRINITY_DN127663_c0_g1_i3	S47A2_MOUSEMultidrug and toxin extrusion protein 2 OS=Mus musculus OX=10090 GN=Slc47a2 PE=1 SV=1	1040	2.3e-25
TRINITY_DN127663_c0_g3_i1	S47A2_RABITMultidrug and toxin extrusion protein 2 OS=Oryctolagus cuniculus OX=9986 GN=SLC47A2 PE=1 SV=1	361	8.9e-17
TRINITY_DN127668_c0_g1_i1	CEL2A_RATChymotrypsin-like elastase family member 2A OS=Rattus norvegicus OX=10116 GN=Cela2a PE=2 SV=1	1264	1.8e-35
TRINITY_DN127668_c0_g2_i1	CEL2A_MOUSEChymotrypsin-like elastase family member 2A OS=Mus musculus OX=10090 GN=Cela2a PE=1 SV=1	460	1.8e-09
TRINITY_DN127697_c0_g1_i1	NC2A_BOVINDr1-associated corepressor OS=Bos taurus OX=9913 GN=DRAP1 PE=2 SV=1	1143	9.1e-15
TRINITY_DN127697_c0_g1_i2	NC2A_HUMANDr1-associated corepressor OS=Homo sapiens OX=9606 GN=DRAP1 PE=1 SV=3	1480	7.6e-22
TRINITY_DN127697_c0_g1_i3	NC2A_HUMANDr1-associated corepressor OS=Homo sapiens OX=9606 GN=DRAP1 PE=1 SV=3	1440	1.3e-21
TRINITY_DN127697_c0_g1_i4	NC2A_HUMANDr1-associated corepressor OS=Homo sapiens OX=9606 GN=DRAP1 PE=1 SV=3	1646	1.9e-21
TRINITY_DN127735_c0_g1_i1	COX5B_MOUSECytochrome c oxidase subunit 5B, mitochondrial OS=Mus musculus OX=10090 GN=Cox5b PE=1 SV=1	952	2.2e-14
TRINITY_DN127775_c0_g1_i1	FA47E_HUMANProtein FAM47E OS=Homo sapiens OX=9606 GN=FAM47E PE=2 SV=3	1638	1.4e-21
TRINITY_DN127775_c0_g1_i2	FA47E_HUMANProtein FAM47E OS=Homo sapiens OX=9606 GN=FAM47E PE=2 SV=3	1659	3.6e-20
TRINITY_DN127775_c0_g2_i1	FA47A_HUMANProtein FAM47A OS=Homo sapiens OX=9606 GN=FAM47A PE=2 SV=3	819	1.3e-10
TRINITY_DN127810_c0_g2_i2	SCND3_HUMANSCAN domain-containing protein 3 OS=Homo sapiens OX=9606 GN=ZBED9 PE=2 SV=1	449	5.9e-10
TRINITY_DN127860_c0_g1_i1	ZBED5_BOVINZinc finger BED domain-containing protein 5 OS=Bos taurus OX=9913 GN=ZBED5 PE=4 SV=1	493	6.9e-12
TRINITY_DN127860_c0_g1_i2	ZBED5_BOVINZinc finger BED domain-containing protein 5 OS=Bos taurus OX=9913 GN=ZBED5 PE=4 SV=1	681	8.7e-21
TRINITY_DN127884_c1_g1_i1	CEP41_XENTRCentrosomal protein of 41 kDa OS=Xenopus tropicalis OX=8364 GN=cep41 PE=2 SV=1	1692	3.4e-58
TRINITY_DN127884_c1_g1_i2	CE41A_XENLACentrosomal protein of 41 kDa A OS=Xenopus laevis OX=8355 GN=cep41-a PE=2 SV=1	846	7.2e-25
TRINITY_DN127889_c0_g1_i1	TASP1_MOUSEThreonine aspartase 1 OS=Mus musculus OX=10090 GN=Tasp1 PE=2 SV=1	2000	1.7e-64
TRINITY_DN127903_c0_g1_i1	RTJK_DROFURNA-directed DNA polymerase from mobile element jockey OS=Drosophila funebris OX=7221 GN=jockey\pol PE=1 SV=1	834	5.1e-23
TRINITY_DN127914_c0_g1_i1	TITIN_MOUSETitin OS=Mus musculus OX=10090 GN=Ttn PE=1 SV=1	288	8.2e-13
TRINITY_DN127914_c0_g2_i1	TITIN_MOUSETitin OS=Mus musculus OX=10090 GN=Ttn PE=1 SV=1	234	1.9e-12
TRINITY_DN127914_c0_g3_i1	UNC22_CAEELTwitchin OS=Caenorhabditis elegans OX=6239 GN=unc-22 PE=1 SV=3	234	9.6e-12
TRINITY_DN127969_c0_g1_i1	RTBS_DROMEProbable RNA-directed DNA polymerase from transposon BS OS=Drosophila melanogaster OX=7227 GN=RTase PE=2 SV=1	286	1.7e-07
TRINITY_DN127969_c0_g3_i1	RTXE_DROMEProbable RNA-directed DNA polymerase from transposon X-element OS=Drosophila melanogaster OX=7227 GN=X-element\ORF2 PE=3 SV=1	281	1.1e-06
TRINITY_DN128023_c0_g1_i1	CLIP1_CHICKCAP-Gly domain-containing linker protein 1 OS=Gallus gallus OX=9031 GN=CLIP1 PE=2 SV=1	1472	9.6e-25
TRINITY_DN128080_c0_g2_i2	NOC4B_XENLANucleolar complex protein 4 homolog B OS=Xenopus laevis OX=8355 GN=noc4l-b PE=2 SV=1	403	1.5e-12
TRINITY_DN128080_c0_g2_i3	NOC4B_XENLANucleolar complex protein 4 homolog B OS=Xenopus laevis OX=8355 GN=noc4l-b PE=2 SV=1	979	2.7e-31
TRINITY_DN128131_c0_g1_i1	AMRA1_MOUSEActivating molecule in BECN1-regulated autophagy protein 1 OS=Mus musculus OX=10090 GN=Ambra1 PE=1 SV=1	1413	2.9e-47
TRINITY_DN128156_c0_g2_i1	BHMT1_BOVINBetaine--homocysteine S-methyltransferase 1 OS=Bos taurus OX=9913 GN=BHMT PE=2 SV=1	1488	1.6e-43
TRINITY_DN128156_c0_g2_i3	BHMT1_MOUSEBetaine--homocysteine S-methyltransferase 1 OS=Mus musculus OX=10090 GN=Bhmt PE=1 SV=1	1519	4.9e-24
TRINITY_DN128162_c0_g1_i1	DOK1_HUMANDocking protein 1 OS=Homo sapiens OX=9606 GN=DOK1 PE=1 SV=1	1735	7.8e-18
TRINITY_DN128162_c0_g1_i2	DOK1_HUMANDocking protein 1 OS=Homo sapiens OX=9606 GN=DOK1 PE=1 SV=1	1703	7.7e-18
TRINITY_DN128163_c0_g1_i1	CRFR1_XENLACorticotropin-releasing factor receptor 1 OS=Xenopus laevis OX=8355 GN=crhr1 PE=2 SV=1	276	3.1e-09
TRINITY_DN128166_c1_g1_i1	WAC2A_HUMANWASH complex subunit 2A OS=Homo sapiens OX=9606 GN=WASHC2A PE=1 SV=3	819	1.1e-38
TRINITY_DN128169_c0_g2_i1	MFS12_HUMANMajor facilitator superfamily domain-containing protein 12 OS=Homo sapiens OX=9606 GN=MFSD12 PE=1 SV=2	1946	1.1e-116
TRINITY_DN128169_c0_g2_i2	MFS12_HUMANMajor facilitator superfamily domain-containing protein 12 OS=Homo sapiens OX=9606 GN=MFSD12 PE=1 SV=2	2258	1.3e-116
TRINITY_DN128169_c0_g2_i3	MFS12_HUMANMajor facilitator superfamily domain-containing protein 12 OS=Homo sapiens OX=9606 GN=MFSD12 PE=1 SV=2	945	4.4e-55
TRINITY_DN128171_c0_g1_i1	DAF36_CAEELCholesterol 7-desaturase OS=Caenorhabditis elegans OX=6239 GN=daf-36 PE=1 SV=2	1476	1.6e-59
TRINITY_DN128171_c0_g1_i2	DAF36_CAEELCholesterol 7-desaturase OS=Caenorhabditis elegans OX=6239 GN=daf-36 PE=1 SV=2	1433	1.5e-59
TRINITY_DN128171_c0_g2_i1	DAF36_CAEELCholesterol 7-desaturase OS=Caenorhabditis elegans OX=6239 GN=daf-36 PE=1 SV=2	871	6e-43
TRINITY_DN128190_c0_g1_i1	CU17_BOMMOLarval cuticle protein LCP-17 OS=Bombyx mori OX=7091 GN=LCP17 PE=2 SV=1	419	2.6e-07
TRINITY_DN128190_c0_g1_i2	CUD8_SCHGREndocuticle structural glycoprotein SgAbd-8 OS=Schistocerca gregaria OX=7010 PE=1 SV=1	532	2.5e-07
TRINITY_DN128204_c1_g1_i1	DERL2_HUMANDerlin-2 OS=Homo sapiens OX=9606 GN=DERL2 PE=1 SV=1	510	2.1e-59
TRINITY_DN128204_c1_g1_i2	DERL2_HUMANDerlin-2 OS=Homo sapiens OX=9606 GN=DERL2 PE=1 SV=1	1493	8.6e-82
TRINITY_DN128204_c1_g1_i3	DERL2_HUMANDerlin-2 OS=Homo sapiens OX=9606 GN=DERL2 PE=1 SV=1	859	2.4e-84
TRINITY_DN128204_c1_g1_i4	DERL2_HUMANDerlin-2 OS=Homo sapiens OX=9606 GN=DERL2 PE=1 SV=1	1145	8.1e-96
TRINITY_DN128204_c1_g1_i5	DERL2_HUMANDerlin-2 OS=Homo sapiens OX=9606 GN=DERL2 PE=1 SV=1	905	3.7e-27
TRINITY_DN128205_c0_g1_i1	DEN11_HUMANDENN domain-containing protein 11 OS=Homo sapiens OX=9606 GN=DENND11 PE=1 SV=1	472	1.6e-10
TRINITY_DN128205_c0_g3_i1	DEN11_XENLADENN domain-containing protein 11 OS=Xenopus laevis OX=8355 GN=dennd11 PE=2 SV=1	2710	5.5e-135
TRINITY_DN128205_c0_g3_i2	DEN11_XENLADENN domain-containing protein 11 OS=Xenopus laevis OX=8355 GN=dennd11 PE=2 SV=1	2665	6.8e-138
TRINITY_DN128249_c0_g3_i1	MOT7_HUMANMonocarboxylate transporter 7 OS=Homo sapiens OX=9606 GN=SLC16A6 PE=1 SV=2	1008	1.7e-12
TRINITY_DN128249_c0_g3_i2	MOT6_HUMANMonocarboxylate transporter 6 OS=Homo sapiens OX=9606 GN=SLC16A5 PE=2 SV=1	973	1.9e-08
TRINITY_DN128268_c0_g1_i1	CC067_HUMANUncharacterized protein C3orf67 OS=Homo sapiens OX=9606 GN=C3orf67 PE=2 SV=2	673	5.7e-17
TRINITY_DN128268_c0_g1_i2	CFA20_HUMANCilia- and flagella-associated protein 20 OS=Homo sapiens OX=9606 GN=CFAP20 PE=1 SV=1	1245	1.3e-59
TRINITY_DN128275_c0_g1_i1	PT100_BOVINProtein PET100 homolog, mitochondrial OS=Bos taurus OX=9913 GN=PET100 PE=3 SV=1	1444	6.8e-07
TRINITY_DN128275_c0_g1_i2	PT100_BOVINProtein PET100 homolog, mitochondrial OS=Bos taurus OX=9913 GN=PET100 PE=3 SV=1	1379	6.5e-07
TRINITY_DN128275_c0_g1_i3	PT100_BOVINProtein PET100 homolog, mitochondrial OS=Bos taurus OX=9913 GN=PET100 PE=3 SV=1	1432	8.8e-07
TRINITY_DN128275_c0_g1_i4	PT100_BOVINProtein PET100 homolog, mitochondrial OS=Bos taurus OX=9913 GN=PET100 PE=3 SV=1	1367	8.4e-07
TRINITY_DN128278_c1_g1_i1	TMC3_CHICKTransmembrane channel-like protein 3 OS=Gallus gallus OX=9031 GN=Tmc3 PE=2 SV=1	327	1.8e-11
TRINITY_DN128278_c1_g2_i1	TMC3_CHICKTransmembrane channel-like protein 3 OS=Gallus gallus OX=9031 GN=Tmc3 PE=2 SV=1	220	3.5e-08
TRINITY_DN128278_c1_g3_i1	TMC3_CHICKTransmembrane channel-like protein 3 OS=Gallus gallus OX=9031 GN=Tmc3 PE=2 SV=1	236	3.8e-08
TRINITY_DN128278_c1_g4_i1	TMC3_CHICKTransmembrane channel-like protein 3 OS=Gallus gallus OX=9031 GN=Tmc3 PE=2 SV=1	327	1.8e-11
TRINITY_DN128278_c1_g5_i1	TMC3_CHICKTransmembrane channel-like protein 3 OS=Gallus gallus OX=9031 GN=Tmc3 PE=2 SV=1	495	3.8e-26
TRINITY_DN128283_c0_g1_i1	TLR2_MACFAToll-like receptor 2 OS=Macaca fascicularis OX=9541 GN=TLR2 PE=2 SV=1	3215	1.9e-17
TRINITY_DN128283_c0_g1_i2	TLR2_MACFAToll-like receptor 2 OS=Macaca fascicularis OX=9541 GN=TLR2 PE=2 SV=1	2997	1.8e-17
TRINITY_DN128284_c0_g1_i1	ZN511_DANREZinc finger protein 511 OS=Danio rerio OX=7955 GN=znf511 PE=2 SV=1	1432	5.1e-39
TRINITY_DN128284_c0_g1_i3	ZN511_DANREZinc finger protein 511 OS=Danio rerio OX=7955 GN=znf511 PE=2 SV=1	1237	6.1e-41
TRINITY_DN128286_c0_g1_i1	TPM_PENATTropomyosin Pen a 1.0102 OS=Penaeus aztecus OX=6690 PE=1 SV=1	234	6e-14
TRINITY_DN128286_c0_g2_i1	TPM_CHIOPTropomyosin OS=Chionoecetes opilio OX=41210 GN=TM1 PE=1 SV=1	1397	6.1e-13
TRINITY_DN128286_c0_g2_i2	TPM_CHIOPTropomyosin OS=Chionoecetes opilio OX=41210 GN=TM1 PE=1 SV=1	1397	4e-12
TRINITY_DN128289_c0_g1_i1	AGRV1_DANREAdhesion G-protein coupled receptor V1 OS=Danio rerio OX=7955 GN=adgrv1 PE=2 SV=1	418	2.2e-11
TRINITY_DN128297_c1_g1_i1	APOD_HUMANApolipoprotein D OS=Homo sapiens OX=9606 GN=APOD PE=1 SV=1	449	3.7e-12
TRINITY_DN128297_c1_g1_i2	APOD_HUMANApolipoprotein D OS=Homo sapiens OX=9606 GN=APOD PE=1 SV=1	727	4.3e-26
TRINITY_DN12830_c0_g1_i1	AMACR_RATAlpha-methylacyl-CoA racemase OS=Rattus norvegicus OX=10116 GN=Amacr PE=1 SV=3	467	1e-20
TRINITY_DN12830_c0_g2_i1	AMACR_RATAlpha-methylacyl-CoA racemase OS=Rattus norvegicus OX=10116 GN=Amacr PE=1 SV=3	369	4.3e-06
TRINITY_DN128305_c0_g1_i1	FND3B_HUMANFibronectin type III domain-containing protein 3B OS=Homo sapiens OX=9606 GN=FNDC3B PE=1 SV=2	3230	2.1e-08
TRINITY_DN128305_c0_g1_i2	FND3B_HUMANFibronectin type III domain-containing protein 3B OS=Homo sapiens OX=9606 GN=FNDC3B PE=1 SV=2	2954	1.9e-08
TRINITY_DN128309_c1_g4_i1	BUD23_BOVINProbable 18S rRNA (guanine-N(7))-methyltransferase OS=Bos taurus OX=9913 GN=BUD23 PE=2 SV=1	1842	4.9e-26
TRINITY_DN128309_c1_g4_i2	BUD23_BOVINProbable 18S rRNA (guanine-N(7))-methyltransferase OS=Bos taurus OX=9913 GN=BUD23 PE=2 SV=1	1554	4.1e-26
TRINITY_DN128309_c1_g6_i1	BUD23_BOVINProbable 18S rRNA (guanine-N(7))-methyltransferase OS=Bos taurus OX=9913 GN=BUD23 PE=2 SV=1	2269	6e-26
TRINITY_DN128334_c0_g1_i1	CALM3_SOLTUPutative calmodulin-3 (Fragment) OS=Solanum tuberosum OX=4113 GN=PCM3 PE=5 SV=1	1211	4.3e-07
TRINITY_DN128334_c0_g1_i2	CML2_ORYSJPutative calmodulin-like protein 2 OS=Oryza sativa subsp. japonica OX=39947 GN=CML2 PE=3 SV=2	1222	1.3e-19
TRINITY_DN128366_c2_g2_i1	SZT2_HUMANKICSTOR complex protein SZT2 OS=Homo sapiens OX=9606 GN=SZT2 PE=1 SV=3	396	3.4e-09
TRINITY_DN128366_c3_g1_i1	SZT2_MOUSEKICSTOR complex protein SZT2 OS=Mus musculus OX=10090 GN=Szt2 PE=1 SV=1	692	2.3e-13
TRINITY_DN128366_c3_g1_i2	SZT2_MOUSEKICSTOR complex protein SZT2 OS=Mus musculus OX=10090 GN=Szt2 PE=1 SV=1	334	7.8e-07
TRINITY_DN128440_c0_g1_i1	SCRA_LIMPOAlpha-scruin OS=Limulus polyphemus OX=6850 PE=2 SV=1	1492	5.7e-33
TRINITY_DN128440_c0_g1_i2	KLH13_MOUSEKelch-like protein 13 OS=Mus musculus OX=10090 GN=Klhl13 PE=2 SV=3	421	6.3e-06
TRINITY_DN128484_c0_g1_i1	CRNS1_HUMANCarnosine synthase 1 OS=Homo sapiens OX=9606 GN=CARNS1 PE=1 SV=3	632	1.3e-07
TRINITY_DN128503_c1_g1_i1	CTR2_HUMANCationic amino acid transporter 2 OS=Homo sapiens OX=9606 GN=SLC7A2 PE=1 SV=2	420	1.1e-23
TRINITY_DN128503_c1_g1_i2	CTR2_CHICKCationic amino acid transporter 2 OS=Gallus gallus OX=9031 GN=SLC7A2 PE=2 SV=1	321	4.5e-12
TRINITY_DN128503_c1_g1_i3	CTR2_HUMANCationic amino acid transporter 2 OS=Homo sapiens OX=9606 GN=SLC7A2 PE=1 SV=2	374	6e-32
TRINITY_DN128503_c1_g1_i5	CTR2_HUMANCationic amino acid transporter 2 OS=Homo sapiens OX=9606 GN=SLC7A2 PE=1 SV=2	422	4.7e-17
TRINITY_DN128503_c1_g1_i6	CTR2_CHICKCationic amino acid transporter 2 OS=Gallus gallus OX=9031 GN=SLC7A2 PE=2 SV=1	270	3.8e-12
TRINITY_DN128504_c0_g3_i4	TM196_XENTRTransmembrane protein 196 OS=Xenopus tropicalis OX=8364 GN=tmem196 PE=2 SV=1	1888	2.3e-07
TRINITY_DN128509_c0_g1_i1	S20A1_MOUSESodium-dependent phosphate transporter 1 OS=Mus musculus OX=10090 GN=Slc20a1 PE=1 SV=1	337	4.1e-08
TRINITY_DN128509_c0_g2_i2	S20A2_CRIGRSodium-dependent phosphate transporter 2 OS=Cricetulus griseus OX=10029 GN=SLC20A2 PE=1 SV=2	1277	1.7e-22
TRINITY_DN128518_c0_g1_i1	FMAR_DROMEFMRFamide receptor OS=Drosophila melanogaster OX=7227 GN=FMRFaR PE=2 SV=1	827	8.1e-13
TRINITY_DN128519_c0_g2_i1	IPYR_DROMEInorganic pyrophosphatase OS=Drosophila melanogaster OX=7227 GN=Nurf-38 PE=1 SV=3	1781	1.3e-89
TRINITY_DN128520_c0_g1_i1	PRDX4_BOVINPeroxiredoxin-4 OS=Bos taurus OX=9913 GN=PRDX4 PE=2 SV=1	2408	3.1e-81
TRINITY_DN128520_c0_g1_i2	PRDX4_BOVINPeroxiredoxin-4 OS=Bos taurus OX=9913 GN=PRDX4 PE=2 SV=1	2400	3.1e-81
TRINITY_DN128539_c0_g1_i1	ELOV2_MOUSEElongation of very long chain fatty acids protein 2 OS=Mus musculus OX=10090 GN=Elovl2 PE=1 SV=1	511	9.1e-07
TRINITY_DN128551_c0_g1_i1	RL27A_HUMAN60S ribosomal protein L27a OS=Homo sapiens OX=9606 GN=RPL27A PE=1 SV=2	525	8.1e-35
TRINITY_DN128551_c0_g1_i2	RL27A_HUMAN60S ribosomal protein L27a OS=Homo sapiens OX=9606 GN=RPL27A PE=1 SV=2	558	5.1e-35
TRINITY_DN128563_c1_g2_i1	LAC4_THACULaccase-4 OS=Thanatephorus cucumeris OX=107832 GN=LCC4 PE=1 SV=1	476	3.5e-21
TRINITY_DN128563_c1_g2_i2	LAC1_THACULaccase-1 OS=Thanatephorus cucumeris OX=107832 GN=LCC1 PE=1 SV=1	417	6.3e-06
TRINITY_DN128563_c1_g3_i1	LAC2_TRAVELaccase-2 OS=Trametes versicolor OX=5325 GN=LCC2 PE=1 SV=1	381	1.6e-08
TRINITY_DN128571_c0_g2_i1	ACH10_CHICKNeuronal acetylcholine receptor subunit alpha-10 OS=Gallus gallus OX=9031 GN=CHRNA10 PE=3 SV=1	1922	1.8e-60
TRINITY_DN128571_c0_g2_i2	ACH92_ONCMYNeuronal acetylcholine receptor subunit alpha-9-II OS=Oncorhynchus mykiss OX=8022 PE=2 SV=1	1883	1.3e-45
TRINITY_DN128577_c0_g1_i1	MGAT2_PIGAlpha-1,6-mannosyl-glycoprotein 2-beta-N-acetylglucosaminyltransferase OS=Sus scrofa OX=9823 GN=MGAT2 PE=3 SV=1	692	2.8e-11
TRINITY_DN128585_c0_g1_i1	SPC1L_HUMANSperiolin-like protein OS=Homo sapiens OX=9606 GN=SPATC1L PE=1 SV=3	1892	3.5e-11
TRINITY_DN128585_c0_g2_i1	SPC1L_HUMANSperiolin-like protein OS=Homo sapiens OX=9606 GN=SPATC1L PE=1 SV=3	1136	2.1e-11
TRINITY_DN128585_c0_g3_i1	SPC1L_HUMANSperiolin-like protein OS=Homo sapiens OX=9606 GN=SPATC1L PE=1 SV=3	1892	3.5e-11
TRINITY_DN128587_c0_g1_i1	GBLP_DANREGuanine nucleotide-binding protein subunit beta-2-like 1 OS=Danio rerio OX=7955 GN=gnb2l1 PE=2 SV=1	1047	3.6e-127
TRINITY_DN128587_c0_g2_i1	GBLP_DROMEGuanine nucleotide-binding protein subunit beta-like protein OS=Drosophila melanogaster OX=7227 GN=Rack1 PE=1 SV=2	211	8.3e-15
TRINITY_DN128589_c0_g2_i1	KDM2A_MOUSELysine-specific demethylase 2A OS=Mus musculus OX=10090 GN=Kdm2a PE=1 SV=2	5233	1.6e-183
TRINITY_DN128592_c0_g1_i1	OAT_DROMEOrnithine aminotransferase, mitochondrial OS=Drosophila melanogaster OX=7227 GN=Oat PE=2 SV=1	852	3.5e-88
TRINITY_DN128596_c0_g1_i1	GLRA1_BOVINGlycine receptor subunit alpha-1 OS=Bos taurus OX=9913 GN=GLRA1 PE=1 SV=1	1312	3.1e-06
TRINITY_DN128599_c1_g1_i1	H1B_CHITEHistone H1B OS=Chironomus tentans OX=7153 PE=3 SV=1	1568	3.9e-08
TRINITY_DN128612_c0_g1_i1	VATL_NEPNOV-type proton ATPase 16 kDa proteolipid subunit OS=Nephrops norvegicus OX=6829 PE=2 SV=1	581	7.6e-26
TRINITY_DN128618_c0_g2_i1	I23O2_HUMANIndoleamine 2,3-dioxygenase 2 OS=Homo sapiens OX=9606 GN=IDO2 PE=1 SV=4	615	8.6e-20
TRINITY_DN128618_c0_g2_i2	I23O1_RATIndoleamine 2,3-dioxygenase 1 OS=Rattus norvegicus OX=10116 GN=Ido1 PE=2 SV=1	469	4.1e-22
TRINITY_DN128630_c0_g1_i1	SAX3_CAEELProtein sax-3 OS=Caenorhabditis elegans OX=6239 GN=sax-3 PE=2 SV=1	1508	2.1e-06
TRINITY_DN128633_c0_g1_i1	REV1_MOUSEDNA repair protein REV1 OS=Mus musculus OX=10090 GN=Rev1 PE=1 SV=1	547	2.9e-11
TRINITY_DN128633_c0_g1_i2	REV1_CHICKDNA repair protein REV1 OS=Gallus gallus OX=9031 GN=REV1 PE=2 SV=1	680	3e-13
TRINITY_DN128635_c0_g1_i1	MRM2_DROMErRNA methyltransferase 2, mitochondrial OS=Drosophila melanogaster OX=7227 GN=CG11447 PE=2 SV=1	341	4.3e-13
TRINITY_DN128635_c0_g2_i1	MRM2_DROMErRNA methyltransferase 2, mitochondrial OS=Drosophila melanogaster OX=7227 GN=CG11447 PE=2 SV=1	341	4.3e-13
TRINITY_DN128637_c0_g1_i1	CCD87_HUMANCoiled-coil domain-containing protein 87 OS=Homo sapiens OX=9606 GN=CCDC87 PE=1 SV=2	2430	3.3e-22
TRINITY_DN128637_c0_g1_i2	CCD87_HUMANCoiled-coil domain-containing protein 87 OS=Homo sapiens OX=9606 GN=CCDC87 PE=1 SV=2	2446	3.3e-22
TRINITY_DN128637_c0_g2_i1	CCD87_MOUSECoiled-coil domain-containing protein 87 OS=Mus musculus OX=10090 GN=Ccdc87 PE=1 SV=2	1143	8e-27
TRINITY_DN128645_c0_g1_i1	CBPC2_MOUSECytosolic carboxypeptidase 2 OS=Mus musculus OX=10090 GN=Agbl2 PE=1 SV=1	3463	5.7e-193
TRINITY_DN128662_c1_g1_i1	FRG1_TAKRUProtein FRG1 OS=Takifugu rubripes OX=31033 GN=frg1 PE=2 SV=1	956	5.8e-23
TRINITY_DN128662_c1_g1_i2	FRG1_TAKRUProtein FRG1 OS=Takifugu rubripes OX=31033 GN=frg1 PE=2 SV=1	1243	2.2e-54
TRINITY_DN128662_c1_g1_i3	FRG1_TAKRUProtein FRG1 OS=Takifugu rubripes OX=31033 GN=frg1 PE=2 SV=1	977	5.9e-23
TRINITY_DN128667_c1_g1_i1	HHAT_HUMANProtein-cysteine N-palmitoyltransferase HHAT OS=Homo sapiens OX=9606 GN=HHAT PE=1 SV=1	1560	5.7e-52
TRINITY_DN128667_c1_g2_i1	HHAT_HUMANProtein-cysteine N-palmitoyltransferase HHAT OS=Homo sapiens OX=9606 GN=HHAT PE=1 SV=1	1383	1.8e-09
TRINITY_DN128667_c1_g4_i1	HHAT_HUMANProtein-cysteine N-palmitoyltransferase HHAT OS=Homo sapiens OX=9606 GN=HHAT PE=1 SV=1	1191	3.9e-16
TRINITY_DN128667_c1_g5_i1	HHAT_HUMANProtein-cysteine N-palmitoyltransferase HHAT OS=Homo sapiens OX=9606 GN=HHAT PE=1 SV=1	236	4.9e-08
TRINITY_DN128672_c0_g1_i2	MOT14_MOUSEMonocarboxylate transporter 14 OS=Mus musculus OX=10090 GN=Slc16a14 PE=2 SV=1	1877	4.1e-12
TRINITY_DN128680_c0_g1_i1	NCKX5_DANRESodium/potassium/calcium exchanger 5 OS=Danio rerio OX=7955 GN=slc24a5 PE=2 SV=1	646	1.2e-32
TRINITY_DN128680_c0_g2_i1	NCKX5_DANRESodium/potassium/calcium exchanger 5 OS=Danio rerio OX=7955 GN=slc24a5 PE=2 SV=1	424	9.8e-07
TRINITY_DN128683_c1_g2_i3	ZFY1_MOUSEZinc finger Y-chromosomal protein 1 OS=Mus musculus OX=10090 GN=Zfy1 PE=2 SV=3	3356	3.5e-06
TRINITY_DN128691_c2_g1_i1	DMTA2_DANREDoublesex- and mab-3-related transcription factor A2 OS=Danio rerio OX=7955 GN=dmrta2 PE=2 SV=1	2140	4.3e-42
TRINITY_DN128691_c2_g1_i2	DMTA2_XENTRDoublesex- and mab-3-related transcription factor A2 OS=Xenopus tropicalis OX=8364 GN=dmrta2 PE=2 SV=1	1408	1.5e-06
TRINITY_DN128698_c0_g1_i1	GREM1_CHICKGremlin-1 OS=Gallus gallus OX=9031 GN=GREM1 PE=2 SV=1	2375	4.1e-33
TRINITY_DN128705_c0_g1_i3	GCYA2_HUMANGuanylate cyclase soluble subunit alpha-2 OS=Homo sapiens OX=9606 GN=GUCY1A2 PE=1 SV=1	1009	4.9e-20
TRINITY_DN128705_c0_g1_i4	GCYA2_HUMANGuanylate cyclase soluble subunit alpha-2 OS=Homo sapiens OX=9606 GN=GUCY1A2 PE=1 SV=1	1212	5.9e-20
TRINITY_DN128709_c1_g1_i1	RAB30_BOVINRas-related protein Rab-30 OS=Bos taurus OX=9913 GN=RAB30 PE=2 SV=1	734	1.3e-51
TRINITY_DN128709_c1_g1_i2	RAB30_BOVINRas-related protein Rab-30 OS=Bos taurus OX=9913 GN=RAB30 PE=2 SV=1	1104	5.8e-67
TRINITY_DN128709_c1_g1_i3	RAB30_BOVINRas-related protein Rab-30 OS=Bos taurus OX=9913 GN=RAB30 PE=2 SV=1	1333	7e-67
TRINITY_DN128709_c1_g1_i5	RAB30_BOVINRas-related protein Rab-30 OS=Bos taurus OX=9913 GN=RAB30 PE=2 SV=1	710	5.6e-39
TRINITY_DN128718_c0_g1_i1	CTL4_DANRECholine transporter-like protein 4 OS=Danio rerio OX=7955 GN=slc44a4 PE=2 SV=1	878	1.7e-08
TRINITY_DN128718_c0_g1_i2	CTL2_DANRECholine transporter-like protein 2 OS=Danio rerio OX=7955 GN=slc44a2 PE=2 SV=1	548	1e-16
TRINITY_DN128718_c0_g1_i4	CTL2_DANRECholine transporter-like protein 2 OS=Danio rerio OX=7955 GN=slc44a2 PE=2 SV=1	690	1.3e-16
TRINITY_DN128718_c0_g1_i5	CTL2_DANRECholine transporter-like protein 2 OS=Danio rerio OX=7955 GN=slc44a2 PE=2 SV=1	1249	3.9e-19
TRINITY_DN128718_c0_g1_i6	CTL4_HUMANCholine transporter-like protein 4 OS=Homo sapiens OX=9606 GN=SLC44A4 PE=1 SV=2	1437	9.1e-12
TRINITY_DN128718_c0_g1_i7	CTL4_DANRECholine transporter-like protein 4 OS=Danio rerio OX=7955 GN=slc44a4 PE=2 SV=1	736	1.4e-08
TRINITY_DN128741_c1_g1_i1	FGOP2_XENLAFGFR1 oncogene partner 2 homolog OS=Xenopus laevis OX=8355 GN=fgfr1op2 PE=2 SV=1	1809	3.4e-48
TRINITY_DN128749_c0_g1_i1	RS25_DANRE40S ribosomal protein S25 OS=Danio rerio OX=7955 GN=rps25 PE=2 SV=1	542	1.1e-31
TRINITY_DN128749_c0_g1_i2	RS25_DANRE40S ribosomal protein S25 OS=Danio rerio OX=7955 GN=rps25 PE=2 SV=1	494	1e-31
TRINITY_DN128750_c1_g1_i1	SPR_DROMESex peptide receptor OS=Drosophila melanogaster OX=7227 GN=SPR PE=1 SV=1	2312	2.5e-27
TRINITY_DN128750_c1_g1_i2	SPR_DROMESex peptide receptor OS=Drosophila melanogaster OX=7227 GN=SPR PE=1 SV=1	2631	2.8e-27
TRINITY_DN128751_c0_g1_i2	ISOHC_AGEAPVenom peptide isomerase heavy chain OS=Agelenopsis aperta OX=6908 PE=1 SV=1	1010	8.6e-09
TRINITY_DN128751_c0_g1_i3	ISOHC_AGEAPVenom peptide isomerase heavy chain OS=Agelenopsis aperta OX=6908 PE=1 SV=1	833	7.1e-09
TRINITY_DN128756_c0_g1_i1	FMAR_DROMEFMRFamide receptor OS=Drosophila melanogaster OX=7227 GN=FMRFaR PE=2 SV=1	483	5.2e-12
TRINITY_DN128766_c0_g2_i1	MLC2_DROMEMyosin-2 essential light chain OS=Drosophila melanogaster OX=7227 GN=Mlc-c PE=1 SV=1	964	5.1e-35
TRINITY_DN128766_c0_g2_i2	MLE1_CHICKMyosin light chain 1, skeletal muscle isoform OS=Gallus gallus OX=9031 PE=1 SV=3	934	5e-19
TRINITY_DN128766_c0_g2_i3	MLC2_DROMEMyosin-2 essential light chain OS=Drosophila melanogaster OX=7227 GN=Mlc-c PE=1 SV=1	1252	7.4e-34
TRINITY_DN128766_c0_g2_i4	MLC2_DROMEMyosin-2 essential light chain OS=Drosophila melanogaster OX=7227 GN=Mlc-c PE=1 SV=1	536	9.2e-10
TRINITY_DN128766_c0_g2_i5	MLC2_DROMEMyosin-2 essential light chain OS=Drosophila melanogaster OX=7227 GN=Mlc-c PE=1 SV=1	824	1.6e-08
TRINITY_DN128766_c0_g2_i6	MLE1_CHICKMyosin light chain 1, skeletal muscle isoform OS=Gallus gallus OX=9031 PE=1 SV=3	472	6e-13
TRINITY_DN128768_c0_g1_i1	MRM2_HUMANrRNA methyltransferase 2, mitochondrial OS=Homo sapiens OX=9606 GN=MRM2 PE=1 SV=1	655	3e-39
TRINITY_DN128772_c0_g2_i1	NNRE_IXOSCNAD(P)H-hydrate epimerase OS=Ixodes scapularis OX=6945 GN=ISCW022186 PE=3 SV=1	1678	8.2e-89
TRINITY_DN128772_c0_g2_i2	NNRE_IXOSCNAD(P)H-hydrate epimerase OS=Ixodes scapularis OX=6945 GN=ISCW022186 PE=3 SV=1	1199	1.1e-87
TRINITY_DN128772_c0_g2_i3	NNRE_BRAFLNAD(P)H-hydrate epimerase OS=Branchiostoma floridae OX=7739 GN=BRAFLDRAFT_104103 PE=3 SV=1	1432	7e-89
TRINITY_DN128772_c0_g2_i4	NNRE_BRAFLNAD(P)H-hydrate epimerase OS=Branchiostoma floridae OX=7739 GN=BRAFLDRAFT_104103 PE=3 SV=1	1553	7.6e-89
TRINITY_DN128772_c0_g2_i5	NNRE_XENTRNAD(P)H-hydrate epimerase OS=Xenopus tropicalis OX=8364 GN=naxe PE=3 SV=1	815	3.7e-26
TRINITY_DN128774_c0_g1_i2	MBD2_HUMANMethyl-CpG-binding domain protein 2 OS=Homo sapiens OX=9606 GN=MBD2 PE=1 SV=1	2477	7.4e-62
TRINITY_DN128779_c0_g1_i1	UNG_MOUSEUracil-DNA glycosylase OS=Mus musculus OX=10090 GN=Ung PE=1 SV=3	835	1.7e-10
TRINITY_DN128779_c0_g1_i2	UNG_HUMANUracil-DNA glycosylase OS=Homo sapiens OX=9606 GN=UNG PE=1 SV=2	847	7.7e-11
TRINITY_DN128781_c0_g1_i1	BAMBI_MOUSEBMP and activin membrane-bound inhibitor homolog OS=Mus musculus OX=10090 GN=Bambi PE=2 SV=1	1248	9.9e-23
TRINITY_DN128781_c0_g1_i2	BAMBI_HUMANBMP and activin membrane-bound inhibitor homolog OS=Homo sapiens OX=9606 GN=BAMBI PE=1 SV=1	705	3.3e-07
TRINITY_DN128785_c0_g2_i1	MHCKB_DICDIMyosin heavy chain kinase B OS=Dictyostelium discoideum OX=44689 GN=mhkB PE=2 SV=1	2450	1.4e-07
TRINITY_DN128788_c0_g1_i1	SCRB_LIMPOBeta-scruin OS=Limulus polyphemus OX=6850 PE=2 SV=1	865	1.8e-18
TRINITY_DN128788_c0_g2_i1	SCRB_LIMPOBeta-scruin OS=Limulus polyphemus OX=6850 PE=2 SV=1	1304	1.7e-33
TRINITY_DN128788_c0_g2_i2	SCRB_LIMPOBeta-scruin OS=Limulus polyphemus OX=6850 PE=2 SV=1	1336	3.3e-16
TRINITY_DN128788_c0_g2_i3	SCRB_LIMPOBeta-scruin OS=Limulus polyphemus OX=6850 PE=2 SV=1	3152	1.2e-32
TRINITY_DN128792_c2_g1_i1	IMT3_SCHPOInositol phosphoceramide mannosyltransferase 3 OS=Schizosaccharomyces pombe (strain 972 / ATCC 24843) OX=284812 GN=SPAC17G8.11c PE=1 SV=1	1305	1.7e-09
TRINITY_DN128797_c0_g1_i1	GBRB_DROMEGamma-aminobutyric acid receptor subunit beta OS=Drosophila melanogaster OX=7227 GN=Rdl PE=2 SV=4	818	1.1e-22
TRINITY_DN128817_c0_g1_i1	CHSTF_MOUSECarbohydrate sulfotransferase 15 OS=Mus musculus OX=10090 GN=Chst15 PE=2 SV=1	2050	4.7e-38
TRINITY_DN128817_c0_g1_i2	CHSTF_MOUSECarbohydrate sulfotransferase 15 OS=Mus musculus OX=10090 GN=Chst15 PE=2 SV=1	1357	3.6e-26
TRINITY_DN128820_c0_g1_i1	Y3997_ARATHPutative BTB/POZ domain-containing protein At3g49970 OS=Arabidopsis thaliana OX=3702 GN=At3g49970 PE=3 SV=2	1030	3.8e-12
TRINITY_DN128820_c0_g1_i2	Y3997_ARATHPutative BTB/POZ domain-containing protein At3g49970 OS=Arabidopsis thaliana OX=3702 GN=At3g49970 PE=3 SV=2	1005	3.7e-12
TRINITY_DN128820_c0_g1_i3	Y3997_ARATHPutative BTB/POZ domain-containing protein At3g49970 OS=Arabidopsis thaliana OX=3702 GN=At3g49970 PE=3 SV=2	1259	4.7e-12
TRINITY_DN128836_c0_g3_i1	RL27_BOVIN60S ribosomal protein L27 OS=Bos taurus OX=9913 GN=RPL27 PE=2 SV=2	475	3.1e-57
TRINITY_DN128846_c0_g1_i1	SODC_CARPASuperoxide dismutase	1488	7.2e-12
TRINITY_DN128853_c0_g1_i1	TMM64_HUMANTransmembrane protein 64 OS=Homo sapiens OX=9606 GN=TMEM64 PE=2 SV=2	2207	4.3e-37
TRINITY_DN128853_c0_g1_i2	TMM64_MOUSETransmembrane protein 64 OS=Mus musculus OX=10090 GN=Tmem64 PE=1 SV=1	1490	7.9e-19
TRINITY_DN128855_c0_g1_i1	RT11_BOVIN28S ribosomal protein S11, mitochondrial OS=Bos taurus OX=9913 GN=MRPS11 PE=1 SV=2	1129	1.6e-27
TRINITY_DN128859_c0_g1_i1	THAA_DANREThyroid hormone receptor alpha-A OS=Danio rerio OX=7955 GN=thraa PE=1 SV=1	2338	2.1e-18
TRINITY_DN128859_c0_g1_i2	THAA_DANREThyroid hormone receptor alpha-A OS=Danio rerio OX=7955 GN=thraa PE=1 SV=1	2307	2.1e-18
TRINITY_DN128865_c0_g1_i1	COX3_DROMECytochrome c oxidase subunit 3 OS=Drosophila melanogaster OX=7227 GN=mt:CoIII PE=3 SV=1	1132	5.2e-95
TRINITY_DN128866_c0_g1_i1	FANCI_HUMANFanconi anemia group I protein OS=Homo sapiens OX=9606 GN=FANCI PE=1 SV=4	875	1.7e-24
TRINITY_DN128866_c0_g1_i2	FANCI_HUMANFanconi anemia group I protein OS=Homo sapiens OX=9606 GN=FANCI PE=1 SV=4	789	2.1e-10
TRINITY_DN128866_c0_g1_i3	FANCI_HUMANFanconi anemia group I protein OS=Homo sapiens OX=9606 GN=FANCI PE=1 SV=4	726	1.4e-24
TRINITY_DN128875_c0_g1_i2	TF211_SCHPOTransposon Tf2-11 polyprotein OS=Schizosaccharomyces pombe (strain 972 / ATCC 24843) OX=284812 GN=Tf2-11 PE=3 SV=1	2420	1.1e-12
TRINITY_DN128875_c0_g1_i3	TF211_SCHPOTransposon Tf2-11 polyprotein OS=Schizosaccharomyces pombe (strain 972 / ATCC 24843) OX=284812 GN=Tf2-11 PE=3 SV=1	2419	1.1e-12
TRINITY_DN128879_c0_g1_i1	HPSE_HUMANHeparanase OS=Homo sapiens OX=9606 GN=HPSE PE=1 SV=2	2015	3.2e-79
TRINITY_DN128881_c0_g1_i1	MEMO1_XENLAProtein MEMO1 OS=Xenopus laevis OX=8355 GN=memo1 PE=2 SV=1	2143	2.4e-101
TRINITY_DN128886_c2_g2_i1	TMM26_HUMANTransmembrane protein 26 OS=Homo sapiens OX=9606 GN=TMEM26 PE=1 SV=1	2840	7.2e-37
TRINITY_DN128886_c2_g2_i2	TMM26_MOUSETransmembrane protein 26 OS=Mus musculus OX=10090 GN=Tmem26 PE=2 SV=2	2039	2.2e-11
TRINITY_DN128904_c0_g1_i1	LARP6_HUMANLa-related protein 6 OS=Homo sapiens OX=9606 GN=LARP6 PE=1 SV=1	2450	1.5e-38
TRINITY_DN128904_c0_g1_i2	LARP6_HUMANLa-related protein 6 OS=Homo sapiens OX=9606 GN=LARP6 PE=1 SV=1	2365	1.4e-38
TRINITY_DN128904_c0_g1_i3	LARP6_HUMANLa-related protein 6 OS=Homo sapiens OX=9606 GN=LARP6 PE=1 SV=1	2351	1.4e-38
TRINITY_DN128904_c0_g1_i4	LARP6_HUMANLa-related protein 6 OS=Homo sapiens OX=9606 GN=LARP6 PE=1 SV=1	2436	1.5e-38
TRINITY_DN128907_c0_g1_i1	TYW5_CHICKtRNA wybutosine-synthesizing protein 5 OS=Gallus gallus OX=9031 GN=TYW5 PE=3 SV=1	502	3e-10
TRINITY_DN128907_c0_g1_i3	TYW5_CHICKtRNA wybutosine-synthesizing protein 5 OS=Gallus gallus OX=9031 GN=TYW5 PE=3 SV=1	850	5.2e-15
[truncated: 36,728 more rows]
