# Supplementary material for: Evolution, Expression Patterns, and Distribution of Novel Ribbon Worm Predatory and Defensive Toxins
Source: Mol Biol Evol. 2022 May 5;39(5):msac096. doi: 10.1093/molbev/msac096 (PMC9132205; doi:10.1093/molbev/msac096)
Supplement: msac096_Supplementary_Data [file msac096_supplementary_data.zip › Supplementary_file3._DGE_results.xlsx]

## Sheet: Sheet 1
	sampleA	sampleB	logFC	logCPM	PValue	FDR	Aval_1052_body	Aval_1052_probo	Aval_1053_body	Aval_1053_probo	Aval_1054_body	Aval_1054_probo	Aval_3171_body	Aval_3171_probo	Aval_3173_body	Aval_3173_probo	Aval_3174_body	Aval_3174_probo
TRINITY_DN153803_c2_g3_i6	body	probo	18.7324	9.7606	2.39002e-32	1.60091e-27	1411.24	0	2448.51	0	540.614	0	778.666	0	742.767	0	682.587	0
TRINITY_DN146037_c0_g4_i8	body	probo	-13.2079	4.23336	2.03519e-30	6.81615e-26	0	2.667	0	3.684	0	2.449	0	4.821	0	8.184	0	2.72
TRINITY_DN147673_c0_g1_i8	body	probo	-14.1144	5.90494	1.77642e-27	3.96633e-23	0	23.667	0	29.569	0	14.293	0	67.98	0.009	194.768	0	61.949
TRINITY_DN152007_c1_g1_i13	body	probo	15.729	6.75905	1.80526e-26	3.02304e-22	253.332	0	73.449	0	55.361	0	106.977	0	117.977	0	79.358	0
TRINITY_DN149187_c9_g2_i10	body	probo	15.3132	6.34386	6.83392e-26	9.15513e-22	78.5	0	28.987	0	24.974	0	114.971	0	71.953	0	64.36	0
TRINITY_DN153803_c2_g3_i3	body	probo	11.7611	7.43698	1.21281e-25	1.31502e-21	290.674	0	372.988	0	217.872	0	229.111	0	149.02	0	162.983	0.101
TRINITY_DN143626_c4_g1_i1	body	probo	14.2075	5.24137	1.37425e-25	1.31502e-21	99.41	0.093	226.793	0	109.708	0	114.086	0	196.754	0	142.859	0
TRINITY_DN151783_c1_g1_i1	body	probo	14.6389	5.67132	1.85689e-25	1.55475e-21	75.469	0	48.796	0	70.586	0	171.301	0	105.201	0	52.762	0
TRINITY_DN149676_c4_g2_i3	body	probo	13.284	4.32326	5.74138e-25	4.27305e-21	21.434	0	30.58	0	27.649	0	29.556	0	36.049	0	23.587	0
TRINITY_DN145672_c3_g1_i2	body	probo	12.9166	7.10381	1.8376e-24	1.23088e-20	552.096	0.131	250.862	0	229.156	0	204.235	0	222.116	0	127.113	0
TRINITY_DN151525_c0_g1_i2	body	probo	13.7188	4.75518	4.0964e-24	2.49445e-20	21.528	0	55.974	0	22.227	0	34.37	0	37.237	0	33.092	0
TRINITY_DN131906_c1_g1_i2	body	probo	13.5269	4.56446	1.38165e-23	7.71228e-20	308.368	0	194.778	0	100.175	0	325.357	0	265.565	0	230.089	0
TRINITY_DN152554_c1_g6_i3	body	probo	14.5457	5.57842	1.96057e-23	1.01019e-19	363.881	0	275.802	0	182.458	0	97.845	0	142.952	0	108.812	0
TRINITY_DN149031_c0_g1_i1	body	probo	12.107	6.28937	2.65065e-23	1.26821e-19	174.319	0.093	138.082	0	63.396	0	77.837	0	74.735	0	66.534	0
TRINITY_DN150281_c0_g7_i14	body	probo	13.1635	4.2037	4.75196e-23	2.122e-19	62.901	0	37.452	0	24.184	0	36.836	0	42.531	0	35.989	0
TRINITY_DN153342_c0_g5_i4	body	probo	11.2343	5.21496	5.85689e-23	2.45195e-19	10.848	0	8.428	0	5.467	0	27.641	0	12.82	0	15.658	0
TRINITY_DN146858_c4_g1_i3	body	probo	-10.5294	3.26972	8.27398e-23	3.26009e-19	0.271	100.112	0	35.533	0	30.76	0.145	57.323	0	89.822	0.072	57.463
TRINITY_DN146101_c1_g6_i3	body	probo	10.3414	5.17531	2.16688e-22	8.06356e-19	334.834	0	298.557	0	220.431	0	142.955	0	109.838	0	141.06	0.223
TRINITY_DN87344_c0_g2_i1	body	probo	13.3223	4.36126	2.50456e-22	8.82964e-19	159.561	0	106.224	0	93.594	0	94.006	0	51.066	0	65.355	0
TRINITY_DN148665_c12_g1_i1	body	probo	6.73336	5.83983	3.97279e-22	1.33055e-18	96.203	0.504	41.193	0.281	47.399	0.389	113.996	0.362	87.033	0.483	47.182	0.183
TRINITY_DN139156_c0_g1_i1	body	probo	10.1326	5.13829	8.05511e-22	2.56931e-18	57.336	0.093	35.812	0	19.22	0	46.041	0	74.231	0	54.728	0.03
TRINITY_DN149906_c5_g1_i8	body	probo	13.1124	4.15304	1.0237e-21	3.11684e-18	22.426	0	10.826	0	8.744	0	20.821	0	10.309	0	21.008	0
TRINITY_DN146101_c1_g6_i6	body	probo	9.64301	4.48603	3.39759e-21	9.89481e-18	247.787	0	218.829	0	182.494	0	113.553	0	94.227	0	107.793	0.244
TRINITY_DN147730_c4_g5_i25	body	probo	12.2268	3.27801	3.72686e-21	1.04015e-17	19.938	0	24.764	0	18.134	0	30.576	0	19.51	0	19.471	0
TRINITY_DN118816_c0_g2_i1	body	probo	13.181	4.22109	3.9899e-21	1.06902e-17	28.149	0	39.674	0	43.853	0	55.372	0	54.82	0	15.308	0
TRINITY_DN133105_c0_g1_i1	body	probo	9.37578	5.37144	4.25832e-21	1.09706e-17	53.1	0.075	49.389	0	42.587	0.085	33.304	0	66.524	0	21.39	0.041
TRINITY_DN145581_c0_g2_i1	body	probo	12.2663	3.31685	4.90803e-21	1.21761e-17	4.105	0	3.788	0	3.33	0	6.459	0	5.564	0	6.464	0
TRINITY_DN154169_c4_g4_i1	body	probo	10.9985	5.18215	7.13253e-21	1.70628e-17	66.127	0	128.487	0	57.893	0.313	174.977	0	113.52	0	167.839	0
TRINITY_DN148477_c3_g4_i5	body	probo	10.1124	4.94214	1.11914e-20	2.58495e-17	94.08	0	33.942	0	31.707	0	45.978	0	43.692	0	20.976	0.041
TRINITY_DN143822_c0_g1_i3	body	probo	10.0321	4.02358	4.99686e-20	1.09566e-16	15.926	0	25.736	0	62.085	0	35.445	0	62.203	0	35.583	0.061
TRINITY_DN154464_c2_g1_i11	body	probo	8.82067	3.68146	5.07076e-20	1.09566e-16	2.918	0	5.399	0	3.501	0	6.477	0	6.932	0	6.456	0.01
TRINITY_DN152296_c2_g2_i1	body	probo	7.86717	6.01008	1.04291e-19	2.18303e-16	26.045	0	48.324	0.14	29.418	0.076	72.896	0.072	28.369	0.271	81.73	0.112
TRINITY_DN145880_c2_g3_i2	body	probo	12.9389	3.98121	1.24614e-19	2.52427e-16	30.908	0	13.178	0	10.952	0	20.478	0	28.657	0	9.17	0
TRINITY_DN146101_c1_g6_i1	body	probo	12.6619	3.70717	1.2813e-19	2.52427e-16	71.972	0	67.791	0	54.526	0	38.354	0	24.561	0	34.254	0
TRINITY_DN150244_c0_g1_i6	body	probo	-7.79638	1.6198	1.67753e-19	3.21045e-16	0.243	11.638	0	7.152	0.081	3.749	0.099	12.325	0.081	28.755	0.088	11.001
TRINITY_DN148850_c2_g6_i4	body	probo	10.7169	4.69266	1.90868e-19	3.55136e-16	195.65	0	48.667	0	48.045	0	218.651	0	93.11	0	68.611	0.071
TRINITY_DN151839_c2_g4_i11	body	probo	13.0957	4.13654	2.2072e-19	3.99581e-16	2.132	0	8.798	0	8.106	0	12.601	0	7.058	0	13.071	0
TRINITY_DN149522_c4_g1_i2	body	probo	8.99396	3.84385	3.04227e-19	5.36263e-16	67.034	0	44.305	0	21.841	0	40.368	0	31.799	0	26.715	0.101
TRINITY_DN150320_c2_g18_i4	body	probo	-9.3186	4.43027	3.70754e-19	6.34441e-16	0.243	33.458	0	73.961	0.018	12.528	0.298	102.756	0	173.807	0.613	67.794
TRINITY_DN153435_c0_g1_i10	body	probo	11.7155	2.77624	3.78867e-19	6.34441e-16	9.38	0	4.918	0	6.526	0	6.829	0	9.3	0	6.448	0
TRINITY_DN152554_c1_g6_i1	body	probo	13.4403	4.47843	5.82047e-19	9.50909e-16	110.025	0	164.976	0	54.087	0	37.956	0	49.274	0	49.323	0
TRINITY_DN149690_c2_g5_i1	body	probo	-8.76595	2.36743	6.52537e-19	1.04069e-15	0.411	51.53	0	19.608	0.404	29.745	0	45.288	0	33.042	0.366	61.451
TRINITY_DN152007_c1_g1_i9	body	probo	13.342	4.3808	9.7999e-19	1.52657e-15	51.435	0	21.328	0	12.577	0	9.999	0	18.835	0	12.737	0
TRINITY_DN147292_c1_g3_i9	body	probo	-8.15535	4.7786	1.08407e-18	1.62832e-15	0.178	10.183	0	8.254	0.099	6.796	0	13.763	0.027	17.021	0.103	8.261
TRINITY_DN149261_c2_g4_i1	body	probo	13.3403	4.37917	1.09393e-18	1.62832e-15	1.291	0	1.769	0	7.137	0	3.767	0	3.835	0	7.976	0
TRINITY_DN153686_c11_g12_i1	body	probo	5.5588	6.11915	1.42303e-18	2.07214e-15	392.685	3.376	769.498	4.916	479.139	3.379	802.468	9.087	596.304	26.154	853.203	3.491
TRINITY_DN143445_c1_g1_i1	body	probo	12.8169	3.86041	1.71824e-18	2.44879e-15	8.884	0	12.271	0	2.083	0	8.41	0	8.634	0	12.211	0
TRINITY_DN133158_c0_g1_i1	body	probo	12.9017	3.94435	1.99302e-18	2.78122e-15	56.354	0	23.94	0	10.647	0	53.177	0	23.759	0	48.026	0
TRINITY_DN149011_c0_g1_i3	body	probo	-8.53769	5.75128	2.58437e-18	3.53283e-15	0.44	16.953	0.046	12.381	0.045	16.676	0.027	34.461	0.054	38.244	0.056	21.993
TRINITY_DN149438_c4_g4_i4	body	probo	12.2045	3.25601	3.07943e-18	4.11611e-15	1.796	0	3.288	0	7.298	0	4.869	0	3.799	0	5.477	0
TRINITY_DN146725_c0_g1_i3	body	probo	-6.35073	2.22927	3.13395e-18	4.11611e-15	0.112	1.94	0.074	1.448	0.063	1.243	0.018	3.359	0.036	4.719	0.032	3.024
TRINITY_DN152840_c1_g3_i2	body	probo	9.50977	3.70053	3.22569e-18	4.15512e-15	7.584	0	7.159	0.054	4.219	0	9.223	0	6.896	0	6.241	0
TRINITY_DN152890_c3_g2_i1	body	probo	-7.81625	9.64746	3.85298e-18	4.86951e-15	14.28	379.581	6.131	415.125	8.394	197.148	4.634	928.051	1.269	2572.18	5.739	1257.43
TRINITY_DN149187_c9_g2_i13	body	probo	10.4275	6.43789	4.44924e-18	5.51895e-15	112.699	0.093	36.637	0	20.18	0	66.808	0	68.208	0	38.298	0.02
TRINITY_DN78291_c0_g1_i1	body	probo	-10.1001	4.24093	5.62323e-18	6.84837e-15	0.468	40.862	0.093	42.058	0	6.928	0	101.088	0	265.307	0.191	62.75
TRINITY_DN149011_c0_g1_i1	body	probo	-8.67551	5.52756	6.4621e-18	7.6255e-15	0.206	11.805	0.028	5.294	0.027	7.811	0.027	16.953	0.018	20.876	0.016	10.24
TRINITY_DN151849_c8_g8_i3	body	probo	-14.3566	5.38264	6.48902e-18	7.6255e-15	0	26.352	0	14.714	0	72.606	0	15.285	0	9.819	0	5.511
TRINITY_DN131394_c1_g3_i1	body	probo	11.4336	2.50106	6.60568e-18	7.62877e-15	4.274	0	7.64	0	6.598	0	8.816	0	7.761	0	5.676	0
TRINITY_DN150512_c0_g1_i9	body	probo	13.5613	4.59852	6.81727e-18	7.73969e-15	100.14	0	211.244	0	21.024	0	94.548	0	72.25	0	62.522	0
TRINITY_DN139948_c4_g3_i3	body	probo	11.27	2.34197	7.08877e-18	7.91378e-15	3.311	0	3.621	0	3.824	0	2.358	0	4.159	0	3.797	0
TRINITY_DN150320_c2_g18_i5	body	probo	-8.60806	2.09268	7.92624e-18	8.70366e-15	1.646	15.349	0	38.277	0.126	26.176	0.298	83.749	0	146.036	0	50.694
TRINITY_DN148786_c3_g2_i5	body	probo	-6.2088	5.52182	8.68699e-18	9.38517e-15	29.187	250.803	13.475	307.619	17.155	314.238	10.541	590.398	4.114	1767.41	7.037	245.42
TRINITY_DN114699_c0_g1_i2	body	probo	8.07059	2.96178	8.88796e-18	9.44987e-15	34.106	0	42.314	0	21.599	0	25.988	0	36.985	0.381	26.039	0
TRINITY_DN145680_c5_g1_i1	body	probo	-9.59675	2.93184	9.85506e-18	1.03144e-14	0.411	97.203	0	30.736	0.521	15.404	0	136.129	0.207	61.551	0	75.396
TRINITY_DN150548_c0_g3_i6	body	probo	-8.40371	4.87577	1.03651e-17	1.06813e-14	1.421	118.8	0	47.6	0.323	58.73	0.343	78.879	0.324	55.586	0.175	60.233
TRINITY_DN151055_c2_g2_i6	body	probo	-7.836	1.41455	1.0675e-17	1.0834e-14	0.065	1.697	0	0.583	0.009	1.3	0	2.682	0.027	5.405	0	2.436
TRINITY_DN152882_c1_g3_i5	body	probo	-11.21	3.69881	1.16939e-17	1.16909e-14	0	32.507	0.093	15.017	0	48.328	0	13.074	0	15.047	0	6.587
TRINITY_DN149690_c2_g3_i1	body	probo	-9.39329	2.28612	1.40812e-17	1.38707e-14	0.814	44.76	0	11.765	0	24.174	0	62.482	0	52.612	0	50.947
TRINITY_DN152356_c6_g4_i7	body	probo	11.531	5.75506	1.50276e-17	1.45884e-14	63.537	0	69.597	0	69.733	0.256	277.167	0	273.632	0	60.921	0
TRINITY_DN148909_c1_g5_i4	body	probo	-8.86872	5.07902	1.63002e-17	1.55894e-14	0.982	44.144	0.333	55.562	0	26.584	0.045	98.502	0.135	135.301	0.08	59.026
TRINITY_DN150900_c3_g1_i2	body	probo	9.63287	3.63405	1.65244e-17	1.55894e-14	91.274	0	104.094	0	82.4	0	43.512	0	93.614	0.271	21.127	0
TRINITY_DN141467_c0_g1_i2	body	probo	10.0854	4.27986	2.02283e-17	1.88188e-14	137.388	0.354	195.12	0	87.732	0	62.201	0	70.684	0	68.078	0
TRINITY_DN152296_c2_g2_i2	body	probo	12.1449	3.19737	2.15998e-17	1.98195e-14	2.59	0	10.196	0	4.848	0	4.769	0	6.833	0	9.218	0
TRINITY_DN146785_c1_g2_i6	body	probo	-10.8685	3.80401	2.24041e-17	2.02796e-14	0.019	3.376	0	3.241	0	3.379	0	1.752	0	0.661	0	3.583
TRINITY_DN141168_c0_g1_i1	body	probo	8.9431	4.27228	2.28776e-17	2.03328e-14	78.649	0	24.69	0	28.044	0	77.719	0	37.723	0	24.518	0.122
TRINITY_DN138878_c0_g2_i1	body	probo	-6.27302	3.79329	2.30699e-17	2.03328e-14	9.876	215.462	10.076	118.558	1.445	193.721	3.722	128.432	2.575	418.57	3.797	97.835
TRINITY_DN146589_c2_g4_i1	body	probo	8.05364	4.03428	3.60753e-17	3.13823e-14	4.283	0	5.334	0	4.219	0	5.88	0	5.969	0	5.373	0.03
TRINITY_DN144524_c0_g1_i2	body	probo	7.26718	6.50187	3.77787e-17	3.24427e-14	407.619	0.168	208.725	1.124	122.078	0.19	277.23	0.955	237.989	0.703	83.617	1.137
TRINITY_DN144445_c1_g2_i3	body	probo	12.2168	3.26813	3.82907e-17	3.24661e-14	18.507	0	15.04	0	19.462	0	52.843	0	38.488	0	13.063	0
TRINITY_DN220608_c0_g1_i1	body	probo	-6.54021	1.66979	5.01236e-17	4.19679e-14	0.103	1.66	0.046	2.42	0.018	2.99	0.054	5.51	0.045	2.72	0.08	2.415
TRINITY_DN152379_c12_g3_i8	body	probo	12.0239	3.07848	5.15659e-17	4.21321e-14	6.415	0	5.131	0	2.02	0	2.629	0	3.052	0	2.316	0
TRINITY_DN138929_c0_g1_i2	body	probo	12.4	3.44867	5.15777e-17	4.21321e-14	6.107	0	13.929	0	6.033	0	11.282	0	7.653	0	27.177	0
TRINITY_DN141895_c0_g3_i2	body	probo	11.7352	2.79545	5.26283e-17	4.24723e-14	11.409	0	19.819	0	10.97	0	22.745	0	12.307	0	32.375	0
TRINITY_DN145880_c2_g2_i5	body	probo	13.0323	4.07365	6.59344e-17	5.25772e-14	46.535	0	15.494	0	12.307	0	21.399	0	12.955	0	5.66	0
TRINITY_DN150357_c7_g1_i1	body	probo	11.2273	2.30057	6.95484e-17	5.48066e-14	3.984	0	3.306	0	2.891	0	1.906	0	3.952	0	4.203	0
TRINITY_DN152942_c0_g2_i5	body	probo	-10.2761	2.14509	8.39298e-17	6.53706e-14	0	5.334	0	2.063	0.018	2.297	0	4.471	0	1.567	0	3.227
TRINITY_DN151131_c3_g3_i7	body	probo	-8.97412	4.45275	8.84439e-17	6.80947e-14	1.094	61.899	0	45.829	0	16.695	0.271	66.301	0	210.704	0.295	78.633
TRINITY_DN139143_c0_g2_i2	body	probo	12.5928	3.63887	9.09309e-17	6.92139e-14	28.13	0	30.126	0	30.217	0	7.579	0	17.52	0	8.534	0
TRINITY_DN143496_c2_g6_i16	body	probo	-9.90042	0.909036	9.39906e-17	7.0739e-14	0	3.376	0	1.815	0	1.272	0	1.8	0	3.236	0	1.522
TRINITY_DN140262_c0_g2_i2	body	probo	7.61707	4.65779	9.90091e-17	7.3688e-14	29.215	0.261	62.003	0	29.992	0.152	85.551	0	46.888	0.093	39.277	0.173
TRINITY_DN148315_c5_g2_i1	body	probo	10.5046	5.52589	1.02549e-16	7.54842e-14	51.8	0.597	555.772	0	334.017	0	498.193	0	312.381	0	910.901	0.162
TRINITY_DN154304_c1_g2_i1	body	probo	13.4042	4.44257	1.08745e-16	7.91747e-14	30.085	0.019	11.678	0	4.668	0.009	34.289	0	48.419	0	11.097	0
TRINITY_DN153789_c1_g1_i2	body	probo	11.6938	2.75501	1.19868e-16	8.601e-14	14.851	0	13.225	0	12.972	0	7.281	0	11.974	0	4.848	0
TRINITY_DN110274_c0_g2_i1	body	probo	7.37005	2.76226	1.20701e-16	8.601e-14	111.016	0	86.433	0	68.836	0	76.563	0	65.633	0	81.651	0.66
TRINITY_DN153312_c1_g1_i1	body	probo	-9.82565	5.09485	1.28989e-16	9.0948e-14	0.692	59.232	0.157	19.068	0.045	28.169	0	79.314	0.027	219.524	0	95.085
TRINITY_DN140816_c1_g1_i4	body	probo	11.9403	2.99648	1.44626e-16	1.00911e-13	17.815	0	26.588	0	6.347	0	28.49	0	12.478	0	24.256	0
TRINITY_DN141435_c1_g2_i21	body	probo	-8.40485	2.03368	1.46678e-16	1.01288e-13	0	3.021	0	5.899	0	1.082	0	4.096	0.099	11.548	0	3.309
TRINITY_DN153543_c10_g1_i1	body	probo	-5.34833	4.54952	1.49056e-16	1.0188e-13	0.627	5.241	0.602	7.076	0.332	3.559	0.37	12.518	0.234	33.813	0.462	7.926
TRINITY_DN151526_c10_g3_i2	body	probo	10.6343	7.90062	1.69754e-16	1.14855e-13	583.93	0	812.377	0.194	92.149	0.342	1201.64	0	333.224	0.949	767.692	0
TRINITY_DN135653_c0_g2_i2	body	probo	12.525	3.57196	2.03059e-16	1.36015e-13	31.254	0	74.403	0	16.796	0	28.743	0	46.969	0	12.936	0
TRINITY_DN110169_c0_g1_i2	body	probo	11.1939	2.26817	2.11775e-16	1.40449e-13	8.407	0	14.66	0	7.774	0	7.497	0	14.666	0	8.366	0
TRINITY_DN144348_c0_g1_i3	body	probo	5.0921	4.32717	2.20879e-16	1.4505e-13	21.78	0.821	30.117	0.259	31.375	0.266	46.493	0.338	29.494	1.406	44.595	0.335
TRINITY_DN144609_c0_g4_i1	body	probo	12.6318	3.6774	2.41113e-16	1.56801e-13	11.952	0	8.252	0	1.445	0	15.437	0	13.505	0	13.079	0
TRINITY_DN146226_c10_g1_i1	body	probo	8.24516	5.02123	2.79648e-16	1.80112e-13	703.503	1.212	358.466	0	108.613	0	267.104	0.955	294.897	0.432	172.766	0.406
TRINITY_DN153405_c1_g1_i2	body	probo	11.0579	2.13664	2.82436e-16	1.80176e-13	1.824	0	1.361	0	1.104	0	1.373	0	0.954	0	1.027	0
TRINITY_DN145227_c0_g1_i6	body	probo	-13.8615	4.88815	2.87564e-16	1.81716e-13	0	20.869	0	2.366	0	0.74	0	24.384	0	48.783	0	13.122
TRINITY_DN148182_c0_g2_i3	body	probo	12.2603	3.31093	3.27713e-16	2.05151e-13	11.334	0	4.418	0	2.639	0	2.827	0	3.889	0	3.232	0
TRINITY_DN142617_c1_g7_i2	body	probo	8.36521	4.05016	3.42758e-16	2.11169e-13	33.246	0	19.504	0	10.97	0	39.058	0	16.206	0	16.574	0.101
TRINITY_DN146376_c2_g1_i1	body	probo	7.40533	2.80568	3.4363e-16	2.11169e-13	15.683	0.093	25.746	0	24.489	0	13.278	0	20.734	0.254	9.067	0.051
TRINITY_DN148909_c1_g5_i2	body	probo	-8.84365	3.77065	3.95187e-16	2.40644e-13	0.281	9.717	0	14.585	0.126	9.415	0	20.264	0.027	11.836	0.016	31.857
TRINITY_DN149902_c4_g6_i7	body	probo	-7.89386	3.1082	4.05387e-16	2.44631e-13	0.206	6.472	0	6.774	0	7.27	0	21.387	0	18.054	0.279	8.961
TRINITY_DN152554_c1_g6_i4	body	probo	9.67286	3.65411	4.52501e-16	2.70624e-13	104.816	0	90.962	0	67.355	0	25.211	0	36.382	0	18.46	0.091
TRINITY_DN148315_c5_g3_i1	body	probo	10.5215	6.79856	4.99704e-16	2.9621e-13	30.16	0	267.903	0	106.198	0.123	212.148	0	64.21	0	364.892	0.142
TRINITY_DN154298_c2_g1_i3	body	probo	11.2256	2.29888	5.31068e-16	3.1204e-13	5.312	0	11.382	0	4.749	0	8.455	0	5.258	0	9.481	0
TRINITY_DN151818_c2_g15_i2	body	probo	-4.52678	4.12994	5.50472e-16	3.20628e-13	0.421	4.924	0.593	4.516	0.44	3.094	0.434	9.739	0.342	9.641	0.494	3.603
TRINITY_DN150427_c4_g2_i3	body	probo	-11.3239	6.05655	6.16569e-16	3.56031e-13	0.57	22.268	0	217.712	0.099	20.52	0.154	151.209	0	811.596	0	218.282
TRINITY_DN149554_c14_g2_i1	body	probo	-9.5294	8.03517	6.35434e-16	3.63789e-13	7.481	930.05	0.88	689.588	1.67	304.529	0.253	479.135	0.522	1053.21	0.342	692.639
TRINITY_DN154085_c1_g3_i1	body	probo	-6.44632	5.4158	7.05628e-16	4.00551e-13	0.15	5.166	0.074	6.298	0.063	2.06	0.072	7.19	0.09	1.661	0.151	2.537
TRINITY_DN149690_c2_g6_i3	body	probo	-8.89422	4.49137	7.37207e-16	4.14961e-13	2.497	116.972	0	113.685	0.117	59.879	0.172	140.359	0	154.601	0.302	104.411
TRINITY_DN150320_c2_g18_i1	body	probo	-8.25175	6.31403	7.63548e-16	4.26206e-13	1.655	56.696	0.046	38.536	0.153	26.385	0.443	93.415	0.279	187.211	0.223	100.19
TRINITY_DN153057_c0_g1_i9	body	probo	-6.10963	2.25487	8.4381e-16	4.67115e-13	2.301	14.248	0.509	39.908	2.172	28.283	1.138	30.389	0.666	146.561	1.003	43.691
TRINITY_DN149088_c1_g2_i3	body	probo	11.2739	2.34587	9.07303e-16	4.98147e-13	2.59	0.019	3.778	0.011	4.031	0	4.516	0	2.656	0	1.481	0
TRINITY_DN151556_c0_g5_i9	body	probo	-7.06692	1.00444	9.18523e-16	4.99068e-13	0	1.287	0	0.389	0	0.332	0	0.991	0.027	1.11	0.024	0.629
TRINITY_DN152441_c6_g2_i8	body	probo	10.6493	1.74313	9.23883e-16	4.99068e-13	1.16	0	1.185	0	0.97	0	1.807	0	1.792	0	1.401	0
TRINITY_DN130250_c0_g1_i1	body	probo	-5.44343	1.44466	1.03205e-15	5.53041e-13	0.159	2.835	0.102	1.318	0.135	3.094	0.126	4.483	0.09	3.042	0.096	1.746
TRINITY_DN152882_c1_g3_i7	body	probo	-9.42532	4.16649	1.05518e-15	5.60947e-13	0.168	34.633	0	44.262	0.09	71.382	0.045	19.732	0.216	11.48	0.04	7.104
TRINITY_DN146871_c3_g2_i3	body	probo	-4.90342	2.79401	1.14063e-15	6.01595e-13	0.281	3.32	0.222	2.009	0.108	1.585	0.298	5.715	0.171	7.362	0.271	3.085
TRINITY_DN145680_c5_g1_i2	body	probo	-9.74211	5.79414	1.16425e-15	6.09255e-13	9.034	971.64	0.833	246.407	1.176	235.548	0.687	1326.46	0.45	632.163	0.462	937.633
TRINITY_DN146725_c0_g1_i4	body	probo	-6.23395	1.20968	1.22404e-15	6.35579e-13	0.028	0.597	0.056	1.199	0.09	0.883	0.018	2.55	0.036	3.304	0.016	1.837
TRINITY_DN149713_c0_g1_i1	body	probo	-5.83146	3.11713	1.2528e-15	6.45512e-13	0.234	2.63	0.111	1.912	0.081	1.566	0.063	3.516	0.027	6.295	0.032	2.466
TRINITY_DN148786_c3_g2_i6	body	probo	-5.52408	8.77172	1.26357e-15	6.4609e-13	10.895	86.573	10.974	166.558	9.175	90.203	6.991	200.424	2.908	711.7	4.705	148.275
TRINITY_DN149560_c3_g4_i3	body	probo	10.7783	1.86682	1.28967e-15	6.54438e-13	1.59	0	1.713	0	1.086	0	2.258	0	1.999	0	2.643	0
TRINITY_DN151042_c3_g1_i8	body	probo	10.8613	1.94685	1.33817e-15	6.73945e-13	2.899	0	3.417	0	1.697	0	4.526	0	3.673	0	2.492	0
TRINITY_DN150281_c0_g7_i15	body	probo	11.9535	3.00941	1.43011e-15	7.14873e-13	35.331	0	7.548	0	10.368	0	9.15	0	12.604	0	12.092	0
TRINITY_DN135040_c0_g1_i1	body	probo	6.77969	4.86986	1.44315e-15	7.1605e-13	55.896	0.839	99.658	0.378	61.026	0.152	74.16	0	47.852	0.593	91.299	0.142
TRINITY_DN146672_c0_g3_i5	body	probo	12.5355	3.58223	1.51486e-15	7.4523e-13	29.281	0	6.603	0	4.3	0	9.15	0	5.744	0	11.598	0
TRINITY_DN144294_c1_g2_i1	body	probo	-10.9188	1.93628	1.52422e-15	7.4523e-13	0	6.658	0	7.325	0	2.525	0	16.397	0	53.782	0	5.298
TRINITY_DN141160_c1_g1_i5	body	probo	11.0322	2.11178	1.64834e-15	8.00076e-13	1.58	0	3.223	0	3.106	0	2.538	0	1.666	0	1.624	0
TRINITY_DN151631_c2_g5_i1	body	probo	-8.57957	2.17	1.72637e-15	8.30651e-13	0.86	61.75	0	34.874	0	27.458	0.199	61.056	0.18	16.826	0	20.744
TRINITY_DN147906_c4_g1_i2	body	probo	11.8038	2.86266	1.73613e-15	8.30651e-13	3.498	0	5.001	0	6.239	0	2.791	0	7.139	0	1.353	0
TRINITY_DN145947_c2_g3_i1	body	probo	8.23517	3.08733	1.80227e-15	8.56182e-13	93.659	0	81.58	0	31.949	0	83.148	0	147.039	0	49.522	0.315
TRINITY_DN146101_c1_g6_i5	body	probo	7.6358	4.42375	1.92504e-15	9.06224e-13	406.853	0	333.739	1.588	291.915	0.892	215.165	1.196	121.353	1.051	192.102	0
TRINITY_DN146725_c0_g1_i2	body	probo	-7.20445	2.02002	1.93857e-15	9.06224e-13	0.103	1.958	0	1.286	0	1.205	0	3.758	0.045	3.27	0.008	1.878
TRINITY_DN144932_c0_g2_i1	body	probo	8.40888	7.25382	1.9547e-15	9.06224e-13	663.224	1.697	252.992	0.173	175.752	0.18	375.011	0	426.352	0.593	242.158	0.416
TRINITY_DN221059_c0_g1_i1	body	probo	6.47414	2.97758	1.96173e-15	9.06224e-13	18.722	0.149	24.181	0	13.492	0.171	14.146	0	17.322	0.102	12.172	0.122
TRINITY_DN69973_c0_g2_i1	body	probo	-9.38281	4.56727	1.9958e-15	9.1565e-13	6.331	402.408	0.454	188.5	0	82.562	0.732	486.736	0	833.319	0.271	332.274
TRINITY_DN149690_c2_g1_i2	body	probo	-8.32585	3.46676	2.02726e-15	9.23754e-13	0.814	35.714	0.074	16.735	0.126	14.578	0	44.72	0.063	20.562	0.088	40.007
TRINITY_DN143989_c12_g1_i1	body	probo	-5.17689	2.43948	2.16849e-15	9.79769e-13	0.15	2.816	0.241	4.419	0.171	2.23	0.37	9.896	0.234	8.981	0.422	4.435
TRINITY_DN149432_c2_g1_i1	body	probo	-6.14006	-0.145709	2.17944e-15	9.79769e-13	0.664	8.43	0	6.687	0	6.283	0.596	5.546	0.198	15.758	0	6.221
TRINITY_DN144837_c0_g2_i7	body	probo	12.8203	3.8637	2.5555e-15	1.14117e-12	68.652	0	20.439	0	11.401	0	13.134	0	11.695	0	14.576	0
TRINITY_DN140425_c1_g1_i1	body	probo	12.8114	3.855	2.70236e-15	1.19876e-12	17.301	0	164.994	0	34.292	0	152.142	0	91.832	0	108.971	0
TRINITY_DN146130_c1_g3_i3	body	probo	-7.23538	1.62505	3.05112e-15	1.3385e-12	0.86	8.448	0	14.045	0	8.542	0	20.566	0.135	17.36	0.064	8.88
TRINITY_DN147728_c2_g1_i1	body	probo	6.64678	5.02399	3.05736e-15	1.3385e-12	28.056	0.671	88.054	0.313	41.716	0.133	74.431	0	110.063	0.678	62.203	0.244
TRINITY_DN151631_c2_g1_i4	body	probo	-8.14246	5.71608	3.10795e-15	1.35182e-12	1.814	66.636	0.102	79.352	0.206	33.01	0.253	104.266	0.171	36.159	0.454	88.123
TRINITY_DN138997_c1_g1_i1	body	probo	-6.3925	2.44779	3.26868e-15	1.41256e-12	0.094	4.551	0.259	1.502	0.108	3.236	0.072	5.776	0.063	6.032	0.024	6.769
TRINITY_DN144406_c10_g1_i2	body	probo	10.6219	1.71689	5.62426e-15	2.41494e-12	3.9	0	4.056	0	2.101	0	3.387	0	4.15	0	6.058	0
TRINITY_DN150712_c4_g3_i5	body	probo	10.5112	1.6111	6.08433e-15	2.58757e-12	2.553	0	2.778	0	1.921	0	2.611	0	4.403	0	3.415	0
TRINITY_DN147369_c1_g1_i1	body	probo	-5.22632	1.87787	6.11038e-15	2.58757e-12	0.505	2.275	0.157	3.997	0.296	2.639	0.163	8.132	0.135	11.132	0.183	3.451
TRINITY_DN136258_c1_g2_i1	body	probo	-7.41822	2.31153	6.16217e-15	2.58757e-12	0.337	19.732	0.306	2.593	0.144	6.207	0.298	28.13	0.045	50.706	0.111	14.858
TRINITY_DN138995_c0_g1_i1	body	probo	-4.30986	3.49094	6.18084e-15	2.58757e-12	0.271	1.94	0.185	1.016	0.162	1.651	0.253	3.806	0.171	3.66	0.207	1.806
TRINITY_DN147292_c2_g1_i1	body	probo	-6.74509	3.82483	6.48907e-15	2.69973e-12	0.823	13.036	0.102	6.947	0.135	9.842	0.208	15.309	0.009	44.801	0.247	12.067
TRINITY_DN137205_c0_g1_i1	body	probo	11.6956	2.75672	6.67321e-15	2.74813e-12	8.061	0	50.047	0	24.112	0	26.765	0	43.827	0	27.089	0
TRINITY_DN151560_c5_g4_i3	body	probo	13.0712	4.11214	6.68744e-15	2.74813e-12	45.385	0	6.529	0	4.892	0	11.761	0	6.23	0	16.637	0
TRINITY_DN152592_c4_g7_i1	body	probo	-8.23049	2.77252	7.09513e-15	2.89788e-12	1.842	63.484	0.25	17.102	0	33.902	0	92.521	0.18	44.598	0.167	58.457
TRINITY_DN146721_c1_g1_i1	body	probo	10.4937	1.59434	7.14557e-15	2.9008e-12	2.59	0.019	2.825	0	4.102	0	4.336	0	6.491	0	4.824	0.01
TRINITY_DN154544_c1_g1_i2	body	probo	-10.0146	6.43538	7.19822e-15	2.90457e-12	0.795	115.107	0.028	61.061	0	56.927	0.063	82.275	0.027	135.073	0.056	86.56
TRINITY_DN145189_c5_g3_i12	body	probo	10.5387	1.63762	7.64643e-15	3.06695e-12	4.068	0	2.047	0	2.011	0	2.927	0	2.719	0.008	2.42	0
TRINITY_DN154029_c1_g3_i7	body	probo	8.76596	5.20833	8.07916e-15	3.22123e-12	174.113	0.317	331.424	0	191.094	0.693	41.597	0	53.713	0.237	205.937	0.091
TRINITY_DN150463_c2_g11_i3	body	probo	-8.17604	2.98256	8.24436e-15	3.26764e-12	0	1.697	0.065	11.668	0.009	1.927	0.108	19.261	0.045	29.195	0.151	9.804
TRINITY_DN146101_c1_g6_i8	body	probo	8.0692	4.18974	9.51278e-15	3.7482e-12	441.576	0	387.787	1.404	332.769	0	180.885	0	134.876	0	138.902	0.822
TRINITY_DN148629_c5_g1_i1	body	probo	-6.74801	6.00516	9.88041e-15	3.85137e-12	1.206	11.358	0.148	11.841	0.224	7.659	0.379	29.145	0.153	94.372	0.302	23.363
TRINITY_DN146354_c0_g3_i1	body	probo	11.2949	2.36614	9.88962e-15	3.85137e-12	14.944	0	6.686	0	4.489	0	20.839	0	17.088	0	10.643	0
TRINITY_DN151131_c3_g3_i10	body	probo	-8.82763	6.48151	1.0944e-14	4.23733e-12	3.105	252.445	0.167	164.732	0.144	132.2	0.542	226.174	0.108	98.362	0.884	177.646
TRINITY_DN154073_c4_g1_i1	body	probo	8.42196	2.45115	1.11167e-14	4.27949e-12	46.525	0	102.964	0	33.457	0	50.612	0	22.958	0.424	53.088	0
TRINITY_DN150427_c4_g2_i1	body	probo	-9.9657	5.17815	1.14414e-14	4.37932e-12	0.58	53.786	0	31.255	0	16.23	0	38.292	0	188.447	0.103	89.391
TRINITY_DN153628_c4_g5_i3	body	probo	10.9948	2.07541	1.16152e-14	4.4075e-12	1.945	0	2.149	0	0.673	0	2.15	0	3.34	0	2.667	0
TRINITY_DN144274_c5_g3_i1	body	probo	-7.80665	-0.371299	1.16981e-14	4.4075e-12	0.131	1.884	0	2.463	0	1.31	0	3.19	0	5.71	0	2.517
TRINITY_DN147637_c5_g3_i3	body	probo	-4.6093	2.80187	1.17125e-14	4.4075e-12	0.299	2.051	0.445	2.863	0.341	2.857	0.289	7.564	0.495	14.725	0.271	3.248
TRINITY_DN147791_c4_g3_i1	body	probo	-5.5615	-0.118933	1.21104e-14	4.53181e-12	0.103	2.443	0.139	2.107	0.063	1.936	0.054	4.193	0.099	2.093	0.111	2.131
TRINITY_DN149944_c2_g2_i4	body	probo	-7.36374	5.27241	1.28769e-14	4.79184e-12	8.417	131.258	0.139	143.287	1.715	59.101	1.111	313.209	2.125	520.355	1.258	180.163
TRINITY_DN149751_c1_g3_i1	body	probo	12.1473	3.19969	1.32152e-14	4.89058e-12	36.8	0	73.264	0	24.274	0	24.262	0	27.054	0	7.881	0
TRINITY_DN148041_c1_g1_i3	body	probo	8.8628	2.87389	1.45297e-14	5.3475e-12	13.392	0	34.118	0	17.766	0	66.022	0	36.292	0.263	80.098	0
TRINITY_DN136258_c1_g3_i1	body	probo	-7.96782	0.835593	1.49932e-14	5.48791e-12	0.514	8.579	0.269	2.485	0	16.941	0	16.856	0	27.492	0.04	15.264
TRINITY_DN152185_c5_g3_i3	body	probo	8.56513	4.07835	1.64561e-14	5.99066e-12	47.807	0	7.233	0	19.687	0	41.777	0.157	12.298	0	36.355	0.061
TRINITY_DN89011_c0_g2_i1	body	probo	12.6425	3.68793	1.72899e-14	6.2296e-12	112.596	0	33.979	0	16.195	0	20.017	0	12.802	0	30.64	0
TRINITY_DN100579_c0_g2_i1	body	probo	10.4833	1.58488	1.73295e-14	6.2296e-12	5.564	0.037	5.14	0	2.9	0	3.514	0	3.7	0	2.929	0
TRINITY_DN149000_c3_g1_i7	body	probo	8.27136	2.47509	1.73915e-14	6.2296e-12	17.581	0.205	10.928	0	9.534	0	11.887	0	11.569	0	7.586	0
TRINITY_DN149912_c3_g5_i1	body	probo	8.33593	2.35598	1.84139e-14	6.56075e-12	167.595	0	168.412	0	155.527	0	79.309	0	267.627	0	94.276	0.426
TRINITY_DN149902_c4_g6_i8	body	probo	-6.79997	0.895838	1.88427e-14	6.678e-12	0.187	14.398	0.176	3.241	0.215	4.755	0.126	6.102	0.117	22.096	0.183	11.631
TRINITY_DN142881_c14_g5_i1	body	probo	8.34868	3.37946	1.95028e-14	6.87555e-12	22.379	0.261	28.172	0	21.832	0	95.55	0	28.45	0	60.786	0.071
TRINITY_DN153312_c5_g1_i1	body	probo	-10.1535	5.85434	2.06185e-14	7.21304e-12	2.955	177.715	0.139	146.939	0.117	251.768	0	657.544	0	623.758	0.111	157.196
TRINITY_DN153850_c3_g5_i1	body	probo	8.63976	3.66863	2.06754e-14	7.21304e-12	93.631	0.242	36.803	0	24.902	0	24.19	0	30.106	0	16.407	0.051
TRINITY_DN144150_c1_g1_i1	body	probo	-5.93926	2.7951	2.20205e-14	7.64247e-12	0.29	6.9	0.176	4.235	0.072	6.9	0.081	5.558	0.099	2.686	0.279	3.786
TRINITY_DN144918_c3_g4_i2	body	probo	-5.40186	3.60186	2.2151e-14	7.64816e-12	2.095	12.066	1.158	41.518	0.808	11.067	1.481	15.696	0.666	79.842	1.568	28.833
TRINITY_DN144918_c3_g4_i3	body	probo	-5.16524	3.67637	2.32078e-14	7.97193e-12	1.347	21.559	1.158	9.702	0.521	7.934	0.253	11.733	0.774	28.001	0.517	11.742
TRINITY_DN143221_c6_g3_i3	body	probo	11.5564	2.62073	2.49841e-14	8.53831e-12	13.757	0	19.337	0	11.203	0	6.44	0	3.718	0	6.233	0
TRINITY_DN32589_c0_g1_i1	body	probo	-4.70648	0.540013	2.54519e-14	8.65403e-12	0.084	2.406	0.12	2.074	0.108	1.386	0.135	2.066	0.288	3.584	0.199	2.212
TRINITY_DN152890_c3_g2_i16	body	probo	-7.98005	7.62184	2.62234e-14	8.87131e-12	5.761	100.299	0.611	151.4	2.648	26.575	1.219	248.515	0.837	1444.62	1.465	317.7
TRINITY_DN154461_c7_g2_i1	body	probo	-6.1413	3.99065	2.77021e-14	9.32447e-12	0.477	12.999	0.12	14.282	0.97	15.385	0.126	6.513	0.207	18.673	0.605	21.272
TRINITY_DN149432_c2_g1_i2	body	probo	-7.70253	2.35389	2.94078e-14	9.84913e-12	1.094	29.653	0	13.396	0	12.822	0	20.143	0	31.822	0.159	22.784
TRINITY_DN148058_c4_g4_i3	body	probo	9.98771	4.22049	2.96785e-14	9.85593e-12	8.192	0	11.873	0	5.557	0.085	33.693	0	6.887	0	29.064	0
TRINITY_DN148979_c2_g6_i2	body	probo	8.68751	3.99162	2.97224e-14	9.85593e-12	56.317	0	14.132	0	9.453	0	13.902	0	11.155	0	12.609	0.061
TRINITY_DN144150_c0_g1_i2	body	probo	-5.94464	2.16459	3.25386e-14	1.07366e-11	0.458	11.47	0.056	7.854	0.61	10.839	0.217	8.531	0.126	6.261	0.271	6.394
TRINITY_DN128334_c0_g1_i2	body	probo	10.2449	1.35797	3.33537e-14	1.09516e-11	3.909	0	2.482	0	4.013	0	5.564	0	5.627	0	4.824	0
TRINITY_DN151432_c3_g1_i3	body	probo	7.90893	3.85502	3.40161e-14	1.11143e-11	21.229	0	10.002	0	5.18	0	14.95	0	10.291	0	20.705	0.091
TRINITY_DN145298_c1_g1_i2	body	probo	-5.12726	1.8466	3.46367e-14	1.11143e-11	0.103	1.641	0.102	2.172	0.135	1.528	0.099	2.477	0.018	1.754	0.119	1.116
TRINITY_DN149796_c2_g3_i1	body	probo	6.0982	5.32051	3.46688e-14	1.11143e-11	36.706	0.597	29.922	0.076	17.9	0.228	51.262	0.193	51.471	0.093	45.422	0.396
TRINITY_DN149833_c1_g5_i3	body	probo	12.209	3.26053	3.46756e-14	1.11143e-11	45.534	0	20.671	0	19.83	0	16.359	0	28.648	0	128.665	0
TRINITY_DN149000_c3_g1_i1	body	probo	10.8321	1.91878	3.46787e-14	1.11143e-11	10.212	0	9.919	0	5.772	0	3.116	0	7.139	0	7.26	0
TRINITY_DN141600_c1_g1_i1	body	probo	9.08527	3.31512	3.56075e-14	1.13576e-11	13.392	0	8.289	0.13	6.832	0	27.117	0	29.062	0	18.007	0
TRINITY_DN150343_c6_g4_i2	body	probo	9.67453	3.89825	3.74961e-14	1.19033e-11	65.164	0.149	54.14	0	23.951	0	19.954	0	15.999	0	14.138	0
TRINITY_DN152592_c4_g4_i2	body	probo	-8.91934	5.5791	4.27341e-14	1.34581e-11	5.854	252.985	0	462.077	0.566	208.698	0.677	619.482	0.54	88.374	1.146	194.675
TRINITY_DN149022_c1_g2_i2	body	probo	8.12645	2.96988	4.28426e-14	1.34581e-11	13.401	0	4.371	0	2.442	0	6.829	0	3.295	0	9.075	0.03
TRINITY_DN145516_c13_g4_i8	body	probo	13.2795	4.31875	4.29964e-14	1.34581e-11	67.436	0	9.622	0	5.162	0	13.595	0	8.877	0	13.596	0
TRINITY_DN147724_c3_g3_i1	body	probo	9.13962	6.26938	4.37392e-14	1.36269e-11	439.752	0.578	482.008	0	193.984	0	420.664	0.471	670.661	0	50.294	0.558
TRINITY_DN151131_c3_g3_i1	body	probo	-8.57707	4.33181	4.42537e-14	1.37233e-11	0.505	48.639	0	21.812	0	15.394	0.163	32.431	0	16.86	0.135	14.442
TRINITY_DN145709_c0_g4_i8	body	probo	10.7944	1.8825	4.68106e-14	1.44494e-11	5.34	0	1.899	0	1.652	0	4.101	0	2.584	0	3.304	0
TRINITY_DN147283_c3_g2_i4	body	probo	10.2101	1.32519	4.75612e-14	1.46137e-11	2.067	0	3.797	0	2.496	0	3.667	0	4.871	0	3.423	0
TRINITY_DN123968_c0_g2_i1	body	probo	7.1147	2.02936	5.17186e-14	1.58186e-11	6.649	0	11.956	0	7.352	0	16.16	0	10.552	0.237	6.376	0
TRINITY_DN149902_c0_g1_i1	body	probo	-6.719	0.841042	5.4164e-14	1.64912e-11	0.253	3.413	0.056	2.636	0.054	1.044	0	8.047	0.081	8.709	0	3.258
TRINITY_DN134454_c0_g1_i1	body	probo	10.2649	1.37692	5.51316e-14	1.67098e-11	5.144	0	10.604	0	6.885	0	8.229	0	10.858	0	12.235	0
TRINITY_DN142615_c2_g1_i1	body	probo	7.07034	4.24031	5.57976e-14	1.68355e-11	11.858	0.093	20.643	0.097	12.083	0	21.318	0.133	56.351	0	31.301	0.173
TRINITY_DN128172_c1_g1_i1	body	probo	8.02591	3.53861	5.61777e-14	1.68742e-11	13.906	0.205	34.377	0	24.66	0	26.963	0	89.554	0	28.968	0.112
TRINITY_DN153770_c6_g4_i9	body	probo	-8.26443	4.7247	5.66463e-14	1.6939e-11	0.421	21.186	0.074	13.115	0.072	40.109	0	13.582	0.144	21.197	0.016	5.653
TRINITY_DN138402_c0_g2_i2	body	probo	12.2544	3.30503	6.14569e-14	1.82959e-11	59.618	0	17.587	0	13.008	0	10.632	0	19.141	0	5.819	0
TRINITY_DN147075_c4_g1_i3	body	probo	6.47135	3.07438	6.22528e-14	1.84508e-11	11.737	0	18.059	0	10.557	0	15.952	0	7.824	0.339	16.892	0.132
TRINITY_DN48918_c0_g1_i1	body	probo	-4.98794	0.383131	6.38057e-14	1.88277e-11	0.112	1.772	0.176	0.81	0.126	1.224	0.054	1.559	0.072	6.083	0.103	1.34
TRINITY_DN154544_c2_g2_i15	body	probo	-6.94356	7.95026	6.48866e-14	1.90627e-11	2.572	87.412	0.759	49.545	1.248	28.169	0.497	109.208	0.27	25.544	0.446	54.905
TRINITY_DN148698_c1_g1_i4	body	probo	-5.84629	3.06207	6.71641e-14	1.96457e-11	0.056	1.79	0.241	2.334	0.063	2.003	0	3.697	0.081	9.15	0.199	3.613
TRINITY_DN148331_c0_g5_i3	body	probo	10.6524	1.7461	7.17092e-14	2.08839e-11	1.132	0	1.121	0	0.853	0	2.9	0	1.35	0	1.934	0
TRINITY_DN152511_c2_g1_i1	body	probo	-6.79864	1.7923	7.52474e-14	2.18195e-11	1.356	12.402	0	10.555	0.233	7.375	0	27.429	0.234	30.703	0.103	20.927
TRINITY_DN145227_c0_g1_i2	body	probo	-8.44486	2.57538	7.6322e-14	2.20357e-11	0	3.879	0	3.425	0.072	2.686	0	1.752	0.018	1.33	0	1.989
TRINITY_DN151131_c3_g6_i1	body	probo	-6.6343	2.55738	8.03402e-14	2.30962e-11	0.206	18.874	0.232	7.055	0.126	6.805	0.117	13.932	0.387	3.025	0.151	9.215
TRINITY_DN154544_c2_g2_i9	body	probo	-8.38355	2.17853	8.09592e-14	2.31747e-11	0.337	41.981	0.139	9.518	0.144	6.112	0.117	25.628	0.063	10.988	0.072	31.502
TRINITY_DN150244_c0_g1_i2	body	probo	-6.64784	4.90762	8.60656e-14	2.45316e-11	1.459	28.068	0.102	18.917	0.53	7.45	0.262	16.88	0.279	100.269	0.247	18.207
TRINITY_DN142726_c0_g2_i1	body	probo	-7.74168	4.53684	8.77551e-14	2.49072e-11	1.234	81.463	0.194	20.98	0.467	13.316	0.126	42.69	0.117	25.434	0.215	54.144
TRINITY_DN143859_c3_g2_i1	body	probo	4.38154	4.89127	9.10472e-14	2.57326e-11	14.093	0.522	18.05	0.432	18.843	0.712	25.003	0.23	28.351	1.135	17.473	0.274
TRINITY_DN146528_c5_g1_i1	body	probo	-11.6114	2.63731	9.22003e-14	2.5949e-11	0	28.758	0	4.473	0	8.589	0	40.6	0	178.366	0	56.042
TRINITY_DN147728_c2_g1_i5	body	probo	6.72517	5.9021	9.2988e-14	2.60612e-11	34.48	0.615	68.828	0	31.913	0.199	41.931	0.242	75.941	0.407	44.786	0.101
TRINITY_DN150736_c3_g4_i10	body	probo	11.2207	2.29415	9.6595e-14	2.69593e-11	1.814	0	1.204	0	2.657	0	3.125	0	0.873	0	5.278	0
TRINITY_DN144294_c1_g2_i3	body	probo	-10.7885	1.80773	9.7603e-14	2.7032e-11	0	2.387	0	2.377	0	1.519	0	14.355	0	22.028	0	11.823
TRINITY_DN146858_c5_g2_i3	body	probo	-9.56099	3.00898	9.76627e-14	2.7032e-11	0.215	10.873	0	5.607	0.063	5.571	0	42.364	0	19.884	0.032	50.947
TRINITY_DN60621_c0_g2_i2	body	probo	7.91219	2.78058	1.08122e-13	2.97943e-11	10.25	0	45.435	0	24.938	0	35.581	0	38.551	0.525	77.925	0
TRINITY_DN144827_c0_g2_i13	body	probo	11.5667	2.63079	1.08532e-13	2.97943e-11	22.66	0	5.112	0	3.528	0	7.226	0	5.384	0	8.916	0
TRINITY_DN148850_c2_g6_i8	body	probo	7.99302	4.49595	1.12326e-13	3.07098e-11	363.741	0	52.519	0.065	54.176	0	125.404	0	104.841	0.593	121.238	0.599
TRINITY_DN150320_c2_g18_i3	body	probo	-7.85898	6.12356	1.13355e-13	3.07664e-11	3.395	43.697	0.074	81.664	0.422	34.168	0.388	140.624	0.477	315.785	0.414	121.431
TRINITY_DN152592_c4_g7_i2	body	probo	-8.25062	6.59725	1.13451e-13	3.07664e-11	17.179	441.778	0.482	398.801	0.835	419.228	1.743	1153.1	1.278	489.44	2.102	470.999
TRINITY_DN151326_c2_g6_i3	body	probo	10.5085	1.60873	1.16343e-13	3.14235e-11	2.506	0	2.445	0	0.799	0	1.807	0	2.665	0	2.205	0
TRINITY_DN152548_c4_g3_i8	body	probo	-7.22216	8.40114	1.16875e-13	3.14403e-11	7.884	239.408	1.38	97.167	1.849	50.075	0.741	280.645	0.459	279.88	1.473	192.382
TRINITY_DN146725_c0_g1_i1	body	probo	-8.79859	-0.208367	1.17609e-13	3.15112e-11	0	0.448	0	0.411	0	0.218	0	0.592	0	1.406	0	0.213
TRINITY_DN152548_c4_g4_i1	body	probo	-7.1464	0.854702	1.18839e-13	3.1714e-11	0	4.327	0	0.724	0	0.883	0.054	2.26	0.09	3.491	0	1.878
TRINITY_DN152921_c4_g4_i8	body	probo	-8.15091	8.70766	1.21393e-13	3.2267e-11	2.104	79.971	0.213	49.167	0.18	29.242	0.117	137.616	0.153	61.686	0.422	114.012
TRINITY_DN150324_c1_g4_i5	body	probo	8.89975	3.13158	1.3582e-13	3.5959e-11	111.923	0	27.107	0.475	40.675	0	68.181	0	48.356	0	30.552	0.03
TRINITY_DN152023_c1_g2_i1	body	probo	5.90011	2.98867	1.3759e-13	3.62841e-11	5.209	0.093	12.864	0.108	5.314	0.133	16.801	0	11.902	0.068	13.429	0.142
TRINITY_DN125555_c0_g3_i1	body	probo	-9.20786	5.30794	1.39402e-13	3.6618e-11	0.851	29.467	0	62.498	0.09	11.38	0	96.364	0.045	272	0.509	96.942
TRINITY_DN152882_c2_g5_i6	body	probo	-8.09478	3.25023	1.43742e-13	3.76104e-11	0.636	39.78	0.167	23.606	0.215	58.284	0.135	21.013	0.108	7.744	0.032	9.367
TRINITY_DN145680_c5_g1_i3	body	probo	-9.07644	5.10181	1.52637e-13	3.97824e-11	5.031	446.012	0.482	83.111	1.203	86.947	0	451.791	0	283.963	0.486	367.632
TRINITY_DN149000_c1_g2_i1	body	probo	10.1059	1.22734	1.54166e-13	4.00252e-11	15.945	0	13.151	0	9.049	0	11.616	0	6.842	0	10.094	0
TRINITY_DN151631_c2_g1_i5	body	probo	-8.50913	6.98233	1.62687e-13	4.20744e-11	4.451	212.385	0.046	138.804	0.171	124.57	0.831	393.369	0.567	181.543	0.907	222.696
TRINITY_DN145672_c3_g6_i2	body	probo	7.7781	2.63264	1.65816e-13	4.27187e-11	22.126	0	17.79	0	16.401	0	6.016	0	5.951	0	8.311	0.081
TRINITY_DN133320_c0_g1_i1	body	probo	8.71257	5.65863	1.66637e-13	4.27658e-11	75.881	0	50.973	0	63.503	0	228.262	0	222.143	0.11	96.624	0.467
TRINITY_DN147445_c1_g1_i8	body	probo	10.6168	1.71208	1.69781e-13	4.34062e-11	1.768	0	0.482	0	1.939	0	1.012	0	1.287	0	2.038	0
TRINITY_DN151395_c2_g1_i1	body	probo	8.5286	2.53327	1.87079e-13	4.76469e-11	27.42	0	14.92	0	5.099	0	49.609	0	14.666	0	22.385	0.071
TRINITY_DN149432_c4_g1_i4	body	probo	-6.57347	4.41751	1.91613e-13	4.86166e-11	0.758	8.747	0.13	25.972	0.054	12.016	0.677	26.861	0.081	23.002	0.446	10.524
TRINITY_DN149322_c8_g1_i2	body	probo	10.5795	1.67649	1.94319e-13	4.90623e-11	2.908	0	5.529	0	1.616	0	5.095	0	2.467	0	4.498	0
TRINITY_DN152486_c6_g8_i1	body	probo	5.94756	4.35105	1.94834e-13	4.90623e-11	56.597	0.205	79.265	1.458	29.884	0.247	77.376	0.314	85.593	0.305	56.981	0.487
TRINITY_DN136258_c0_g1_i1	body	probo	-8.54008	2.48506	2.04642e-13	5.13391e-11	0	2.742	0.12	4.808	0.215	15.508	0.298	60.621	0.108	106.945	0	15.822
TRINITY_DN151535_c1_g1_i2	body	probo	-7.13453	-0.0324238	2.06084e-13	5.15079e-11	0	0.485	0	0.335	0	0.978	0	0.93	0	0.864	0.024	0.264
TRINITY_DN256855_c0_g1_i1	body	probo	-6.64245	0.825009	2.10429e-13	5.23984e-11	0.421	3.525	0.25	2.841	0	3.483	0.099	10.15	0.054	34.889	0.151	8.647
TRINITY_DN322574_c0_g1_i1	body	probo	-4.50415	-0.0500246	2.13466e-13	5.29577e-11	0.281	2.499	0.315	1.448	0.287	2.173	0.108	2.332	0.153	4.219	0.08	1.908
TRINITY_DN152995_c6_g4_i7	body	probo	-4.15325	1.28952	2.15659e-13	5.33043e-11	0.402	1.79	0.204	1.945	0.269	2.828	0.452	5.196	0.324	5.363	0.279	2.314
TRINITY_DN131295_c0_g1_i2	body	probo	9.37442	3.34658	2.25809e-13	5.5608e-11	12.036	0	16.948	0	41.124	0	7.326	0	3.511	0	7.141	0.03
TRINITY_DN150894_c3_g1_i2	body	probo	7.36242	2.2578	2.44495e-13	5.98863e-11	6.883	0	5.047	0	2.612	0	3.451	0	3.628	0.093	1.831	0
TRINITY_DN322261_c0_g1_i1	body	probo	6.74462	2.63672	2.4497e-13	5.98863e-11	26.138	0.186	26.431	0	18.439	0	8.888	0	15.152	0.136	9.449	0.101
TRINITY_DN152548_c4_g3_i11	body	probo	-9.36136	8.28647	2.50832e-13	6.10962e-11	6.883	375.123	0.093	325.888	0.557	157.921	0.379	993.083	0.297	1509.84	0.923	347.842
TRINITY_DN144294_c1_g2_i7	body	probo	-9.27706	3.96753	2.58686e-13	6.27811e-11	0.449	9.679	0	7.962	0.036	10.212	0	40.382	0	106.945	0	24.428
TRINITY_DN152444_c0_g2_i6	body	probo	7.53524	3.22283	2.59735e-13	6.2808e-11	7.921	0	13.956	0	8.618	0	8.59	0	28.612	0	7.149	0.101
TRINITY_DN140008_c0_g1_i1	body	probo	12.5006	3.54777	2.78512e-13	6.69197e-11	23.8	0	2.945	0	3.232	0	4.318	0	3.016	0	5.708	0
TRINITY_DN147494_c2_g6_i1	body	probo	-6.58644	1.28545	2.78736e-13	6.69197e-11	0	0.709	0	3.922	0.081	1.224	0	4.531	0.126	6.752	0.088	1.553
TRINITY_DN145514_c0_g1_i1	body	probo	6.96348	2.94954	2.80796e-13	6.71735e-11	19.012	0	18.476	0	9.677	0	12.095	0	17.457	0	11.758	0.173
TRINITY_DN148667_c6_g2_i1	body	probo	11.6987	2.75966	2.83682e-13	6.76224e-11	13.317	0	3.473	0	2.379	0	2.981	0	2.989	0	2.627	0
TRINITY_DN145233_c0_g2_i1	body	probo	6.14723	1.1278	2.87971e-13	6.84014e-11	5.405	0	9.298	0	7.738	0	9.024	0	9.003	0.195	10.038	0.071
TRINITY_DN152882_c2_g5_i3	body	probo	-9.17136	3.44822	2.89616e-13	6.8549e-11	0	16.636	0.093	6.968	0.126	34.823	0.054	6.452	0	2.923	0	4.74
TRINITY_DN145439_c1_g2_i15	body	probo	11.416	2.48384	2.9079e-13	6.85844e-11	9.277	0	1.695	0	1.598	0	3.821	0	2.197	0	3.733	0
TRINITY_DN147061_c8_g1_i1	body	probo	10.9341	2.01695	3.01906e-13	7.09564e-11	12.962	0	17.587	0	5.817	0	6.684	0	15.575	0	4.179	0
TRINITY_DN143604_c1_g1_i1	body	probo	-5.73432	0.082128	3.19112e-13	7.4738e-11	0.075	0.895	0.065	0.702	0	0.332	0.045	2.332	0.045	3.211	0.04	1.36
TRINITY_DN142004_c1_g2_i2	body	probo	13.509	4.54648	3.23219e-13	7.54361e-11	59.066	0	11.373	0	4.111	0	7.958	0	9.948	0	3.622	0
TRINITY_DN153309_c2_g1_i1	body	probo	-4.48147	1.98184	3.24368e-13	7.54415e-11	0.402	2.611	0.287	1.253	0.251	2.069	0.316	3.347	0.135	9.87	0.135	2.436
TRINITY_DN151574_c9_g3_i3	body	probo	8.60285	5.0442	3.44898e-13	7.99388e-11	107.051	0.634	173.301	0	64.76	0	53.114	0	84.377	0	57.928	0.101
TRINITY_DN149011_c0_g2_i1	body	probo	-8.29681	0.709868	3.4889e-13	8.05852e-11	0	14.398	0	1.869	0.296	4.708	0	15.249	0	17.597	0	10.159
TRINITY_DN148276_c0_g2_i1	body	probo	6.21863	3.81114	3.60402e-13	8.29581e-11	6.715	0.224	22.745	0.097	11.993	0	23.043	0.242	13.442	0.136	25.752	0.071
TRINITY_DN145314_c5_g1_i2	body	probo	9.72199	0.867984	3.66558e-13	8.38696e-11	3.975	0	3.908	0	3.447	0	2.927	0	3.835	0	4.713	0
TRINITY_DN152554_c1_g5_i1	body	probo	8.66613	2.66337	3.66866e-13	8.38696e-11	102.272	0	90.869	0	54.329	0	21.733	0	40.82	0	14.878	0.142
TRINITY_DN152158_c3_g1_i1	body	probo	7.7862	1.82954	3.69489e-13	8.41819e-11	5.05	0	13.002	0	3.842	0	6.188	0	4.412	0	7.96	0.041
TRINITY_DN136075_c1_g2_i1	body	probo	-5.68404	0.0949458	3.79635e-13	8.59736e-11	0.15	4.234	0.065	1.901	0.18	1.519	0	2.441	0	3.016	0.191	2.842
TRINITY_DN118721_c0_g1_i9	body	probo	-9.93514	3.24555	3.80565e-13	8.59736e-11	0.299	56.304	0.074	24.556	0	2.43	0	42.134	0	12.768	0	37.805
TRINITY_DN93563_c0_g2_i1	body	probo	6.00311	1.47043	3.81204e-13	8.59736e-11	1.665	0.019	2.028	0.032	3.286	0.028	2.43	0.036	3.952	0.042	2.993	0.03
TRINITY_DN150244_c0_g1_i11	body	probo	-7.02	2.88989	4.08553e-13	9.18326e-11	0.196	9.418	0.213	2.841	0.206	1.319	0	12.047	0.072	45.259	0.119	7.003
TRINITY_DN148108_c1_g2_i5	body	probo	9.72039	0.866665	4.15057e-13	9.29826e-11	1.066	0	0.704	0	1.059	0	0.623	0	0.882	0	0.947	0
TRINITY_DN148220_c2_g2_i4	body	probo	14.0592	5.09368	4.17812e-13	9.32876e-11	93.126	0	19.476	0	10.521	0	4.896	0	5.96	0	9.672	0
TRINITY_DN152704_c0_g2_i2	body	probo	-6.99157	9.23694	4.57104e-13	1.01722e-10	7.238	251.363	1.343	121.496	2.379	66.58	0.84	195.144	0.612	71.726	1.242	148.721
TRINITY_DN153991_c6_g7_i10	body	probo	10.2381	1.3518	4.58953e-13	1.01795e-10	1.113	0	0.352	0	1.221	0	0.677	0	0.783	0	1.138	0
TRINITY_DN145784_c9_g1_i3	body	probo	11.3987	2.46706	4.67685e-13	1.03389e-10	2.955	0	11.567	0	3.905	0	2.213	0	8.859	0	2.858	0
TRINITY_DN154038_c5_g3_i25	body	probo	10.3735	1.47997	4.81232e-13	1.06034e-10	0.814	0	1.917	0	1.221	0	3.008	0	3.025	0	2.213	0
TRINITY_DN149690_c2_g3_i4	body	probo	-8.5596	6.24848	4.85344e-13	1.0659e-10	2.749	111.023	0.056	64.238	0.135	70.784	0.208	197.415	0.189	148.247	0.167	116.347
TRINITY_DN148756_c1_g2_i8	body	probo	10.2623	1.37465	5.79644e-13	1.26883e-10	1.3	0	0.917	0	1.427	0	1.671	0	0.567	0	1.831	0
TRINITY_DN152185_c5_g3_i4	body	probo	8.45763	5.26169	6.05127e-13	1.3203e-10	76.246	0	8.418	0.173	33.332	0	67.837	0	9.048	0.11	66.605	0.081
TRINITY_DN140425_c1_g1_i8	body	probo	12.4581	3.50599	6.11042e-13	1.32888e-10	18.096	0	192.148	0	32.084	0	278.684	0	106.966	0	201.344	0
TRINITY_DN145680_c5_g1_i4	body	probo	-9.94544	5.80859	6.2811e-13	1.35824e-10	6.378	881.467	0	249.151	0.359	169.197	0	775.053	0	471.309	0.645	545.654
TRINITY_DN152882_c2_g5_i5	body	probo	-9.95999	4.14657	6.30233e-13	1.35824e-10	0.122	19.508	0	14.509	0.09	51.09	0	14.923	0	2.745	0	4.902
TRINITY_DN144294_c1_g2_i4	body	probo	-7.94086	1.391	6.30628e-13	1.35824e-10	0	11.153	0.88	4.786	0	8.4	0	31.054	0.09	77.334	0	20.105
TRINITY_DN49902_c0_g1_i1	body	probo	-5.95108	1.20574	6.48779e-13	1.39286e-10	0.075	1.026	0.037	0.583	0.063	0.389	0.027	3.456	0.045	3.194	0.04	1.675
TRINITY_DN108513_c1_g1_i1	body	probo	-5.08578	-0.292111	6.59623e-13	1.41161e-10	0.224	0.765	0	0.886	0.045	1.186	0	2.67	0.072	3.668	0.167	1.715
TRINITY_DN147152_c1_g1_i2	body	probo	-4.85273	3.1549	6.704e-13	1.43011e-10	0.43	3.879	0.259	1.707	0.305	1.091	0.181	5.679	0.18	10.489	0.127	3.593
TRINITY_DN136258_c1_g4_i1	body	probo	-7.59272	0.429011	6.81662e-13	1.4467e-10	0.037	7.646	0.278	1.35	0.413	11.123	0	18.306	0	24.832	0.04	7.358
TRINITY_DN152822_c0_g1_i8	body	probo	-5.77722	0.729654	6.82497e-13	1.4467e-10	0.982	10.09	0	5.326	0.278	17.055	0.397	6.936	0.414	9.896	0.127	6.891
TRINITY_DN70690_c0_g1_i1	body	probo	-6.09166	-0.106417	6.96092e-13	1.47086e-10	0.206	4.774	0.352	7.941	0.153	4.812	0.298	10.355	0	3.38	0.072	4.252
TRINITY_DN118721_c0_g1_i2	body	probo	-10.4717	5.06366	7.15898e-13	1.50795e-10	0.711	140.807	0	29.829	0	31.634	0	98.502	0	40.26	0	112.876
TRINITY_DN153598_c4_g4_i6	body	probo	6.63359	3.4614	7.34885e-13	1.5431e-10	2.983	0	3.232	0	1.67	0.047	6.928	0	2.917	0.059	3.463	0.01
TRINITY_DN153644_c3_g1_i6	body	probo	-7.94437	6.8137	7.94413e-13	1.66288e-10	11.363	135.678	1.287	217.507	0.485	104.762	0.849	461.506	0.783	1197.44	1.051	325.88
TRINITY_DN154374_c1_g2_i4	body	probo	4.0377	6.55326	8.00053e-13	1.66947e-10	81.567	5.129	126.265	3.425	73.836	2.771	177.804	5.184	141.844	8.565	224.215	2.588
TRINITY_DN146584_c1_g5_i9	body	probo	9.98734	1.11577	8.40751e-13	1.74895e-10	2.067	0	1.148	0	0.745	0	1.31	0	1.486	0	1.091	0
TRINITY_DN143278_c1_g2_i1	body	probo	-5.73843	0.690271	8.44189e-13	1.75066e-10	0.243	2.051	0.046	1.048	0.063	1.31	0.072	2.356	0.117	12.598	0.056	2.669
TRINITY_DN144445_c1_g2_i1	body	probo	6.30465	2.49702	8.93597e-13	1.8474e-10	6.902	0	6.937	0.119	9.525	0	13.829	0	10.921	0.229	4.068	0.041
TRINITY_DN145567_c12_g10_i7	body	probo	-5.64719	0.537877	9.17304e-13	1.89058e-10	0.224	1.082	0.074	1.232	0	0.892	0	2.26	0.063	3.279	0.024	2.355
TRINITY_DN153855_c1_g2_i6	body	probo	-5.56994	5.05025	9.67793e-13	1.98852e-10	3.853	46.718	0.435	19.23	0.853	25.123	0.641	31.586	0.657	50.35	0.987	17.375
TRINITY_DN149322_c9_g1_i2	body	probo	6.73718	2.1289	9.85301e-13	2.0183e-10	4.928	0	6.89	0	5.332	0	14.66	0	11.515	0	12.554	0.101
TRINITY_DN149294_c7_g3_i5	body	probo	9.87219	1.00802	9.94122e-13	2.03016e-10	1.796	0	3.695	0	3.241	0	1.951	0	2.476	0	2.5	0
TRINITY_DN149967_c2_g1_i10	body	probo	-5.25542	1.63839	1.10656e-12	2.25291e-10	0.037	0.951	0.074	0.54	0.09	1.072	0.018	0.483	0.045	2.093	0	0.974
TRINITY_DN141251_c5_g1_i1	body	probo	10.1514	1.27003	1.11547e-12	2.26417e-10	1.515	0	2.63	0	2.837	0	2.041	0	2.647	0	1.019	0
TRINITY_DN147789_c2_g7_i2	body	probo	8.43624	3.95084	1.15216e-12	2.33157e-10	47.002	0	110.845	0	178.768	0	36.087	0.604	169.772	0	23.635	0.213
TRINITY_DN118721_c0_g1_i6	body	probo	-8.96063	5.85331	1.15811e-12	2.33655e-10	4.601	287.767	0.287	105.961	0.296	200.707	0.081	366.786	0.072	154.821	0.454	241.543
TRINITY_DN151109_c5_g1_i2	body	probo	-6.516	0.225531	1.16644e-12	2.3463e-10	0	0.783	0	0.076	0	0.418	0	0.278	0.027	0.661	0.016	0.426
TRINITY_DN144986_c0_g2_i3	body	probo	8.05063	2.90126	1.25152e-12	2.5099e-10	1.964	0	3.816	0	2.962	0	12.818	0	8.733	0.076	15.778	0
TRINITY_DN142624_c0_g2_i5	body	probo	10.2239	1.33829	1.37824e-12	2.75579e-10	0.617	0	1.417	0	0.557	0	1.174	0	1.936	0	0.939	0
TRINITY_DN148669_c4_g2_i1	body	probo	12.3097	3.35946	1.41732e-12	2.82549e-10	38.53	0	22.902	0	19.004	0	1.698	0	17.682	0	7.053	0
TRINITY_DN153623_c3_g4_i5	body	probo	8.2188	2.24395	1.43768e-12	2.85757e-10	12.195	0.037	9.437	0	6.176	0	24.109	0	5.123	0.152	32.972	0
TRINITY_DN144401_c2_g2_i4	body	probo	10.002	1.12924	1.44293e-12	2.85952e-10	0.907	0	1.074	0	2.98	0	1.761	0	1.981	0	1.648	0
TRINITY_DN149503_c7_g1_i1	body	probo	9.66592	0.815993	1.53418e-12	3.03138e-10	1.01	0	1.88	0	1.481	0	2.087	0	1.35	0	1.911	0
TRINITY_DN152942_c0_g2_i8	body	probo	-7.13803	1.00973	1.54969e-12	3.05304e-10	0.065	1.38	0	0.821	0.027	2.05	0	1.849	0.027	0.737	0.008	3.075
TRINITY_DN140323_c0_g1_i1	body	probo	-8.98063	1.77827	1.57417e-12	3.09215e-10	0.402	15.423	0.343	3.716	0	10.412	0	61.334	0	184.745	0.135	40.981
TRINITY_DN152882_c2_g6_i1	body	probo	-8.37424	2.73003	1.60297e-12	3.13952e-10	0.346	19.526	0.083	24.751	0	42.007	0.126	14.512	0.072	4.626	0.064	3.329
TRINITY_DN153952_c2_g2_i4	body	probo	-8.30273	5.10518	1.6473e-12	3.21694e-10	1.206	47.874	0.037	32.573	0.144	52.846	0.081	87.144	0.063	17.165	0.135	24.428
TRINITY_DN145686_c0_g4_i2	body	probo	10.2337	1.34779	1.65576e-12	3.22407e-10	5.873	0	2.51	0	2.029	0	2.629	0	1.927	0	2.205	0
TRINITY_DN149690_c2_g1_i8	body	probo	-8.65758	7.13582	1.69395e-12	3.28887e-10	4.442	212.553	0.102	131.598	0.233	119.976	0.434	355.198	0.297	114.443	0.287	226.431
TRINITY_DN127775_c0_g1_i1	body	probo	12.201	3.25244	1.72568e-12	3.34079e-10	41.186	0	6.047	0	5.62	0	6.982	0	4.952	0	6.878	0
TRINITY_DN140762_c1_g3_i6	body	probo	-9.50058	3.57594	1.78279e-12	3.4414e-10	0.122	2.779	0	2.301	0	1.215	0	10.392	0	32.161	0	9.814
TRINITY_DN137247_c0_g1_i2	body	probo	11.3341	2.40427	1.80845e-12	3.48091e-10	7.257	0	4.556	0	0.835	0	13.974	0	9.147	0	8.343	0
TRINITY_DN146226_c10_g3_i1	body	probo	8.39911	3.67342	1.829e-12	3.51038e-10	322.92	2.257	284.147	0	89.6	0	329.097	0	264.143	0	191.099	0
TRINITY_DN143395_c3_g5_i2	body	probo	10.2286	1.34285	1.83662e-12	3.51425e-10	18.891	0	5.288	0	12.325	0	12.194	0	14.288	0	5.994	0
TRINITY_DN149246_c2_g1_i4	body	probo	-7.41971	3.42481	1.84152e-12	3.51425e-10	0.028	2.574	0.019	0.324	0	1.405	0	2.441	0	2.499	0.064	2.091
TRINITY_DN154480_c0_g3_i9	body	probo	5.87567	5.13125	1.86338e-12	3.54587e-10	15.075	0.112	16.577	0	5.898	0.028	15.04	0.121	8.364	0.229	9.274	0.162
TRINITY_DN130092_c0_g1_i1	body	probo	-4.52308	1.54421	1.87015e-12	3.54868e-10	0.224	1.268	0.148	1.329	0.278	0.864	0.036	2.308	0.117	4.88	0.111	1.969
TRINITY_DN138858_c0_g1_i1	body	probo	-4.58023	1.25752	1.96336e-12	3.7096e-10	0.281	1.287	0.435	2.107	0.197	1.699	0.181	4.857	0.306	11.183	0.207	3.227
TRINITY_DN126879_c0_g1_i1	body	probo	6.04298	3.88448	1.96604e-12	3.7096e-10	21.547	0.28	29.469	0	25.073	0	12.113	0.133	11.983	0.534	15.053	0.122
TRINITY_DN149179_c3_g2_i2	body	probo	-3.72316	3.3238	1.98404e-12	3.73306e-10	0.608	2.947	0.38	2.139	0.332	2.458	0.56	4.157	0.36	3.601	0.366	2.852
TRINITY_DN150188_c1_g4_i12	body	probo	11.2377	2.3105	2.02621e-12	3.80172e-10	7.425	0	1.38	0	1.284	0	2.285	0	1.44	0	2.547	0
TRINITY_DN151691_c1_g5_i1	body	probo	3.83078	3.77437	2.10375e-12	3.92046e-10	6.986	0.317	6.89	0.151	6.796	0.266	10.803	0.266	6.698	0.89	14.44	0.264
TRINITY_DN149988_c2_g1_i1	body	probo	-4.39342	1.03726	2.10484e-12	3.92046e-10	0.589	2.033	0.361	2.863	0.081	2.088	0.334	3.009	0.216	11.615	0.366	3.339
TRINITY_DN147627_c1_g2_i4	body	probo	9.45646	0.623347	2.11203e-12	3.92046e-10	1.384	0	1.787	0	1.418	0	1.942	0	1.675	0	1.162	0
TRINITY_DN152882_c2_g12_i2	body	probo	-9.47494	1.32179	2.1129e-12	3.92046e-10	0	65.946	0	43.851	0	35.041	0.28	14.887	0	12.412	0	17.07
TRINITY_DN145730_c0_g5_i1	body	probo	4.39721	2.75973	2.2068e-12	4.08337e-10	3.086	0.075	3.936	0.043	3.636	0.047	3.893	0.06	3.133	0.085	4.418	0.173
TRINITY_DN148175_c2_g4_i1	body	probo	6.47496	1.40814	2.22531e-12	4.10627e-10	4.311	0	5.316	0.108	5.027	0	11.526	0	8.823	0.059	10.022	0.101
TRINITY_DN153043_c4_g2_i3	body	probo	9.86273	5.86698	2.35138e-12	4.32699e-10	229.972	0.392	43.786	0	56.394	0	74.991	0	144.698	0	75.131	0
TRINITY_DN146557_c14_g2_i1	body	probo	7.53714	2.39342	2.36364e-12	4.33764e-10	52.155	0	40.063	0	59.993	0	15.88	0	18.087	0	13.684	0.223
TRINITY_DN148850_c2_g7_i3	body	probo	6.11829	4.20278	2.44176e-12	4.46875e-10	271.989	1.324	67.013	0.411	72.642	1.775	199.095	0	200.518	2.643	59.616	0.447
TRINITY_DN153770_c6_g4_i7	body	probo	-9.16295	4.27179	2.45075e-12	4.47299e-10	0.243	38.475	0.241	17.966	0.126	101.336	0	18.814	0.045	6.058	0.04	6.018
TRINITY_DN145459_c5_g2_i1	body	probo	-5.54912	3.10157	2.46155e-12	4.4805e-10	0.374	2.872	0.176	1.75	0.26	2.43	0	9.969	0.189	12.895	0.31	7.013
TRINITY_DN140061_c1_g1_i2	body	probo	9.61071	0.765491	2.47042e-12	4.48445e-10	3.535	0	3.084	0	4.336	0	2.972	0	2.89	0	2.086	0
TRINITY_DN153441_c11_g1_i1	body	probo	-4.95041	0.445542	2.57599e-12	4.66345e-10	0.346	3.767	0.194	3.652	0.054	4.015	0.208	3.299	0.117	3.575	0.287	1.502
TRINITY_DN153826_c4_g2_i3	body	probo	12.8876	3.93022	2.61739e-12	4.72563e-10	29.917	0	3.306	0	2.065	0	5.149	0	2.305	0	5.182	0
TRINITY_DN142486_c1_g1_i1	body	probo	11.2329	2.30604	2.64066e-12	4.75482e-10	0.729	0	2.065	0	8.6	0	4.95	0	7.482	0	4.092	0
TRINITY_DN152592_c4_g3_i1	body	probo	-8.22395	4.19985	2.72235e-12	4.88878e-10	5.274	132.563	0	158.12	0	80.342	0	246.884	0.252	125.44	1.107	130.514
TRINITY_DN147864_c6_g3_i13	body	probo	-8.02627	4.3898	2.83758e-12	5.08207e-10	0.505	5.129	0.056	18.582	0.422	4.964	0	44.454	0	115.586	0.215	27.625
TRINITY_DN150548_c0_g3_i10	body	probo	-10.0208	6.69079	2.86071e-12	5.10984e-10	0.187	35.621	0	11.225	0.009	14.17	0	29.833	0.045	12.115	0	26.154
TRINITY_DN154288_c3_g1_i4	body	probo	7.04768	2.59819	2.87599e-12	5.12346e-10	14.075	0	11.752	0.173	6.751	0.019	25.139	0	7.193	0	17.083	0.081
TRINITY_DN150322_c8_g1_i1	body	probo	9.08059	3.32388	2.90458e-12	5.16068e-10	27.279	0.186	66.309	0	20.162	0	31.525	0	14.216	0	7.634	0
TRINITY_DN144301_c0_g1_i4	body	probo	12.5461	3.59255	3.0512e-12	5.40684e-10	116.926	0	31.71	0	16.257	0	8.491	0	11.776	0	14.385	0
TRINITY_DN150736_c2_g1_i7	body	probo	10.5045	1.6049	3.16703e-12	5.59727e-10	2.067	0	1.408	0	0.548	0	3.929	0	1.909	0	1.465	0
TRINITY_DN150892_c2_g1_i1	body	probo	12.6019	3.64767	3.17538e-12	5.59727e-10	32.853	0	4.556	0	3.609	0	3.848	0	3.565	0	3.503	0
TRINITY_DN8955_c1_g1_i1	body	probo	-4.99449	0.49218	3.35025e-12	5.89002e-10	0.094	1.678	0.204	1.437	0.072	3.123	0.208	3.685	0.099	1.635	0.119	1.847
TRINITY_DN142881_c5_g1_i1	body	probo	6.50274	2.90628	3.44532e-12	6.04131e-10	86.327	0	135.387	0	101.943	0	399.328	0	98.935	1.847	210.355	1.624
TRINITY_DN153582_c0_g3_i3	body	probo	-5.72172	1.48534	3.47072e-12	6.06996e-10	0.065	2.126	0.102	0.475	0.036	1.576	0.036	2.38	0.018	1.059	0.04	0.731
TRINITY_DN153067_c3_g1_i1	body	probo	9.59624	5.68101	3.51336e-12	6.12853e-10	105.91	0	167.958	1.307	159.665	0	1482.39	0	332.017	0	505.737	0.233
TRINITY_DN145612_c2_g4_i7	body	probo	12.1771	3.2288	3.63561e-12	6.32529e-10	26.793	0	18.457	0	11.473	0	6.359	0	4.817	0	1.266	0
TRINITY_DN154558_c1_g1_i2	body	probo	4.47657	3.86485	3.70786e-12	6.4343e-10	4.723	0.149	6.631	0.086	2.756	0.133	12.718	0.109	12.046	0.381	9.935	0.284
TRINITY_DN145216_c0_g1_i1	body	probo	6.27122	2.29475	3.73577e-12	6.46597e-10	23.249	0	18.763	0	5.323	0	20.595	0	14.153	0.152	11.766	0.203
TRINITY_DN150262_c7_g3_i1	body	probo	10.326	1.43502	3.79803e-12	6.55679e-10	2.478	0	1.565	0	0.952	0	4.977	0	2.611	0	4.577	0
TRINITY_DN149690_c2_g1_i1	body	probo	-8.58788	6.20976	3.81918e-12	6.57635e-10	5.499	219.322	0	143.665	0.592	126.212	0.271	457.096	0.432	172.02	0.478	246.029
TRINITY_DN153952_c2_g2_i2	body	probo	-7.77651	4.33757	3.8419e-12	6.59852e-10	0.449	7.535	0	6.363	0.054	16.41	0.09	16.953	0.018	11.454	0.024	14.036
TRINITY_DN143355_c0_g1_i1	body	probo	10.2366	1.35054	3.8806e-12	6.64793e-10	3.797	0	3.047	0	2.19	0	1.816	0	1.612	0	1.019	0
TRINITY_DN145567_c15_g1_i1	body	probo	-4.57195	-0.159017	3.91218e-12	6.68494e-10	1.066	5.297	0.889	7.26	0	13.61	1.499	12.808	0.783	31.288	2.388	13.559
TRINITY_DN154029_c1_g3_i9	body	probo	6.57482	1.51337	4.19561e-12	7.14072e-10	81.371	0	49.25	0	57.938	0	34.361	0	27.784	1.076	27.615	0
TRINITY_DN147752_c5_g1_i9	body	probo	-6.99514	2.65392	4.20024e-12	7.14072e-10	0.103	1.026	0	1.394	0.009	1.87	0.045	2.948	0	1.381	0.016	2.892
TRINITY_DN149575_c8_g7_i1	body	probo	6.98287	2.04927	4.2374e-12	7.18566e-10	10.427	0	17.744	0	5.709	0.256	14.128	0	21.265	0	12.052	0.061
TRINITY_DN143137_c1_g1_i1	body	probo	7.41957	3.55656	4.52958e-12	7.66174e-10	3.46	0	10.122	0.097	35.773	0	7.281	0	24.984	0.11	7.419	0.051
TRINITY_DN150714_c4_g5_i17	body	probo	9.59312	0.7484	4.62932e-12	7.81072e-10	0.832	0	0.509	0	0.503	0	1.147	0	0.954	0	0.971	0
TRINITY_DN153179_c27_g1_i1	body	probo	10.291	1.40203	4.75509e-12	7.98348e-10	21.771	0	24.338	0	13.178	0	13.558	0	15.404	0	5.222	0
TRINITY_DN143672_c1_g2_i1	body	probo	-8.8828	3.30613	4.75555e-12	7.98348e-10	0.131	4.364	0	1.199	0	1.405	0	6.996	0	20.376	0	5.602
TRINITY_DN151447_c2_g2_i4	body	probo	9.91968	4.18744	4.7794e-12	8.00346e-10	20.163	0	2.825	0	2.271	0.019	5.347	0	2.089	0	4.482	0
TRINITY_DN153803_c2_g3_i7	body	probo	6.8381	4.81046	4.89918e-12	8.18358e-10	31.104	0	46.703	0.313	37.748	0	24.01	0	47.681	0.398	41.227	0.294
TRINITY_DN82147_c0_g1_i1	body	probo	-6.75635	0.632199	4.96797e-12	8.27785e-10	0.168	2.387	0.139	0.4	0.126	3.578	0	4.628	0.036	11.997	0	5.896
TRINITY_DN69973_c0_g1_i1	body	probo	-9.28347	6.80624	4.98079e-12	8.27861e-10	26.391	1812.47	0	664.287	2.146	245.409	1.319	1963.55	0.576	3549.71	3.184	1373.43
TRINITY_DN148847_c2_g2_i17	body	probo	9.92168	1.05427	5.33531e-12	8.84591e-10	1.964	0	1.167	0	0.772	0	1.671	0	1.567	0	0.645	0
TRINITY_DN150512_c0_g1_i12	body	probo	9.71358	3.97538	5.44623e-12	9.00752e-10	142.008	0.336	7.39	0	96.691	0	25.581	0	38.101	0	49.156	0
TRINITY_DN137205_c0_g1_i2	body	probo	7.12532	3.4831	5.69201e-12	9.39083e-10	21.837	0	14.744	0	113.209	0	80.483	0	43.467	0.517	106.193	0.477
TRINITY_DN151667_c2_g2_i4	body	probo	4.22188	9.22435	5.83886e-12	9.60945e-10	1202.54	64.1	1415.75	31.698	910.233	22.968	1980.53	31.972	1018.98	98.083	2309.88	17.385
TRINITY_DN145819_c0_g1_i1	body	probo	9.9284	1.06022	5.87461e-12	9.64459e-10	1.291	0	1.13	0	3.124	0	1.96	0	3.52	0	1.481	0
TRINITY_DN149170_c4_g1_i1	body	probo	-11.3091	7.39535	6.13509e-12	1.00476e-09	2.254	370.741	0.361	389.802	0	40.565	0	618.697	0.045	2588.35	0.04	504.287
TRINITY_DN153780_c2_g5_i11	body	probo	9.54012	0.699416	6.32865e-12	1.03393e-09	1.468	0	1.723	0	1.858	0	2.954	0	1.828	0	3.359	0
TRINITY_DN150843_c1_g1_i6	body	probo	9.61538	0.769497	6.41524e-12	1.04553e-09	1.964	0	0.88	0	1.131	0	1.707	0	0.954	0	1.505	0
TRINITY_DN151196_c2_g2_i1	body	probo	-4.93065	1.04694	6.48695e-12	1.05465e-09	0.168	1.809	0.093	0.918	0.099	0.75	0.009	0.942	0.027	1.991	0.08	1.411
TRINITY_DN145965_c2_g2_i7	body	probo	11.1082	2.18495	6.50606e-12	1.0552e-09	6.649	0	11.206	0	12.559	0	3.297	0	4.132	0	1.52	0
TRINITY_DN145863_c8_g2_i3	body	probo	7.51488	1.74995	6.76774e-12	1.09498e-09	1.562	0.056	2.482	0	1.257	0	2.547	0	3.691	0	2.388	0
TRINITY_DN151395_c2_g7_i1	body	probo	7.68024	3.20243	6.95508e-12	1.12258e-09	23.473	0	25.838	0	6.643	0.275	81.269	0	21.238	0	42.35	0.132
TRINITY_DN149464_c0_g7_i4	body	probo	9.93431	1.0657	6.99507e-12	1.12632e-09	0.954	0	0.37	0	1.005	0	1.102	0	0.684	0	1.712	0
TRINITY_DN143596_c0_g2_i4	body	probo	10.4921	1.59304	7.20792e-12	1.15781e-09	6.051	0	1.908	0	1.284	0	1.897	0	1.576	0	1.863	0
TRINITY_DN142726_c0_g1_i1	body	probo	-6.49322	4.69859	7.30275e-12	1.17024e-09	5.948	123.35	1.167	51.587	1.894	37.119	0.687	119.177	0.306	47.283	0.804	80.217
TRINITY_DN146325_c8_g3_i2	body	probo	11.3085	2.37924	7.6014e-12	1.21519e-09	21.266	0	4.167	0	2.37	0	4.986	0	4.006	0	4.912	0
TRINITY_DN144079_c1_g2_i2	body	probo	6.07675	4.46756	7.6295e-12	1.21678e-09	33.639	0.765	25.792	0.14	19.292	0.437	66.681	0	28.999	0.457	78.53	0.132
TRINITY_DN149170_c2_g1_i1	body	probo	-10.2367	6.1733	7.75872e-12	1.23445e-09	2.647	167.923	0.111	372.105	0	23.775	0	352.044	0.054	1128.36	0.31	211.309
TRINITY_DN137253_c0_g1_i1	body	probo	-5.38222	1.20063	7.80637e-12	1.23908e-09	0.103	1.94	0.065	0.562	0.054	1.31	0.027	1.232	0.045	0.669	0.048	1.35
TRINITY_DN142565_c2_g1_i1	body	probo	11.3046	2.37546	7.8699e-12	1.24622e-09	4.358	0	17.577	0	9.686	0	4.155	0	14.09	0	1.775	0
TRINITY_DN149132_c1_g4_i2	body	probo	4.84663	5.13926	8.02076e-12	1.26711e-09	48.592	0.951	13.753	0.184	15.898	0.427	32.6	0.471	15.08	0.517	43.345	0.436
TRINITY_DN153770_c6_g4_i2	body	probo	-9.09795	5.2464	8.06002e-12	1.27032e-09	0.374	51.679	0	21.088	0.395	163.407	0	31.61	0.207	9.43	0.127	10.839
TRINITY_DN143395_c3_g5_i1	body	probo	9.9291	1.06103	8.1766e-12	1.28567e-09	7.715	0	7.39	0	6.823	0	20.604	0	5.834	0	9.003	0
TRINITY_DN80668_c0_g1_i1	body	probo	-9.74439	5.15862	8.39513e-12	1.31693e-09	7.725	735.495	0	184.6	0.332	94.464	0.334	904.356	0	750.316	0	349.517
TRINITY_DN149432_c4_g1_i6	body	probo	-9.66872	2.08835	9.1327e-12	1.42621e-09	0	0.41	0	1.286	0	3.929	0.027	1.196	0	20.774	0	0.903
TRINITY_DN152671_c0_g4_i5	body	probo	8.67782	4.02321	9.15236e-12	1.42621e-09	24.932	0	23.903	0.238	12.29	0	66.464	0	30.44	0	33.259	0
TRINITY_DN148856_c1_g2_i5	body	probo	-6.38807	1.06622	9.15564e-12	1.42621e-09	0	1.734	0	2.258	0.117	0.949	0	5.353	0.054	1.161	0.088	1.34
TRINITY_DN143328_c7_g2_i3	body	probo	6.59759	2.1506	9.3177e-12	1.44809e-09	23.37	0.242	11.9	0	11.158	0	21.119	0	6.815	0	22.974	0.132
TRINITY_DN129024_c0_g1_i2	body	probo	-4.71335	3.66882	9.43698e-12	1.46323e-09	0.327	1.138	0.306	3.792	0.135	2.335	0.443	6.803	0.081	7.218	0.215	1.989
TRINITY_DN146031_c1_g1_i2	body	probo	10.0806	1.20333	9.7921e-12	1.51479e-09	1.16	0	1.463	0	2.451	0	1.174	0	0.522	0	1.536	0
TRINITY_DN135495_c0_g2_i1	body	probo	5.5332	3.04132	1.02565e-11	1.58298e-09	50.182	0.168	13.141	0.194	9.166	0	15.446	0.254	10.678	0.729	23.794	0.183
TRINITY_DN146649_c0_g1_i5	body	probo	10.2519	1.3649	1.05109e-11	1.6185e-09	3.703	0	0.583	0	2.119	0	1.816	0	2.152	0	1.218	0
TRINITY_DN142639_c0_g3_i3	body	probo	-4.92482	1.44831	1.06435e-11	1.63206e-09	0	0.448	0.065	0.367	0.045	1.101	0.027	0.906	0.09	3.287	0.096	0.447
TRINITY_DN126317_c0_g1_i1	body	probo	6.34878	1.28767	1.06476e-11	1.63206e-09	8.136	0	6.714	0	4.399	0	3.36	0	3.628	0	4.323	0.081
TRINITY_DN152652_c5_g4_i1	body	probo	7.39662	1.46506	1.09735e-11	1.6754e-09	10.558	0	23.227	0	8.771	0	25.355	0	36.499	0.39	34.771	0
TRINITY_DN124950_c0_g1_i1	body	probo	-4.96736	-0.599151	1.09804e-11	1.6754e-09	0.561	2.033	0.5	3.77	0.171	2.154	0.163	7.262	0.252	11.488	0.279	5.156
TRINITY_DN145384_c1_g5_i6	body	probo	-8.3225	4.85417	1.11082e-11	1.69064e-09	0.758	22.417	0.074	40.167	0.063	51.214	0.063	12.228	0.027	14.843	0.048	13.62
TRINITY_DN150723_c3_g5_i10	body	probo	8.98295	5.93526	1.11308e-11	1.69064e-09	67.399	0.298	82.645	0	76.394	0	15.193	0	110.468	0.152	25.768	0
TRINITY_DN153181_c5_g1_i2	body	probo	9.56929	0.727403	1.1283e-11	1.70989e-09	4.255	0	4.39	0	3.232	0	2.376	0	2.575	0	2.42	0
TRINITY_DN144102_c5_g1_i1	body	probo	8.59328	4.46397	1.13777e-11	1.72035e-09	134.106	0	48.583	0	17.514	0	32.988	0	16.323	0	13.899	0.173
TRINITY_DN92994_c0_g2_i1	body	probo	10.3345	1.4431	1.14708e-11	1.73052e-09	1.618	0	4.39	0	2.361	0	6.251	0	9.939	0	6.408	0
TRINITY_DN153725_c2_g8_i2	body	probo	-5.32286	1.11851	1.2419e-11	1.86677e-09	0.767	5.67	1.167	4.689	0.727	4.821	0.416	25.665	0.423	44.301	0.43	12.189
TRINITY_DN149944_c2_g2_i1	body	probo	-7.70612	6.15684	1.24297e-11	1.86677e-09	5.564	81.761	0	143.082	0.233	32.478	1.933	271.316	2.377	674.481	1.059	229.557
TRINITY_DN146719_c0_g1_i7	body	probo	9.32769	0.504618	1.24777e-11	1.86978e-09	0.739	0	0.463	0	0.844	0	0.75	0	1.224	0	0.907	0
TRINITY_DN140425_c1_g1_i7	body	probo	10.7617	1.85106	1.26058e-11	1.88477e-09	14.308	0	92.601	0	19.561	0	81.387	0	53.407	0	51.974	0
TRINITY_DN143484_c0_g1_i1	body	probo	5.34989	4.9603	1.2673e-11	1.88848e-09	168.605	6.416	233.174	0.637	207.773	1.262	382.373	0.834	241.122	3.025	333.783	4.699
TRINITY_DN141566_c2_g2_i2	body	probo	9.53072	0.691474	1.2687e-11	1.88848e-09	1.347	0	0.445	0	1.176	0	0.939	0	0.81	0	0.804	0
TRINITY_DN152908_c4_g5_i9	body	probo	10.129	1.2487	1.27903e-11	1.89769e-09	2.085	0	0.722	0	0.458	0	1.87	0	1.504	0	1.648	0
TRINITY_DN145721_c0_g1_i2	body	probo	-6.79394	2.37584	1.28056e-11	1.89769e-09	0.178	2.107	0	0.799	0.027	1.984	0.145	6.078	0	6.676	0	4.476
TRINITY_DN150066_c1_g1_i5	body	probo	9.85905	0.995332	1.33494e-11	1.97391e-09	2.385	0	1.185	0	1.436	0	2.448	0	1.422	0	4.283	0
TRINITY_DN150756_c0_g7_i1	body	probo	-4.07451	-0.304507	1.37466e-11	2.02817e-09	0.14	0.41	0.056	0.616	0.108	0.778	0.099	1.184	0.099	1.652	0.04	0.741
TRINITY_DN148778_c1_g1_i1	body	probo	-5.92201	1.47638	1.4587e-11	2.14743e-09	0.898	4.066	0.083	4.656	0	4.916	0.181	5.184	0.153	19.8	0.032	7.53
TRINITY_DN147619_c5_g2_i2	body	probo	-3.90851	1.28292	1.46452e-11	2.15127e-09	0.196	1.343	0.111	0.94	0.072	1.101	0.117	0.942	0.198	1.279	0.111	0.781
TRINITY_DN152173_c11_g1_i3	body	probo	11.5107	2.57593	1.50987e-11	2.21304e-09	35.836	0	6.01	0	4.758	0	6.54	0	5.546	0	5.485	0
TRINITY_DN146584_c1_g1_i2	body	probo	9.34974	0.526011	1.52032e-11	2.22348e-09	12.326	0	9.28	0	7.056	0	9.223	0	8.553	0	5.636	0
TRINITY_DN148874_c7_g1_i5	body	probo	10.099	1.22051	1.53562e-11	2.24097e-09	2.179	0	3.667	0	3.097	0	1.301	0	4.321	0	1.043	0
TRINITY_DN152871_c7_g5_i7	body	probo	6.92475	4.12949	1.54276e-11	2.2465e-09	28.832	0.242	10.909	0.043	8.438	0	21.318	0	12.892	0.093	28.626	0.02
TRINITY_DN148786_c3_g2_i3	body	probo	-4.83319	1.44656	1.61184e-11	2.34199e-09	0.851	3.786	1.38	7.746	0.7	6.074	0.705	10.077	0	37.269	0.502	8.089
TRINITY_DN153408_c5_g2_i5	body	probo	11.4891	2.55516	1.63346e-11	2.36827e-09	2.6	0	1.445	0	7.011	0	4.309	0	0.396	0	5.739	0
TRINITY_DN138602_c1_g4_i2	body	probo	7.47356	4.76536	1.63883e-11	2.37092e-09	223.996	2.704	210.568	0	121.199	0	237.413	0	256.688	0.381	359.662	0.416
TRINITY_DN152921_c4_g4_i13	body	probo	-5.06279	0.871044	1.71094e-11	2.46991e-09	0	0.839	0.074	0.108	0.036	0.655	0.063	0.834	0.045	1.694	0.056	1.157
TRINITY_DN137632_c1_g3_i1	body	probo	10.7378	1.82797	1.7296e-11	2.49148e-09	29.692	0	11.169	0	6.077	0	12.222	0	7.202	0	4.33	0
TRINITY_DN150995_c2_g2_i1	body	probo	10.6122	1.70778	1.77101e-11	2.54218e-09	8.922	0	9.52	0	2.594	0	27.578	0	9.831	0	11.487	0
TRINITY_DN146940_c4_g1_i5	body	probo	9.49362	0.657379	1.77239e-11	2.54218e-09	1.758	0	2.463	0.043	2.02	0	0.985	0	1.72	0	2.014	0
TRINITY_DN143407_c2_g1_i1	body	probo	6.83568	3.47089	1.79753e-11	2.57274e-09	86.439	1.175	109.725	0	94.052	0	57.748	0	53.695	0.305	35.997	0.173
TRINITY_DN121176_c0_g1_i1	body	probo	-4.89335	-0.407088	1.82939e-11	2.61275e-09	0.449	1.977	0.167	1.858	0.072	0.921	0.135	1.8	0.117	6.168	0.032	2.497
TRINITY_DN151146_c7_g1_i1	body	probo	6.74179	1.81897	1.83802e-11	2.61949e-09	6.743	0	12.076	0	7.783	0.161	5.546	0	5.456	0	4.02	0.041
TRINITY_DN141305_c0_g1_i1	body	probo	-6.63137	0.4628	1.89145e-11	2.68991e-09	1.075	13.95	0.602	6.644	0	28.245	0	21.641	0.234	7.337	0	7.48
TRINITY_DN50767_c0_g1_i1	body	probo	-9.38642	6.79361	1.91881e-11	2.72305e-09	1.824	112.328	0.157	183.292	0.054	10.193	0.027	119.249	0.09	392.501	0.151	107.771
TRINITY_DN146398_c0_g1_i1	body	probo	9.77907	0.920766	1.97854e-11	2.79871e-09	13.354	0	20.717	0	9.273	0	17.876	0	13.325	0	35.758	0
TRINITY_DN135551_c0_g1_i2	body	probo	9.0862	0.286494	1.98049e-11	2.79871e-09	1.085	0	0.63	0	0.844	0	0.985	0	0.774	0	1.107	0
TRINITY_DN133121_c1_g1_i3	body	probo	-9.20785	9.00219	1.99961e-11	2.81815e-09	12.672	199.404	0.157	297.172	0.655	133.273	4.209	2134.06	0.765	3592.1	5.875	2283.28
TRINITY_DN134861_c0_g1_i1	body	probo	7.46881	1.53108	2.00265e-11	2.81815e-09	2.263	0	11.836	0	5.826	0	13.775	0	6.05	0.144	11.678	0
TRINITY_DN148556_c3_g5_i1	body	probo	10.611	1.70652	2.00992e-11	2.82245e-09	14.898	0	3.371	0	4.471	0	2.349	0	3.925	0	4.808	0
TRINITY_DN150823_c1_g1_i10	body	probo	6.49686	1.58256	2.02971e-11	2.84425e-09	5.864	0	8.029	0	4.901	0.228	13.287	0	9.723	0	10.341	0.051
TRINITY_DN147808_c0_g1_i1	body	probo	9.58782	0.743614	2.03394e-11	2.84425e-09	0.72	0	1.343	0	1.095	0	2.601	0	1.45	0	1.727	0
TRINITY_DN154544_c2_g2_i14	body	probo	-8.16005	2.15809	2.06108e-11	2.87619e-09	0	36.833	0.185	3.781	0.251	4.148	0	7.371	0	10.455	0.159	22.591
TRINITY_DN150244_c0_g1_i10	body	probo	-6.87697	4.97528	2.08929e-11	2.9095e-09	0.991	20.328	0.056	10.825	0.153	3.977	0.081	22.704	0.072	27.23	0.096	11.143
TRINITY_DN112238_c0_g1_i2	body	probo	9.88395	1.01896	2.10017e-11	2.91858e-09	5.041	0	1.556	0	1.903	0	3.008	0	1.459	0	2.961	0
TRINITY_DN150548_c0_g3_i9	body	probo	-8.62486	4.03633	2.12567e-11	2.9479e-09	0.29	27.676	0	8.999	0	0.759	0.135	38.183	0.009	21.562	0.119	23.018
TRINITY_DN154100_c2_g6_i10	body	probo	9.16497	0.358147	2.14681e-11	2.97108e-09	0.907	0	0.871	0	0.781	0	1.21	0	0.675	0	0.756	0
TRINITY_DN151498_c9_g4_i3	body	probo	11.6365	2.69924	2.21703e-11	3.06192e-09	1.188	0	1.834	0	1.966	0	14.715	0	6.968	0	9.982	0
TRINITY_DN111987_c1_g1_i1	body	probo	-3.83887	1.45465	2.27951e-11	3.14173e-09	0.411	1.79	0.278	1.426	0.467	1.443	0.154	2.284	0.288	6.549	0.135	1.482
TRINITY_DN104582_c0_g1_i1	body	probo	5.30907	3.43143	2.394e-11	3.29275e-09	9.146	0.392	14.558	0.173	7.11	0.085	14.769	0	14.342	0.229	13.461	0.081
TRINITY_DN152786_c1_g3_i7	body	probo	7.48023	2.82642	2.42686e-11	3.32373e-09	5.19	0	4.14	0	3.725	0	2.159	0	0.432	0.076	3.081	0
TRINITY_DN147584_c0_g1_i1	body	probo	-10.0213	5.38698	2.43117e-11	3.32373e-09	1.122	44.834	0.065	16.4	0	25.275	0	138.232	0.063	405.251	0	193.397
TRINITY_DN270263_c0_g1_i1	body	probo	-7.43714	5.3168	2.43141e-11	3.32373e-09	8.202	67.14	0.13	94.088	0.548	28.634	1.328	258.991	2.35	797.159	1.306	241.492
TRINITY_DN152692_c2_g4_i1	body	probo	9.78108	0.92298	2.45795e-11	3.35317e-09	3.441	0	1.352	0	1.436	0	1.265	0	1.296	0	2.874	0
TRINITY_DN142881_c0_g2_i1	body	probo	6.90409	2.25956	2.55585e-11	3.47964e-09	98.157	0	110.299	0	72.525	0	405.488	0	60.024	0	181.379	1.38
TRINITY_DN150174_c0_g4_i5	body	probo	9.30826	0.488086	2.68438e-11	3.64722e-09	2.301	0	4.436	0	2.639	0	2.403	0	2.008	0	2.802	0
TRINITY_DN150385_c2_g2_i9	body	probo	7.27982	1.34433	2.70528e-11	3.66817e-09	3.975	0	1.352	0	1.257	0	1.843	0	2.494	0	0.796	0.01
TRINITY_DN108122_c0_g1_i1	body	probo	7.45602	3.12875	2.7109e-11	3.66837e-09	54.699	0	42.536	0	8.007	0	10.993	0	10.795	0.254	6.122	0.122
TRINITY_DN136258_c1_g1_i1	body	probo	-7.15198	1.89119	2.71855e-11	3.67131e-09	1.01	4.159	0.111	7.152	0	5.239	0.09	25.568	0.144	66.524	0	11.509
TRINITY_DN136097_c0_g1_i1	body	probo	6.27428	0.441816	2.758e-11	3.71708e-09	3.6	0	2.964	0	2.594	0	4.128	0	3.313	0.144	5.596	0
TRINITY_DN141679_c0_g1_i1	body	probo	-6.08921	1.7458	2.77005e-11	3.72583e-09	2.899	10.649	0.843	18.139	0.655	10.004	0	22.269	0.342	100.667	0	23.089
TRINITY_DN12664_c0_g2_i1	body	probo	6.38286	1.47237	2.77563e-11	3.72585e-09	21.565	0.336	10.02	0	16.823	0	8.69	0	13.424	0	11.248	0.091
TRINITY_DN154674_c3_g13_i2	body	probo	10.686	1.7783	2.78259e-11	3.72772e-09	94.136	0	107.761	0	35.881	0	18.138	0	21.761	0	88.377	0
TRINITY_DN150358_c10_g2_i1	body	probo	12.2791	3.32918	2.84407e-11	3.80248e-09	11.503	0	7.557	0	5.889	0	2.457	0	1.287	0.008	0.422	0
TRINITY_DN154169_c4_g13_i1	body	probo	5.40523	3.25496	2.8803e-11	3.84325e-09	99.7	0.783	282.535	0	110.884	0.693	37.143	1.281	89.257	4.905	93.599	1.157
TRINITY_DN149834_c6_g2_i7	body	probo	9.89536	1.0295	2.89957e-11	3.8587e-09	1.917	0	1.093	0	0.808	0	0.352	0	1.35	0	1.385	0
TRINITY_DN143853_c1_g3_i2	body	probo	5.05485	2.74039	2.9034e-11	3.8587e-09	16.955	0.112	7.298	0.119	5.709	0.209	13.947	0	5.24	0.271	13.907	0.213
TRINITY_DN133023_c0_g1_i2	body	probo	-4.48344	0.652898	2.95759e-11	3.92294e-09	0.299	1.026	0.139	1.34	0.072	0.655	0.036	1.414	0.063	3.058	0.072	1.33
TRINITY_DN97833_c0_g1_i2	body	probo	-3.93716	2.70266	2.97073e-11	3.93257e-09	0.58	3.45	0.796	3.111	0.18	3.863	0.632	7.697	0.495	5.998	0.494	2.517
TRINITY_DN151547_c12_g1_i1	body	probo	11.8416	2.89947	3.04806e-11	4.02698e-09	10.362	0	0.352	0	2.397	0	2.069	0	2.071	0	2.022	0
TRINITY_DN148238_c7_g1_i7	body	probo	5.81023	3.12039	3.05704e-11	4.02721e-09	9.848	0.224	12.91	0.108	9.04	0	7.696	0.109	7.914	0	7.316	0.081
TRINITY_DN154029_c1_g3_i3	body	probo	8.9582	5.22045	3.06025e-11	4.02721e-09	1714.68	3.935	123.792	0	1032.43	0	306.858	0	954.529	0	1119.17	0.325
TRINITY_DN147724_c3_g3_i3	body	probo	7.95455	5.18992	3.08208e-11	4.04799e-09	85.607	0.093	98.63	0.411	31.806	0	62.038	0	99.944	0.407	11.073	0
TRINITY_DN152414_c9_g5_i1	body	probo	7.24426	1.3211	3.09974e-11	4.06321e-09	23.136	0	57.029	0	18.52	0	83.889	0	43.791	1.067	77.328	0
TRINITY_DN153543_c8_g2_i1	body	probo	-8.45979	-0.555124	3.12988e-11	4.09471e-09	0	1.268	0	2.614	0	0.664	0	2.96	0	5.185	0.008	2.527
TRINITY_DN148850_c2_g6_i6	body	probo	8.53742	4.58092	3.13891e-11	4.09851e-09	24.577	0	34.599	0.357	39.041	0	153.515	0.242	83.072	0	36.061	0
TRINITY_DN141029_c5_g2_i2	body	probo	9.92573	1.05806	3.24525e-11	4.22911e-09	3.329	0	4.38	0	3.357	0	2.276	0	0.963	0	3.041	0
TRINITY_DN121096_c0_g1_i1	body	probo	-6.68247	5.78683	3.32288e-11	4.32187e-09	9.819	241.199	1.676	191.762	3.456	38.799	0.939	175.666	0.603	60.975	2.022	151.046
TRINITY_DN140227_c0_g2_i3	body	probo	5.67664	0.69699	3.3585e-11	4.35974e-09	1.646	0	1.723	0	1.329	0	1.743	0	2.287	0.093	1.465	0
TRINITY_DN139999_c2_g3_i8	body	probo	-6.55654	0.146744	3.40242e-11	4.40137e-09	0	0.578	0	0.162	0	0.133	0.036	0.314	0	0.466	0	0.497
TRINITY_DN133197_c0_g2_i1	body	probo	-8.18845	2.70269	3.40777e-11	4.40137e-09	1.029	8.654	0	27.959	0	3.198	0.19	35.416	0	114.883	0	24.824
TRINITY_DN153758_c1_g1_i1	body	probo	4.06905	5.28323	3.41029e-11	4.40137e-09	38.558	2.126	44.592	0.389	32.569	0.731	33.169	1.583	47.518	1.762	28.475	0.7
TRINITY_DN149643_c3_g1_i1	body	probo	10.0171	1.14354	3.45853e-11	4.44854e-09	1.599	0	0.537	0	2.729	0	0.994	0	0.765	0	1.632	0
TRINITY_DN130679_c0_g2_i1	body	probo	-4.48407	1.15987	3.46011e-11	4.44854e-09	0.187	1.417	0.111	0.508	0.09	0.883	0.018	1.39	0.09	1.245	0.048	1.055
TRINITY_DN152737_c4_g2_i4	body	probo	9.15488	0.348111	3.48067e-11	4.46639e-09	0.552	0	0.75	0	0.943	0	0.804	0	1.215	0	0.677	0
TRINITY_DN152158_c4_g4_i1	body	probo	6.09785	2.26854	3.49038e-11	4.4703e-09	2.88	0	3.945	0	2.415	0	3.577	0.072	1.882	0	4.641	0.051
TRINITY_DN153598_c4_g4_i7	body	probo	7.20487	5.03523	3.52778e-11	4.50956e-09	7.584	0	5.455	0	6.903	0.076	27.632	0	27.874	0.085	11.781	0.122
TRINITY_DN140848_c0_g1_i3	body	probo	6.19657	1.60938	3.53638e-11	4.51195e-09	7.107	0	2.862	0	2.693	0	5.546	0	2.593	0	2.818	0.081
TRINITY_DN149554_c14_g4_i1	body	probo	-11.8119	10.5859	3.57016e-11	4.54058e-09	7.117	2621.22	0.046	2941.79	0.126	1458.12	0.217	3201.12	0.126	3143.39	0.024	1118.78
TRINITY_DN139143_c0_g2_i1	body	probo	8.17992	3.48926	3.57238e-11	4.54058e-09	29.907	0	21.643	0	44.032	0.332	11.553	0	22.706	0	12.586	0
TRINITY_DN136482_c0_g1_i1	body	probo	-4.4742	0.56848	3.58302e-11	4.54548e-09	0.309	3.077	0.194	2.733	0.171	2.192	0.316	3.154	0.18	1.525	0.215	2.415
TRINITY_DN148223_c4_g4_i15	body	probo	9.80165	0.941913	3.60896e-11	4.56974e-09	1.029	0	4.714	0	3.474	0	3.74	0	4.331	0	4.689	0
TRINITY_DN152172_c2_g2_i7	body	probo	9.8422	0.9798	3.64561e-11	4.60743e-09	0.43	0	2.149	0	1.966	0	2.583	0	2.062	0	1.656	0
TRINITY_DN152834_c0_g3_i3	body	probo	9.10065	6.80039	3.75335e-11	4.73467e-09	52.539	0.336	52.927	0	92.777	0	130.463	0	104.427	0	42.015	0.051
TRINITY_DN154544_c2_g2_i17	body	probo	-6.94502	5.38492	3.78345e-11	4.75206e-09	7.154	199.106	1.426	86.277	2.074	62.366	0.75	200.001	0.225	60.348	0.438	94.1
TRINITY_DN133733_c0_g1_i4	body	probo	-4.47263	0.0616781	3.78625e-11	4.75206e-09	0.224	1.268	0	1.858	0.287	0.997	0.126	1.945	0.036	6.142	0.247	0.995
TRINITY_DN154674_c3_g8_i1	body	probo	8.44818	2.45179	3.78842e-11	4.75206e-09	37.623	0	184.285	0	45.81	0	26.927	0	51.174	0.508	15.754	0
TRINITY_DN150463_c2_g9_i1	body	probo	-8.56373	1.55636	3.79866e-11	4.75505e-09	0	1.473	0	0.962	0.072	0.484	0	4.012	0	22.892	0.032	8.566
TRINITY_DN140425_c1_g1_i3	body	probo	7.86834	2.68683	3.80501e-11	4.75505e-09	31.488	0	368.274	0	66.789	0	341.174	0	100.88	0	292.81	0.832
TRINITY_DN149287_c4_g1_i1	body	probo	11.5777	2.64125	3.89865e-11	4.863e-09	17.535	0	2.889	0	1.49	0	2.376	0	2.161	0	3.702	0
TRINITY_DN154532_c0_g1_i1	body	probo	9.14411	0.3396	3.99723e-11	4.9767e-09	2.88	0	3.51	0	3.546	0	2.087	0	2.26	0	2.038	0
TRINITY_DN141308_c1_g2_i2	body	probo	9.83401	0.972069	4.02874e-11	5.00663e-09	2.59	0	2.575	0	0.718	0	3.423	0	3.457	0	3.574	0
TRINITY_DN147168_c7_g3_i2	body	probo	-8.84449	-0.161481	4.07397e-11	5.05346e-09	0	0.765	0	1.178	0	0.294	0	2.634	0	6.507	0	1.938
TRINITY_DN154324_c2_g2_i2	body	probo	6.22752	3.29181	4.10503e-11	5.08257e-09	17.048	0	10.317	0	4.578	0.19	42.048	0.242	20.833	0.11	13.541	0.244
TRINITY_DN141951_c2_g1_i2	body	probo	-4.94465	0.146644	4.15583e-11	5.13598e-09	0.065	0.914	0.185	1.404	0	2.8	0.443	4.06	0	6.837	0.247	1.999
TRINITY_DN153006_c0_g6_i3	body	probo	9.04533	0.248896	4.17859e-11	5.1546e-09	4.339	0	5.251	0	4.076	0	5.212	0	7.482	0	6.384	0
TRINITY_DN144680_c12_g1_i6	body	probo	9.85929	0.995658	4.19418e-11	5.16431e-09	0.58	0	1.213	0	2.882	0	2.43	0	2.026	0	2.086	0
TRINITY_DN148850_c2_g6_i2	body	probo	6.22379	4.42298	4.22408e-11	5.19159e-09	99.074	0.186	36.257	0.205	30.378	0	87.656	0	58.448	0.669	39.802	1.035
TRINITY_DN138934_c1_g1_i1	body	probo	-5.76586	1.07099	4.25738e-11	5.22294e-09	0.168	0.504	0.028	0.756	0.027	0.759	0	3.033	0.117	5.964	0.048	2.131
TRINITY_DN149825_c2_g3_i1	body	probo	10.7748	1.86346	4.27015e-11	5.22465e-09	7.444	0	8.585	0	7.46	0	4.769	0	7.392	0	0.621	0
TRINITY_DN147882_c2_g2_i1	body	probo	5.61194	1.89093	4.27438e-11	5.22465e-09	1.711	0	2.899	0	1.831	0	3.451	0	1.675	0.051	3.359	0.061
TRINITY_DN143060_c0_g1_i1	body	probo	-3.97014	2.35781	4.31069e-11	5.25943e-09	0.673	2.909	0.241	1.631	0.206	1.727	0.262	1.8	0.171	6.464	0.263	2.141
TRINITY_DN153770_c6_g4_i8	body	probo	-8.51046	5.88687	4.58484e-11	5.58376e-09	1.197	110.594	0.445	17.955	0.233	214.07	0.226	21.484	0.207	8.43	0.064	30.061
TRINITY_DN151631_c2_g1_i1	body	probo	-9.12558	6.29767	4.62626e-11	5.62397e-09	4.826	248.603	0.204	336.184	0	198.258	0.262	451.368	0.108	86.933	0.454	172.378
TRINITY_DN152019_c6_g2_i4	body	probo	9.05551	0.258078	4.65111e-11	5.64394e-09	1.496	0	1.686	0	1.149	0	1.752	0	2.395	0	2.253	0
TRINITY_DN146396_c2_g2_i6	body	probo	5.79907	1.84035	4.87721e-11	5.9076e-09	2.908	0	2.213	0	2.11	0	2.195	0	3.367	0	3.041	0.071
TRINITY_DN146226_c1_g1_i1	body	probo	5.57546	3.70348	4.99646e-11	6.04112e-09	55.999	1.436	100.362	0	60.101	0.978	94.665	0	74.069	0.89	116.382	1.431
TRINITY_DN144948_c1_g2_i3	body	probo	9.86201	0.998222	5.01861e-11	6.05697e-09	0.655	0	0.528	0	2.208	0	0.65	0	1.305	0	1.584	0
TRINITY_DN145457_c2_g2_i1	body	probo	4.82632	3.30792	5.1551e-11	6.20011e-09	9.857	0.541	8.548	0.151	8.16	0.152	34.994	0.193	21.067	0.61	35.13	0.436
TRINITY_DN147292_c0_g2_i2	body	probo	-4.76258	1.16886	5.15573e-11	6.20011e-09	0.57	3.059	0.167	4.17	0.485	3.464	0.135	4.145	0.045	3.202	0.167	3.298
TRINITY_DN149755_c0_g1_i21	body	probo	-4.10303	1.40268	5.20237e-11	6.24499e-09	0.561	3.469	0.343	2.161	0.341	2.743	0.217	2.115	0.207	2.465	0.255	3.369
TRINITY_DN150341_c0_g1_i3	body	probo	5.98438	1.43902	5.27358e-11	6.31915e-09	3.498	0	1.204	0	1.831	0	1.996	0	1.45	0.102	2.277	0
TRINITY_DN135685_c0_g2_i2	body	probo	-9.33976	5.67874	5.4207e-11	6.48384e-09	0.664	66.449	0.139	15.579	0	25.265	0	74.408	0.027	33.364	0.008	62.284
TRINITY_DN153067_c3_g1_i2	body	probo	9.27932	6.24791	5.47801e-11	6.5407e-09	39.091	0	71.347	0	54.212	0.617	464.356	0	125.395	0	188.934	0.122
TRINITY_DN154295_c3_g7_i14	body	probo	-5.12526	3.06256	5.50009e-11	6.55538e-09	0.767	6.099	0.185	4.537	0.386	11.608	0.217	3.395	0.117	4.465	0.263	3.461
TRINITY_DN134819_c0_g2_i1	body	probo	-3.27755	3.47037	5.6036e-11	6.66689e-09	1.655	7.74	1.334	6.061	1.158	4.954	2.457	10.718	1.287	14.75	1.767	7.358
TRINITY_DN143369_c10_g15_i5	body	probo	-6.7798	1.43181	5.80659e-11	6.89614e-09	0.14	4.942	0.019	1.21	0	2.022	0.045	1.172	0	1.11	0.024	2.111
TRINITY_DN134952_c0_g2_i1	body	probo	6.57271	0.70818	5.88514e-11	6.97707e-09	21.032	0	9.604	0	10.476	0	9.656	0	6.572	0.347	11.789	0
TRINITY_DN143017_c0_g1_i4	body	probo	-5.20328	4.90615	6.05535e-11	7.16618e-09	5.153	12.066	2.343	20.386	1.077	20.928	0.804	35.392	0.873	195.471	1.735	34.334
TRINITY_DN153244_c0_g3_i15	body	probo	6.37612	1.31816	6.30879e-11	7.45294e-09	1.59	0	0.648	0	3.474	0	2.005	0	3.025	0.068	1.934	0
TRINITY_DN154324_c2_g2_i1	body	probo	7.01764	2.69503	6.33595e-11	7.47185e-09	35.163	0	18.818	0	5.305	0	54.315	0	42.639	0	44.491	0.376
TRINITY_DN153303_c1_g3_i5	body	probo	9.61855	0.772607	6.40376e-11	7.53854e-09	2.787	0	1.482	0	1.131	0	1.427	0	1.594	0	0.74	0
TRINITY_DN145605_c0_g2_i1	body	probo	5.43392	1.77941	6.58741e-11	7.74113e-09	9.763	0.205	11.65	0	8.178	0	4.869	0.242	8.391	0.119	5.405	0.091
TRINITY_DN145984_c0_g1_i3	body	probo	9.41362	0.583815	6.87546e-11	8.05633e-09	0.243	0	0.658	0	0.53	0	0.28	0	0.405	0	0.557	0
TRINITY_DN149641_c9_g2_i1	body	probo	8.81509	0.044353	6.87969e-11	8.05633e-09	0.645	0	0.871	0	0.61	0	0.786	0	0.738	0	0.86	0
TRINITY_DN135692_c0_g1_i2	body	probo	9.82681	0.965361	7.25273e-11	8.47835e-09	1.347	0	4.149	0	2.119	0	5.781	0	3.16	0	6.886	0
TRINITY_DN146858_c4_g1_i4	body	probo	-8.70097	4.29691	7.3015e-11	8.5205e-09	0.982	56.77	0	10.479	0	17.853	0	33.035	0	76.962	0.103	45.984
TRINITY_DN151157_c2_g4_i2	body	probo	5.38042	3.28793	7.52185e-11	8.76236e-09	16.665	0	11.78	0	8.376	0.142	31.498	0.375	15.098	0.703	26.875	0.274
TRINITY_DN146858_c5_g2_i1	body	probo	-9.31669	5.59969	7.58315e-11	8.81844e-09	1.796	131.593	0.056	45.72	0.054	59.68	0.045	148.43	0	257.293	0.024	78.227
TRINITY_DN134844_c0_g1_i1	body	probo	-4.33663	1.86694	7.91278e-11	9.18582e-09	0.206	1.921	0.157	0.843	0.314	0.636	0.09	2.054	0.099	3.025	0.088	2.202
TRINITY_DN146548_c0_g2_i4	body	probo	9.13797	0.332386	7.97642e-11	9.24368e-09	1.59	0	0.806	0	1.068	0	1.138	0	1.531	0	2.356	0
TRINITY_DN135229_c0_g1_i1	body	probo	-3.74708	1.30734	8.20423e-11	9.49126e-09	0.168	1.212	0.352	1.361	0.233	1.148	0.244	0.979	0.288	6.718	0.287	1.817
TRINITY_DN153316_c8_g1_i9	body	probo	9.2506	0.434362	8.56984e-11	9.89713e-09	0.898	0.037	1.046	0	0.673	0	1.635	0	1.468	0	2.094	0
TRINITY_DN106493_c0_g1_i1	body	probo	-4.51598	0.277134	8.9854e-11	1.03592e-08	0.224	1.063	0.102	0.907	0.117	1.215	0.045	1.728	0.036	0.949	0.088	1.258
TRINITY_DN144120_c4_g2_i13	body	probo	-4.74368	2.08994	9.09952e-11	1.04727e-08	0.187	1.082	0.287	2.517	0.063	1.367	0.271	5.631	0.108	1.915	0.119	2.202
TRINITY_DN151631_c2_g1_i6	body	probo	-8.10867	6.39828	9.21173e-11	1.05837e-08	3.507	114.865	0	73.442	0.09	94.682	0.569	250.376	0.207	83.926	0.525	75.234
TRINITY_DN148807_c3_g3_i2	body	probo	7.8525	4.32504	9.22822e-11	1.05845e-08	15.861	0.186	13.956	0	4.74	0	38.507	0	11.254	0.085	28.737	0
TRINITY_DN153794_c0_g1_i3	body	probo	4.45775	4.86965	9.58031e-11	1.09695e-08	11.269	0.466	11.021	0.13	5.745	0.266	19.674	0.169	10.498	0.186	19.002	0.426
TRINITY_DN150995_c0_g1_i1	body	probo	9.63194	0.784604	9.64479e-11	1.10245e-08	15.421	0	19.439	0	11.203	0	7.434	0	25.056	0	8.064	0
TRINITY_DN144864_c0_g1_i1	body	probo	7.16945	1.24717	9.90523e-11	1.13029e-08	4.816	0	3.501	0	1.302	0	11.183	0	7.013	0.119	6.209	0
TRINITY_DN139584_c0_g1_i2	body	probo	6.06437	4.21388	1.00031e-10	1.13952e-08	30.553	0.373	18.124	0.065	15.826	0.066	10.298	0	14.882	0.042	8.104	0.132
TRINITY_DN154304_c1_g2_i5	body	probo	9.61508	8.98779	1.03858e-10	1.1811e-08	51.37	0.336	166.254	0	84.68	0	344.417	0.181	211.591	0	139.937	0.081
TRINITY_DN144409_c2_g1_i4	body	probo	10.8911	1.97568	1.04998e-10	1.19205e-08	2.431	0	18.559	0	2.971	0	8.184	0	22.49	0	16.128	0
TRINITY_DN119240_c0_g2_i1	body	probo	5.64319	3.379	1.05463e-10	1.1953e-08	19.882	0.373	8.983	0.14	6.589	0.142	39.185	0	17.151	0.093	23.372	0.274
TRINITY_DN153770_c6_g4_i6	body	probo	-8.51592	4.84358	1.05804e-10	1.19714e-08	1.047	69.825	0.204	16.043	0.449	163.578	0.063	35.839	0	13.284	0.056	17.933
TRINITY_DN150748_c1_g1_i2	body	probo	9.66383	0.813826	1.06003e-10	1.19737e-08	0.636	0	1.278	0	0.503	0	1.707	0	1.801	0	2.277	0
TRINITY_DN11942_c0_g1_i1	body	probo	-4.31963	0.15354	1.06695e-10	1.20316e-08	0.29	1.529	0.074	1.523	0.072	2.192	0.09	1.68	0.189	1.5	0.183	1.086
TRINITY_DN145644_c11_g1_i1	body	probo	6.73486	2.12096	1.09178e-10	1.22909e-08	21.696	0	34.784	0	4.336	0	24.308	0	22.679	0.678	13.875	0
TRINITY_DN153312_c3_g2_i1	body	probo	-3.13353	1.433	1.09954e-10	1.23528e-08	0.496	2.779	0.658	1.739	0.61	2.382	0.605	2.417	0.594	4.761	0.502	2.517
TRINITY_DN17043_c0_g1_i1	body	probo	-7.57895	-0.574053	1.10179e-10	1.23528e-08	0.075	1.1	0	0.367	0	0.74	0	1.909	0	5.431	0	2.344
TRINITY_DN144183_c1_g1_i8	body	probo	7.35458	3.87259	1.10282e-10	1.23528e-08	25.287	0	3.482	0.151	4.417	0	18.301	0.097	16.017	0.093	22.998	0
TRINITY_DN150486_c9_g2_i1	body	probo	13.0475	4.0886	1.11421e-10	1.24477e-08	38.474	0	34.821	0	18.125	0	16.151	0	17.844	0	0.119	0
TRINITY_DN148456_c1_g1_i10	body	probo	7.53951	1.80578	1.115e-10	1.24477e-08	12.307	0	5.121	0.14	4.076	0	3.83	0	4.862	0	6.138	0
TRINITY_DN143626_c4_g1_i2	body	probo	4.94139	3.6376	1.12103e-10	1.24941e-08	19.938	0.429	36.646	0.67	20.019	0.133	17.867	0.169	19.384	0.169	10.635	0.355
TRINITY_DN154398_c4_g1_i3	body	probo	5.9407	4.906	1.12361e-10	1.25021e-08	32.227	0.597	28.246	0.216	9.857	0	34.352	0.097	41.756	0.144	26.015	0.264
TRINITY_DN141600_c1_g1_i2	body	probo	7.08236	3.42361	1.12867e-10	1.25376e-08	27.887	0	6.594	0.14	1.894	0	30.838	0	13.334	0.178	37.669	0.101
TRINITY_DN151108_c5_g4_i7	body	probo	7.11709	2.78351	1.17277e-10	1.30059e-08	10.053	0	6.696	0	6.158	0	23.106	0	41.423	0	8.932	0.152
TRINITY_DN153429_c0_g2_i6	body	probo	10.5066	1.6069	1.18944e-10	1.3169e-08	2.085	0	0.945	0	0.206	0	0.623	0	2.296	0	0.884	0
TRINITY_DN147712_c10_g4_i4	body	probo	5.7231	1.97969	1.20009e-10	1.3265e-08	9.081	0	3.565	0	5.584	0	3.008	0	10.165	0.085	8.271	0.152
TRINITY_DN146858_c5_g2_i4	body	probo	-9.69582	5.98902	1.21038e-10	1.33567e-08	1.206	77.304	0	50.982	0	39.065	0.027	152.273	0.054	227.174	0	82.652
TRINITY_DN80668_c0_g1_i2	body	probo	-9.1318	5.57524	1.22929e-10	1.3543e-08	10.53	668.542	0.296	292.71	0.35	78.453	0	699.751	0.117	974.372	1.035	411.262
TRINITY_DN149747_c4_g10_i1	body	probo	6.04845	0.241783	1.2434e-10	1.3676e-08	4.76	0	4.612	0	4.058	0	7.524	0	5.213	0.237	6.161	0
TRINITY_DN154674_c3_g3_i1	body	probo	8.8767	4.68795	1.25646e-10	1.3797e-08	879.514	1.641	6.038	0	426.229	0	520.55	0	715.865	0	587.897	0.873
TRINITY_DN151697_c0_g4_i2	body	probo	-5.65044	1.63717	1.29108e-10	1.41359e-08	0	15.125	0.315	28.046	0.952	11.067	1.554	44.261	0.225	24.781	1.592	3.542
TRINITY_DN153295_c4_g4_i12	body	probo	5.7409	1.35821	1.29155e-10	1.41359e-08	2.142	0	3.436	0	1.742	0.076	3.198	0	2.368	0.102	3.113	0
TRINITY_DN150270_c6_g2_i4	body	probo	10.2013	1.31698	1.29572e-10	1.41585e-08	0.664	0	0.472	0	1.652	0	0.488	0	0.405	0	0.263	0
TRINITY_DN118721_c0_g1_i5	body	probo	-8.5077	4.86595	1.29796e-10	1.41598e-08	2.291	140.807	0	32.627	0.215	49.809	0.461	167.183	0	53.087	0	65.815
TRINITY_DN145439_c1_g2_i1	body	probo	6.29406	1.22389	1.30344e-10	1.41965e-08	6.986	0	1.769	0	2.415	0	4.806	0	3.268	0	7.212	0.091
TRINITY_DN141843_c1_g2_i16	body	probo	-6.45762	1.29689	1.33135e-10	1.44769e-08	0.187	2.107	0	9.507	0.108	4.119	0	11.854	0.054	19.435	0.462	0.893
TRINITY_DN150822_c2_g2_i2	body	probo	11.1107	2.18733	1.37105e-10	1.48845e-08	0.514	0	4.371	0	5.521	0	1.265	0	1.891	0	0.852	0
TRINITY_DN149882_c3_g1_i5	body	probo	9.00938	0.216632	1.39188e-10	1.50698e-08	1.431	0	0.722	0	1.266	0	1.382	0	1.287	0	2.285	0
TRINITY_DN18948_c0_g2_i1	body	probo	5.61566	2.07547	1.39262e-10	1.50698e-08	17.235	0	24.745	0	24.83	0	9.168	0	10.399	0.712	9.879	0.213
TRINITY_DN151131_c3_g3_i5	body	probo	-9.00258	3.56676	1.40729e-10	1.5204e-08	0.262	27.247	0	8.243	0	3.047	0	6.199	0	3.414	0.048	22.327
TRINITY_DN108078_c0_g1_i1	body	probo	-4.73201	5.79601	1.42448e-10	1.53649e-08	5.817	46.084	3.695	17.21	3.465	7.289	4.182	78.408	5.861	201.74	4.092	97.865
TRINITY_DN149303_c4_g5_i2	body	probo	3.63324	9.38709	1.445e-10	1.55612e-08	1005.71	51.231	1197.81	27.754	994.447	16.733	1229.72	55.015	812.19	154.787	1610.28	36.81
TRINITY_DN140479_c0_g2_i4	body	probo	6.25919	1.20831	1.46022e-10	1.56999e-08	6.256	0	3.399	0	2.675	0	10.722	0	9.039	0.263	10.54	0
TRINITY_DN146940_c4_g1_i13	body	probo	8.96892	0.181023	1.47046e-10	1.57568e-08	0.533	0	0.241	0	0.314	0	0.37	0	0.504	0	0.43	0
TRINITY_DN147681_c0_g2_i1	body	probo	9.45062	0.617258	1.4709e-10	1.57568e-08	1.188	0	1.148	0	0.907	0	2.999	0	1.54	0	3.2	0
TRINITY_DN137633_c0_g1_i2	body	probo	7.6867	3.23279	1.47718e-10	1.57568e-08	61.049	0	63.281	0.4	4.866	0	33.404	0	13.307	0.237	117.083	0.091
TRINITY_DN149978_c5_g2_i10	body	probo	11.117	2.19334	1.47719e-10	1.57568e-08	19.368	0	5.964	0	2.621	0	2.737	0	3.727	0	2.141	0
TRINITY_DN147908_c4_g1_i2	body	probo	9.10344	0.301133	1.47728e-10	1.57568e-08	2.039	0	2.76	0	4.776	0	4.363	0	5.816	0	4.888	0
TRINITY_DN152921_c4_g4_i14	body	probo	-6.35735	1.80373	1.48877e-10	1.58541e-08	0.028	0.97	0.019	0.173	0	0.588	0.018	0.278	0.027	0.33	0.008	1.563
TRINITY_DN140161_c1_g1_i1	body	probo	-4.18625	1.05327	1.52079e-10	1.61694e-08	3.9	8.169	4.612	27.03	1.67	37.632	1.653	23.744	2.134	36.727	1.783	10.403
TRINITY_DN148732_c4_g2_i4	body	probo	9.45548	0.622334	1.53949e-10	1.63423e-08	4.629	0	1.445	0	1.365	0	2.692	0	2.26	0	2.173	0
TRINITY_DN147498_c0_g4_i3	body	probo	9.63434	0.786526	1.54295e-10	1.63531e-08	1.075	0	1.713	0	1.32	0	3.071	0	1.792	0	4.928	0
TRINITY_DN92033_c0_g1_i1	body	probo	4.32797	3.35866	1.56707e-10	1.65825e-08	77.256	1.026	118.365	0.605	92.84	0.598	77.25	2.368	52.776	9.743	49.777	0.924
TRINITY_DN147105_c5_g1_i2	body	probo	5.82194	1.26597	1.57997e-10	1.66926e-08	2.581	0	4.899	0	2.343	0	4.688	0	2.719	0	6.161	0.101
TRINITY_DN152921_c3_g2_i1	body	probo	-8.0597	-0.111812	1.58451e-10	1.67142e-08	0	10.127	0	6.158	0	1.205	0.135	8.917	0	4.456	0	5.125
TRINITY_DN146858_c3_g1_i1	body	probo	-6.75803	0.551825	1.58915e-10	1.67368e-08	2.806	26.856	0	4.267	0	20.102	0	16.904	0	29.153	0	18.095
TRINITY_DN151631_c2_g1_i3	body	probo	-8.56769	7.71255	1.59778e-10	1.68013e-08	4.433	188.755	0.167	164.408	0.099	116.047	0.172	316.532	0.18	74.581	0.239	133.772
TRINITY_DN142907_c0_g2_i1	body	probo	-4.90633	-0.353442	1.63065e-10	1.71201e-08	0	0.522	0	0.432	0.117	0.731	0	1.474	0.144	1.271	0	0.568
TRINITY_DN134468_c0_g1_i1	body	probo	-6.29328	3.43862	1.64643e-10	1.72586e-08	0.748	3.581	0.111	2.15	0.215	2.809	0.072	9.364	0.117	48.825	0.088	11.59
TRINITY_DN142726_c0_g2_i2	body	probo	-5.98337	4.45075	1.65303e-10	1.73008e-08	4.031	64.752	0.667	26.285	1.463	11.731	0.425	41.929	0.324	30.187	0.525	52.388
TRINITY_DN152921_c4_g2_i1	body	probo	-10.0001	5.37443	1.71016e-10	1.78708e-08	0.711	110.072	0	22.525	0	33.788	0	107.081	0	34.787	0	46.066
TRINITY_DN150548_c0_g3_i13	body	probo	-8.48972	5.01957	1.72375e-10	1.79848e-08	0.393	14.994	0.028	19.824	0	5.476	0.018	23.103	0	14.937	0.016	9.641
TRINITY_DN143374_c0_g1_i1	body	probo	7.54099	1.57878	1.75115e-10	1.82422e-08	8.538	0	2.139	0	1.571	0	12.619	0	11.182	0	6.997	0.041
TRINITY_DN146306_c4_g2_i4	body	probo	9.67642	0.825692	1.75944e-10	1.83e-08	0.365	0	0.852	0	0.278	0	0.668	0	0.324	0	1.114	0
TRINITY_DN152592_c4_g8_i2	body	probo	-8.14188	4.42351	1.76802e-10	1.83608e-08	1.468	48.396	0.13	44.446	0.153	29.669	0	66.216	0	13.835	0.08	37.399
TRINITY_DN131595_c1_g2_i1	body	probo	5.87227	0.855122	1.79271e-10	1.85885e-08	5.003	0	13.002	0	4.435	0	12.285	0	5.213	0.229	9.21	0.091
TRINITY_DN151697_c0_g4_i3	body	probo	-5.33308	5.8025	1.81177e-10	1.8757e-08	2.301	14.957	0.611	16.292	0.314	8.248	1.743	21.182	0.117	77.461	1.298	25.301
TRINITY_DN149885_c0_g4_i12	body	probo	7.16268	4.3465	1.83366e-10	1.89543e-08	45.067	0	41.258	0.13	15.755	0	29.754	0	51.579	0	19.877	0.355
TRINITY_DN153412_c2_g1_i3	body	probo	10.1161	1.23653	1.9238e-10	1.98554e-08	7.734	0	27.339	0	5.099	0	16.846	0	4.718	0	9.744	0
TRINITY_DN153029_c3_g3_i4	body	probo	-6.68809	4.92864	1.97539e-10	2.03566e-08	5.602	25.364	0.704	73.41	3.124	31.804	0.154	118.73	0.909	425.915	0.366	78.065
TRINITY_DN151719_c12_g5_i1	body	probo	6.34186	3.37801	1.99042e-10	2.048e-08	4.068	0	4.538	0.043	3.501	0	5.519	0	4.195	0	4.537	0.081
TRINITY_DN112909_c1_g1_i1	body	probo	-6.73932	-0.363934	2.04538e-10	2.10131e-08	0.533	3.525	0	7.26	0	2.268	0	16.01	0	47.173	0.446	9.936
TRINITY_DN145960_c0_g4_i1	body	probo	8.73346	4.7935	2.07076e-10	2.12413e-08	42.102	0	19.485	0	16.437	0	21.038	0.217	19.33	0	6.281	0
TRINITY_DN219702_c0_g1_i1	body	probo	-5.68421	-0.702633	2.09891e-10	2.14971e-08	0	1.734	0	3.252	0.171	4.186	0.325	8.482	0.243	2.44	0.08	5.247
TRINITY_DN151475_c2_g2_i3	body	probo	8.90904	0.128842	2.11262e-10	2.15834e-08	1.01	0	0.648	0	0.637	0	0.641	0	0.747	0	0.414	0
TRINITY_DN142418_c1_g1_i1	body	probo	5.37448	0.887236	2.11378e-10	2.15834e-08	3.872	0.019	4.029	0	2.316	0	2.656	0	3.574	0.28	3.105	0
TRINITY_DN146134_c4_g3_i1	body	probo	5.9412	2.61028	2.12527e-10	2.16677e-08	13.85	0.168	15.383	0.205	4.183	0	30.315	0.254	20.545	0	10.197	0.142
TRINITY_DN146299_c0_g3_i11	body	probo	8.70138	-0.0547671	2.21528e-10	2.25249e-08	1.459	0	1.093	0	1.463	0	1.066	0	0.855	0.017	1.051	0
TRINITY_DN154301_c2_g1_i1	body	probo	5.24473	0.309231	2.21607e-10	2.25249e-08	5.705	0	6.77	0	3.914	0	4.336	0	4.538	0.212	4.338	0.081
TRINITY_DN130994_c1_g1_i1	body	probo	5.44288	1.07319	2.2603e-10	2.29397e-08	2.993	0.112	4.612	0	2.639	0	2.809	0	2.071	0.076	2.523	0.03
TRINITY_DN125503_c0_g1_i4	body	probo	-4.03076	0.69454	2.27914e-10	2.30959e-08	1.45	12.551	2.362	24.113	2.46	13.012	1.915	26.535	2.35	15.335	4.354	20.886
TRINITY_DN147789_c2_g7_i1	body	probo	6.81779	1.71539	2.29758e-10	2.32167e-08	8.463	0	17.892	0	26.805	0	7.199	0	28.711	0.466	5.397	0
TRINITY_DN151886_c3_g3_i8	body	probo	8.79702	0.0277851	2.298e-10	2.32167e-08	0.589	0	1.093	0	0.655	0	1.138	0	0.945	0	1.202	0
TRINITY_DN152363_c3_g1_i10	body	probo	8.77307	0.00556358	2.3136e-10	2.33391e-08	1.019	0	0.759	0	0.826	0	1.147	0	1.621	0	1.616	0
TRINITY_DN148349_c1_g1_i1	body	probo	9.84357	0.981178	2.3301e-10	2.34703e-08	0.655	0	1.426	0	0.772	0	0.416	0	0.783	0	0.255	0
TRINITY_DN151933_c3_g4_i3	body	probo	10.0377	1.16293	2.33611e-10	2.34954e-08	0.86	0	1.797	0	2.271	0	6.883	0.024	3.097	0	6.297	0
TRINITY_DN105524_c0_g1_i1	body	probo	5.09041	1.54358	2.34089e-10	2.35083e-08	13.588	0.186	7.826	0	6.392	0	7.624	0	4.628	0.271	6.838	0.152
TRINITY_DN148482_c0_g1_i10	body	probo	10.1735	1.29075	2.34471e-10	2.35113e-08	5.228	0	5.538	0	3.716	0	8.897	0	1.413	0	13.716	0
TRINITY_DN135031_c0_g1_i2	body	probo	-6.27993	5.1169	2.42139e-10	2.42439e-08	0.524	3.077	0.491	10.209	0	3.255	0.605	22.306	0.207	72.048	0.366	12.077
TRINITY_DN153426_c14_g1_i1	body	probo	9.14393	0.338945	2.44345e-10	2.44134e-08	0.767	0	1.852	0	1.966	0	1.111	0	1.305	0	1.027	0
TRINITY_DN147460_c4_g1_i1	body	probo	5.72944	1.48312	2.4456e-10	2.44134e-08	3.675	0.112	5.362	0.119	3.672	0	3.713	0	3.943	0	4.076	0.03
TRINITY_DN152441_c6_g2_i7	body	probo	8.67837	-0.0768226	2.46054e-10	2.45259e-08	1.244	0	2.287	0	2.11	0	2.213	0	2.638	0	2.022	0
TRINITY_DN150051_c7_g3_i4	body	probo	9.1205	0.316516	2.46874e-10	2.45712e-08	1.45	0	0.759	0	0.889	0	1.409	0	2.44	0	1.847	0
TRINITY_DN150787_c9_g4_i1	body	probo	5.79215	3.46667	2.48181e-10	2.4614e-08	9.455	0.317	11.604	0	7.621	0.066	9.358	0	13.487	0.085	7.451	0.071
TRINITY_DN154252_c0_g6_i2	body	probo	5.24148	0.310831	2.48324e-10	2.4614e-08	1.431	0	1.084	0	1.185	0	1.427	0	1.576	0.127	1.497	0
TRINITY_DN93046_c0_g1_i1	body	probo	-4.3376	0.0758389	2.48407e-10	2.4614e-08	0.075	2.089	0.102	1.394	0.251	0.797	0.081	1.015	0.189	1.491	0.072	1.269
TRINITY_DN151432_c3_g1_i6	body	probo	10.1924	1.30867	2.53052e-10	2.50372e-08	7.201	0	2.306	0	1.427	0	9.439	0	3.187	0	9.067	0
TRINITY_DN154294_c9_g13_i1	body	probo	7.40292	1.66329	2.59584e-10	2.56456e-08	10.156	0.28	25.292	0	8.672	0	9.665	0	12.973	0	6.902	0
TRINITY_DN152592_c4_g8_i3	body	probo	-8.40698	7.85493	2.61516e-10	2.57984e-08	7.416	244.724	0.417	282.393	0.126	200.194	0.524	500.909	0.117	107.809	0.549	191.864
TRINITY_DN152921_c3_g1_i1	body	probo	-9.24987	6.11638	2.64484e-10	2.60528e-08	2.871	283.609	0.185	125.18	0.467	66.342	0	310.224	0	88.391	0	153.42
TRINITY_DN142304_c0_g2_i2	body	probo	-5.42766	1.75536	2.65869e-10	2.61508e-08	0.561	5.054	0.074	1.534	0.224	2.952	0.081	11.999	0.117	17.665	0.366	1.563
TRINITY_DN143859_c1_g1_i1	body	probo	5.29657	3.20051	2.7227e-10	2.67412e-08	17.058	0.336	27.672	0	25.055	0.199	20.189	0	36.724	1.466	10.46	0.183
TRINITY_DN135685_c1_g4_i2	body	probo	-9.53713	0.545312	2.78039e-10	2.72678e-08	0	14.043	0	2.204	0	2.192	0	9.872	0	6.854	0	14.29
TRINITY_DN144431_c5_g2_i5	body	probo	5.71148	2.67815	2.91353e-10	2.85317e-08	11.821	0.186	8.65	0.108	6.194	0	7.696	0	6.86	0	7.531	0.112
TRINITY_DN97127_c0_g1_i1	body	probo	-3.90982	-0.130908	2.93989e-10	2.87479e-08	0.075	1.194	0.139	0.972	0.395	1.177	0.108	1.003	0.099	1.83	0.072	0.964
TRINITY_DN145502_c1_g2_i2	body	probo	8.78724	4.80974	2.95685e-10	2.88335e-08	72.337	0.466	103.39	0	80.811	0	16.539	0	90.058	0	25.505	0
TRINITY_DN133345_c0_g2_i1	body	probo	-3.79583	0.0511665	2.95744e-10	2.88335e-08	0.383	2.238	0.445	1.426	0.251	1.433	0.081	2.199	0.144	2.804	0.255	1.624
TRINITY_DN149498_c6_g1_i1	body	probo	-3.42638	2.85955	2.96156e-10	2.88335e-08	0.786	4.513	0.454	1.966	0.422	3.986	0.632	4.048	0.54	4.668	0.892	2.05
TRINITY_DN49574_c0_g1_i1	body	probo	4.79742	1.9146	2.98522e-10	2.90217e-08	11.69	0.242	13.706	0.292	7.81	0.579	13.947	0	17.061	0.178	16.677	0.203
TRINITY_DN149755_c0_g1_i20	body	probo	-5.84739	-0.187064	3.00708e-10	2.91918e-08	0.234	3.394	0.259	0.681	0	1.879	0	1.281	0	2.262	0	3.146
TRINITY_DN151631_c2_g1_i7	body	probo	-4.08718	2.25851	3.013e-10	2.92069e-08	0.337	7.423	1.297	5.413	0.431	3.123	0.714	4.773	0.738	6.82	0.287	5.45
TRINITY_DN152444_c0_g2_i4	body	probo	9.25895	0.442418	3.05546e-10	2.95757e-08	2.263	0	7.418	0	4.551	0	5.808	0	9.642	0	5.119	0
TRINITY_DN150592_c5_g11_i14	body	probo	9.38985	0.562047	3.07003e-10	2.96738e-08	0.234	0	0.861	0	0.61	0	0.515	0	0.828	0	0.39	0
TRINITY_DN149573_c0_g1_i1	body	probo	5.52842	3.5641	3.08064e-10	2.97335e-08	6.247	0.037	5.603	0.043	1.212	0	8.392	0.06	10.885	0.059	8.382	0.183
TRINITY_DN143880_c0_g2_i3	body	probo	5.26156	2.59114	3.12795e-10	3.01467e-08	18.217	0	19.078	0.173	7.981	0.18	7.859	0	5.051	0.525	21.366	0.193
TRINITY_DN153971_c1_g1_i1	body	probo	6.20368	2.66846	3.19197e-10	3.07195e-08	9.885	0.354	14.225	0	9.04	0	14.146	0	9.417	0.085	9.338	0.03
TRINITY_DN139554_c1_g1_i8	body	probo	-4.08786	-0.291957	3.19669e-10	3.07208e-08	0.253	1.026	0.046	0.681	0.189	1.651	0.226	2.223	0.027	2.465	0.255	1.664
TRINITY_DN149179_c3_g1_i1	body	probo	-6.88026	-0.697586	3.21091e-10	3.08133e-08	0.645	5.576	0	1.512	0	2.885	0	7.951	0	8.26	0	8.505
TRINITY_DN151152_c0_g3_i1	body	probo	9.39352	0.565194	3.27643e-10	3.1397e-08	1.842	0	1.167	0	1.014	0	0.515	0	2.116	0	1.775	0
TRINITY_DN154237_c12_g2_i2	body	probo	5.88679	0.864743	3.34085e-10	3.19686e-08	5.125	0	2.139	0	6.419	0	10.09	0	10.507	0.203	10.372	0.071
TRINITY_DN94169_c0_g3_i1	body	probo	8.98947	0.199691	3.34793e-10	3.19907e-08	1.309	0	2.852	0	1.122	0	1.879	0	1.855	0	2.253	0
TRINITY_DN149554_c14_g4_i2	body	probo	-5.12153	0.751051	3.36207e-10	3.208e-08	0.281	5.054	0.056	1.275	0.26	1.433	0.117	1.897	0.252	3.321	0.08	4.699
TRINITY_DN150408_c0_g2_i2	body	probo	10.0442	1.16894	3.43123e-10	3.26933e-08	12.906	0	51.806	0	11.051	0	56.998	0	14.792	0	52.865	0
TRINITY_DN147474_c3_g2_i3	body	probo	9.40998	0.580393	3.47319e-10	3.30461e-08	2.534	0	8.937	0	4.219	0	3.487	0	3.673	0	8.04	0
TRINITY_DN148456_c1_g1_i3	body	probo	12.313	3.3626	3.49298e-10	3.31873e-08	23.838	0	3.241	0	1.706	0	1.219	0	2.197	0	2.197	0
TRINITY_DN151556_c0_g2_i2	body	probo	-4.6496	-0.325287	3.6291e-10	3.44317e-08	0.253	1.007	0.176	0.562	0.189	0.674	0.072	2.924	0.027	3.66	0.119	2.294
TRINITY_DN152834_c0_g3_i2	body	probo	10.3546	5.89369	3.64122e-10	3.44979e-08	504.346	0	173.163	0.194	1.921	0	28.255	0	43.926	0.246	158.7	0
TRINITY_DN153732_c6_g8_i2	body	probo	7.27425	3.52867	3.65246e-10	3.45555e-08	234.114	2.984	199.242	0	52.022	0	185.771	0	225.546	0.644	141.967	0
TRINITY_DN149338_c1_g1_i3	body	probo	9.11207	0.310164	3.66158e-10	3.45929e-08	1.122	0	0.852	0	0.368	0	1.147	0	0.828	0	0.677	0
TRINITY_DN153120_c3_g3_i2	body	probo	9.67804	0.827372	3.82623e-10	3.60975e-08	28.205	0	7.372	0	8.995	0	15.275	0	10.669	0	5.047	0.061
TRINITY_DN153245_c2_g3_i4	body	probo	5.24363	2.55653	3.97088e-10	3.74095e-08	3.086	0.075	2.102	0	2.451	0	4.706	0	5.699	0.161	5.119	0.061
TRINITY_DN149691_c2_g4_i3	body	probo	5.11638	1.76677	3.98108e-10	3.74529e-08	2.749	0	2.389	0	2.63	0	1.445	0	1.9	0.11	1.282	0.061
TRINITY_DN151727_c14_g5_i2	body	probo	10.9161	1.99929	4.04618e-10	3.80119e-08	16.207	0	2.037	0	1.266	0	3.496	0	3.385	0	3.646	0
TRINITY_DN145145_c0_g1_i5	body	probo	4.85871	3.25227	4.05698e-10	3.80601e-08	14.523	0.504	13.373	0.097	11.374	0.285	7.082	0.121	9.714	0.059	10.197	0.101
TRINITY_DN129088_c4_g3_i1	body	probo	-5.06626	7.76608	4.07223e-10	3.81497e-08	19.545	63.577	13.364	73.086	7.963	48.214	6.242	154.895	5.6	1126.03	17.211	270.751
TRINITY_DN151326_c2_g6_i7	body	probo	9.07293	0.274294	4.15844e-10	3.89029e-08	0.888	0	0.63	0	0.314	0	0.912	0	0.657	0	1.091	0
TRINITY_DN150423_c6_g1_i2	body	probo	9.97102	1.10013	4.18864e-10	3.91227e-08	3.909	0	2.362	0	5.117	0	1.509	0	0.882	0	1.138	0
TRINITY_DN150789_c0_g2_i2	body	probo	-4.01081	0.616565	4.19402e-10	3.91227e-08	0.542	1.921	0.278	1.264	0.395	2.847	0.352	4.761	0.45	3.304	0.255	4.496
TRINITY_DN143006_c9_g4_i6	body	probo	-5.02069	1.44394	4.19945e-10	3.91227e-08	0.122	1.473	0	1.199	0.063	0.911	0	1.305	0.045	1.322	0.199	0.903
TRINITY_DN147596_c5_g1_i1	body	probo	4.58648	3.26605	4.29069e-10	3.99171e-08	54.923	0.597	15.031	0.173	11.06	0.513	14.146	0.217	13.127	0.644	13.756	0.487
TRINITY_DN151038_c1_g2_i10	body	probo	6.43788	1.34471	4.36205e-10	4.05247e-08	5.882	0	0.972	0	1.661	0	2.285	0	1.522	0	3.797	0.051
TRINITY_DN154595_c3_g10_i1	body	probo	-4.45281	0.833722	4.41321e-10	4.09432e-08	0.627	3.599	0.852	2.139	0.503	2.116	0.388	7.612	0.702	26.543	0.279	5.551
TRINITY_DN72958_c0_g1_i1	body	probo	5.86408	1.79639	4.42717e-10	4.10159e-08	26.419	0	8.928	0	10.35	0	34.19	0.483	9.948	0.229	8.709	0.173
TRINITY_DN153800_c4_g2_i3	body	probo	7.07009	1.34404	4.44499e-10	4.11241e-08	1.478	0	0.935	0	0.548	0	1.852	0.06	1.251	0	1.863	0
TRINITY_DN147143_c2_g1_i1	body	probo	-4.50631	1.35964	4.45272e-10	4.11388e-08	0.243	2.219	0.185	1.901	0.189	2.05	0.253	2.743	0.081	0.754	0.08	1.664
TRINITY_DN147010_c6_g3_i3	body	probo	6.08712	3.22795	4.50848e-10	4.15966e-08	10.203	0	4.214	0	6.634	0	7.461	0	3.322	0.356	9.76	0.041
TRINITY_DN153975_c3_g1_i1	body	probo	5.61793	1.07813	4.61499e-10	4.25208e-08	17.572	0	15.623	0	5.907	0	9.196	0	13.523	0	11.694	0.315
TRINITY_DN118721_c0_g1_i8	body	probo	-8.11042	4.33699	4.69419e-10	4.3191e-08	6.219	235.939	0.204	63.136	0.35	79.468	0.172	240.335	0.252	102.404	0	125.633
TRINITY_DN148459_c4_g4_i5	body	probo	9.07176	0.273685	4.74503e-10	4.3599e-08	1.263	0	1.519	0	1.158	0	0.957	0	2.143	0	0.677	0
TRINITY_DN148880_c3_g1_i1	body	probo	4.9113	2.81018	4.82041e-10	4.42309e-08	5.639	0.131	4.881	0.054	2.397	0	5.14	0.06	4.862	0.034	3.32	0.122
TRINITY_DN136316_c0_g1_i1	body	probo	6.19929	2.66432	4.84299e-10	4.43772e-08	18.657	0.336	42.666	0	12.738	0.332	16.928	0	13.847	0	15.539	0.142
TRINITY_DN153057_c0_g1_i1	body	probo	-6.11931	2.38928	4.87651e-10	4.46234e-08	0.215	0.541	0	6.59	0.099	1.462	0.199	7.794	0	8.032	0.191	3.42
TRINITY_DN149375_c4_g3_i4	body	probo	-4.54005	2.76916	4.90842e-10	4.48541e-08	0.664	1.921	0.12	1.502	0.233	4.537	0.081	3.552	0.243	7.964	0.135	1.33
TRINITY_DN152486_c6_g7_i1	body	probo	4.92845	1.93714	4.94331e-10	4.51114e-08	12.934	0.28	20.689	0	5.431	0.228	9.765	0.29	9.732	0.288	5.493	0.162
TRINITY_DN124191_c0_g1_i1	body	probo	5.48619	1.85017	5.04419e-10	4.59694e-08	21.023	0	8.159	0.238	5.593	0	10.596	0.302	6.581	0.297	12.124	0.051
TRINITY_DN135751_c1_g2_i2	body	probo	6.38575	2.91643	5.11249e-10	4.65285e-08	32.086	0	53.807	0.875	34.373	0	232.887	0	46.789	0.508	130.265	0.822
TRINITY_DN149175_c0_g2_i6	body	probo	4.81161	7.04743	5.14233e-10	4.67153e-08	237.818	7.497	221.542	1.804	156.389	2.752	124.51	0.797	169.349	7.591	135.201	0.65
TRINITY_DN268229_c0_g2_i1	body	probo	5.56874	4.23313	5.14697e-10	4.67153e-08	125.446	0.839	18.522	0.162	12.227	0.161	25.852	0.604	14.162	0.593	31.659	0.264
TRINITY_DN152007_c1_g1_i15	body	probo	8.92473	5.80166	5.16905e-10	4.68523e-08	68.502	0.336	55.983	0	22.218	0	64.513	0	77.283	0	51.942	0
TRINITY_DN140953_c4_g2_i3	body	probo	-5.90632	0.491249	5.24154e-10	4.74452e-08	0.346	3.282	0	1.685	0	0.598	0	1.776	0.153	10.124	0.04	2.618
TRINITY_DN80109_c0_g3_i1	body	probo	5.74952	-0.0262251	5.35042e-10	4.8304e-08	6.621	0	4.825	0	3.896	0	5.799	0	4.285	0	4.012	0.101
TRINITY_DN143946_c8_g3_i2	body	probo	9.25868	0.442798	5.35084e-10	4.8304e-08	2.684	0	1.861	0	3.941	0	2.556	0	2.854	0	0.963	0
TRINITY_DN149690_c2_g1_i7	body	probo	-9.15541	3.73945	5.36407e-10	4.83582e-08	0.187	15.927	0	0	0.045	16.495	0	24.771	0.036	40.336	0.167	49.729
TRINITY_DN92132_c0_g2_i1	body	probo	5.01434	0.110114	5.44935e-10	4.9061e-08	8.968	0	7.103	0	10.027	0	6.197	0	6.725	0.364	6.798	0.132
TRINITY_DN146875_c1_g2_i9	body	probo	8.89521	0.116264	5.54357e-10	4.98423e-08	0.87	0	0.491	0	0.575	0	0.777	0	0.324	0	0.621	0
TRINITY_DN149187_c9_g2_i4	body	probo	9.31849	0.497024	5.60649e-10	5.02745e-08	0.86	0	1.056	0	0.458	0	0.425	0	1.251	0	0.398	0
TRINITY_DN150845_c0_g2_i3	body	probo	-3.69069	0.657438	5.60666e-10	5.02745e-08	0.103	0.559	0.232	0.724	0.215	0.826	0.09	1.353	0.045	1.423	0.127	0.883
TRINITY_DN154461_c7_g1_i2	body	probo	-8.95152	8.00597	5.61645e-10	5.0295e-08	4.33	95.133	0.204	71.595	0.117	42.596	0.235	331.914	0.036	1050.21	0.271	256.553
TRINITY_DN152010_c1_g5_i6	body	probo	-4.59493	0.282609	5.69755e-10	5.09531e-08	0.224	3.543	0.259	1.675	0.189	0.418	0.226	3.565	0.36	11.497	0.342	3.004
TRINITY_DN151904_c3_g1_i1	body	probo	6.37455	2.56387	5.84068e-10	5.21635e-08	9.389	0	16.577	0	3.699	0	26.909	0	22.787	0.364	56.543	0.244
TRINITY_DN150363_c2_g1_i3	body	probo	4.82696	2.27165	5.9506e-10	5.30744e-08	11.166	0	6.131	0	2.532	0.104	5.447	0.133	6.878	0.398	5.365	0.122
TRINITY_DN18549_c0_g1_i1	body	probo	-5.02145	0.0140934	5.97629e-10	5.32327e-08	0.374	4.476	0.167	3.36	0.377	0.949	0.072	3.722	0.117	3.177	0.072	2.994
TRINITY_DN153971_c5_g2_i2	body	probo	4.79865	0.708134	5.99372e-10	5.33171e-08	2.534	0	3.214	0	1.804	0	3.026	0	3.061	0.322	4.211	0.051
TRINITY_DN152548_c4_g3_i1	body	probo	-4.97874	9.41667	6.05191e-10	5.37632e-08	37.136	225.011	21.124	109.699	22.667	44.314	13.775	304.255	7.599	1570.34	12.586	370.748
TRINITY_DN33208_c0_g1_i1	body	probo	-5.3576	-0.103805	6.07862e-10	5.38996e-08	0.122	4.028	0.111	5.413	0.189	0.588	0.172	6.235	0.045	4.99	0.342	1.969
TRINITY_DN148756_c1_g2_i9	body	probo	9.22258	0.409416	6.08335e-10	5.38996e-08	0.262	0	0.324	0	0.844	0	0.244	0	0.666	0	0.573	0
TRINITY_DN154112_c4_g3_i3	body	probo	7.50063	1.54883	6.22266e-10	5.50555e-08	14.776	0	3.936	0	3.25	0	2.484	0	2.764	0.085	2.388	0
TRINITY_DN149403_c6_g1_i6	body	probo	10.8533	1.93876	6.23199e-10	5.50555e-08	24.951	0	2.482	0	2.289	0	4.76	0	3.178	0	6.623	0
TRINITY_DN149509_c0_g1_i2	body	probo	10.2019	1.31764	6.23847e-10	5.50555e-08	1.169	0	0.222	0	2.37	0	1.761	0	0.693	0	2.858	0
TRINITY_DN144363_c0_g3_i2	body	probo	10.8101	1.89779	6.30202e-10	5.55432e-08	3.488	0	1.982	0	0.655	0	13.251	0	9.309	0	5.962	0
TRINITY_DN140008_c0_g1_i7	body	probo	4.97239	2.52295	6.4489e-10	5.67631e-08	8.351	0.168	2.834	0.151	2.666	0	8.175	0.097	3.484	0.144	8.144	0.061
TRINITY_DN153770_c6_g4_i4	body	probo	-9.18425	7.22214	6.5153e-10	5.72722e-08	2.413	196.887	1.046	119.692	0.233	670.361	0.181	111.057	0	18.885	0.334	32.771
TRINITY_DN150632_c1_g3_i15	body	probo	6.20984	0.378001	6.55112e-10	5.75116e-08	0.916	0	0.38	0	0.673	0	0.641	0	0.432	0.017	0.326	0
TRINITY_DN147450_c1_g2_i5	body	probo	9.20966	0.398334	6.56985e-10	5.76006e-08	6.004	0	14.308	0	3.941	0	5.366	0	5.753	0	6.711	0
TRINITY_DN152804_c2_g1_i3	body	probo	6.4115	3.22835	6.69505e-10	5.86215e-08	4.788	0.093	8.955	0.054	3.77	0.123	6.937	0	4.943	0	6.058	0
TRINITY_DN145516_c13_g4_i4	body	probo	9.6923	0.840528	6.7256e-10	5.88121e-08	2.235	0	2.732	0	0.673	0	1.834	0	0.612	0	1.433	0
TRINITY_DN142881_c0_g1_i1	body	probo	5.67958	5.09826	6.77644e-10	5.91794e-08	602.063	0.28	814.59	16.519	494.831	15.983	2448.3	3.117	679.484	9.785	1490.28	9.591
TRINITY_DN146875_c1_g2_i11	body	probo	8.90046	0.120222	6.83848e-10	5.95921e-08	1.337	0	1.195	0	0.521	0	1.662	0	1.45	0	1.051	0
TRINITY_DN152102_c0_g1_i1	body	probo	6.43191	1.8013	6.84148e-10	5.95921e-08	2.824	0	3.473	0	1.957	0	11.255	0	5.438	0	12.355	0.101
TRINITY_DN145959_c12_g2_i1	body	probo	5.4582	1.08687	6.87444e-10	5.98013e-08	5.172	0.112	4.51	0	2.532	0	2.032	0	3.304	0.085	2.213	0.03
TRINITY_DN147541_c2_g3_i4	body	probo	5.72813	-0.0393684	6.89122e-10	5.98696e-08	13.7	0.522	21.3	0	16.993	0	16.774	0	15.827	0.72	14.042	0
TRINITY_DN150362_c0_g4_i1	body	probo	5.34177	1.43288	6.92757e-10	6.01075e-08	1.73	0	6.557	0	3.609	0	4.083	0	6.842	0.364	5.907	0.041
TRINITY_DN141351_c1_g1_i1	body	probo	10.3788	1.48543	6.9716e-10	6.04112e-08	0.486	0	3.214	0	0.628	0	2.701	0	4.231	0	4.657	0
TRINITY_DN139598_c2_g3_i1	body	probo	5.1983	1.29522	7.04778e-10	6.09925e-08	3.694	0	4.103	0	1.203	0	6.666	0	5.411	0.203	4.474	0.101
TRINITY_DN149690_c2_g1_i3	body	probo	-8.32958	5.33685	7.06359e-10	6.10504e-08	1.824	84.614	0	28.348	0.063	33.209	0.054	84.027	0.09	47.597	0.088	67.906
TRINITY_DN88942_c0_g1_i1	body	probo	9.86887	1.00476	7.10977e-10	6.13241e-08	14.664	0	91.564	0	22.164	0	74.224	0	32.465	0	89.937	0
TRINITY_DN149676_c4_g2_i9	body	probo	12.837	3.8803	7.11358e-10	6.13241e-08	0.224	0	101.436	0	89.662	0	27.677	0	59.997	0	40.113	0
TRINITY_DN143206_c0_g1_i1	body	probo	6.98346	1.25829	7.36936e-10	6.34475e-08	6.537	0.168	8.14	0	5.584	0	2.349	0	6.509	0	4.044	0
TRINITY_DN143643_c1_g1_i5	body	probo	9.73677	0.88172	7.40087e-10	6.3637e-08	2.17	0	0.574	0	0.637	0	3.749	0	1.314	0	1.313	0
TRINITY_DN153057_c0_g1_i13	body	probo	-6.32297	3.9165	7.45526e-10	6.40225e-08	0.084	7.143	0	1.75	0.287	5.41	0	3.009	0.072	5.914	0.167	2.375
TRINITY_DN146967_c3_g1_i1	body	probo	4.76482	2.29767	7.48825e-10	6.41909e-08	1.749	0.131	4.51	0	4.471	0	6.179	0.085	3.367	0.22	4.84	0.081
TRINITY_DN106713_c0_g1_i1	body	probo	6.88943	3.35309	7.49404e-10	6.41909e-08	40.465	0.466	30.497	0	14.633	0	24.922	0	14.81	0	14.074	0.071
TRINITY_DN150753_c2_g1_i2	body	probo	-3.76024	4.85134	7.54077e-10	6.45087e-08	1.01	7.404	0.861	4.408	0.673	5.334	0.659	7.697	0.612	2.635	0.931	3.948
TRINITY_DN153245_c2_g3_i7	body	probo	4.01745	4.04942	7.5772e-10	6.47377e-08	3.208	0.093	3.084	0.119	2.235	0.076	7.786	0.23	4.367	0.144	9.027	0.233
TRINITY_DN119929_c0_g1_i1	body	probo	9.82003	0.959145	7.60926e-10	6.49288e-08	13.775	0	6.788	0	9.866	0	2.096	0	4.898	0	3.956	0
TRINITY_DN323241_c0_g1_i1	body	probo	-5.0471	-0.514685	7.61906e-10	6.49297e-08	0.767	4.569	0.333	5.661	0.144	5.495	0	2.465	0	4.846	0.334	2.324
TRINITY_DN153312_c8_g1_i1	body	probo	-9.10036	6.65476	7.6363e-10	6.49939e-08	13.252	289.931	0.176	370.193	0.305	220.439	1.156	1032.58	0.297	2397.05	0.072	540.741
TRINITY_DN85281_c0_g1_i1	body	probo	3.76191	2.26694	7.65929e-10	6.51068e-08	8.753	0.354	6.094	0.13	4.785	0.275	8.771	0.52	9.885	0.254	8.685	0.294
TRINITY_DN146489_c0_g1_i1	body	probo	4.4098	1.78486	7.69971e-10	6.53675e-08	5.882	0.205	6.353	0.119	4.821	0.123	3.297	0	3.745	0.152	5.795	0.112
TRINITY_DN149423_c9_g2_i7	body	probo	5.8486	1.29799	7.73566e-10	6.55896e-08	1.066	0	0.519	0	0.512	0	1.328	0	0.612	0.068	1.847	0
TRINITY_DN151680_c5_g1_i5	body	probo	-4.82464	0.885444	7.756e-10	6.56789e-08	0	0.597	0.093	0.184	0	0.38	0.036	1.184	0.045	0.805	0.056	0.629
TRINITY_DN149185_c2_g1_i4	body	probo	6.42221	3.07967	7.82119e-10	6.61319e-08	32.601	0.41	11.91	0	7.065	0	15.609	0	8.355	0.161	22.552	0.041
TRINITY_DN153168_c2_g1_i1	body	probo	6.95436	4.05019	7.82924e-10	6.61319e-08	101.44	2.574	136.869	0	83.773	0	178.22	0	87.087	0.347	171.365	0.122
TRINITY_DN151381_c1_g2_i1	body	probo	5.42909	3.36864	7.8508e-10	6.61947e-08	39.119	0.131	13.308	0	8.735	0.313	6.54	0.133	6.239	0.424	6.655	0.152
TRINITY_DN151560_c5_g4_i8	body	probo	10.6904	1.78252	7.85643e-10	6.61947e-08	11.035	0	1.139	0	1.203	0	4.905	0	1.81	0	6.782	0
TRINITY_DN153057_c0_g1_i5	body	probo	-6.49846	2.13664	7.94141e-10	6.68265e-08	0.094	0.242	0.056	1.739	0	1.5	0	2.888	0	4.668	0.048	0.457
TRINITY_DN142516_c0_g1_i1	body	probo	6.01895	0.204092	7.97428e-10	6.69372e-08	5.583	0	2.593	0	2.163	0	2.972	0	3.934	0	3.487	0.061
TRINITY_DN147762_c0_g4_i2	body	probo	-4.03406	0.884083	7.97455e-10	6.69372e-08	0.168	2.294	0.194	0.378	0.18	0.797	0.145	1.595	0.162	2.364	0.103	1.218
TRINITY_DN143300_c12_g1_i9	body	probo	-3.55972	1.59252	8.20623e-10	6.87957e-08	0.402	1.436	0.269	0.853	0.18	1.054	0.253	1.643	0.369	4.422	0.064	1.319
TRINITY_DN150823_c1_g1_i3	body	probo	6.30054	1.70406	8.25988e-10	6.9159e-08	0.823	0	3.89	0	2.083	0	6.242	0	3.187	0.178	6.376	0
TRINITY_DN134282_c0_g2_i1	body	probo	-3.55535	2.24679	8.32985e-10	6.96577e-08	0.355	2.648	0.287	0.659	0.26	0.845	0.307	2.936	0.405	3.584	0.263	1.654
TRINITY_DN154475_c2_g5_i11	body	probo	9.80479	0.944849	8.44316e-10	7.05173e-08	2.721	0	1.074	0	1.14	0	1.129	0	0.297	0	0.82	0
TRINITY_DN149755_c0_g1_i8	body	probo	-4.32327	-0.0684092	8.63547e-10	7.20335e-08	0.589	6.322	0.306	6.439	0.206	1.832	0.253	7.177	0.819	7.252	0.509	2.405
TRINITY_DN151657_c10_g2_i2	body	probo	9.12198	0.319233	8.70404e-10	7.25153e-08	1.038	0	0.732	0	0.449	0	1.247	0	0.612	0	0.35	0
TRINITY_DN125008_c3_g2_i1	body	probo	-3.8258	1.79153	8.78301e-10	7.30823e-08	0.617	3.599	0.324	1.923	0.233	1.841	0.208	2.32	0.243	1.932	0.31	2.03
TRINITY_DN148122_c1_g3_i5	body	probo	5.68484	3.55357	8.84902e-10	7.35402e-08	4.891	0	3.047	0.065	3.788	0	12.393	0.169	3.745	0.263	13.7	0.041
TRINITY_DN50575_c0_g1_i1	body	probo	-10.0544	4.05627	8.89136e-10	7.38005e-08	0	0	0.139	13.807	0.072	14.35	0	46.303	0.144	354.24	0.088	44.777
TRINITY_DN139050_c2_g2_i4	body	probo	8.3942	-0.322846	8.95699e-10	7.42533e-08	1.637	0	1.13	0	1.203	0	1.039	0	1.468	0	1.099	0
TRINITY_DN153994_c14_g1_i1	body	probo	5.49672	2.46754	9.01657e-10	7.46547e-08	44	1.212	38.489	0	32.676	0	22.628	0	35.634	0.576	27.193	0.325
TRINITY_DN145194_c0_g1_i1	body	probo	4.80011	3.52785	9.02967e-10	7.46709e-08	26.868	0.615	14.438	0.227	7.702	0.237	19.773	0	9.291	0.585	23.674	0.244
TRINITY_DN154046_c3_g1_i19	body	probo	-8.56507	1.55895	9.157e-10	7.56305e-08	0	1.828	0.176	1.156	0	1.186	0	3.395	0	27.501	0	19.263
TRINITY_DN153512_c4_g1_i2	body	probo	3.63614	5.44568	9.17435e-10	7.56805e-08	26.961	0.317	22.291	0.681	28.376	0.626	11.671	0.568	17.07	3.533	16.701	0.842
TRINITY_DN140425_c1_g1_i5	body	probo	10.5231	1.62265	9.22127e-10	7.5974e-08	3.152	0	59.317	0	13.313	0	38.959	0	29.881	0	40.145	0
TRINITY_DN150557_c0_g6_i1	body	probo	-4.20532	0.985724	9.27416e-10	7.63158e-08	0.879	6.751	0.148	3.63	0.422	3.142	0.316	6.005	0.567	3.219	0.318	2.385
TRINITY_DN148583_c12_g1_i1	body	probo	3.45205	2.76252	9.44353e-10	7.76142e-08	4.9	0.205	4.242	0.054	4.345	0.114	4.652	0.29	6.23	0.61	2.945	0.203
TRINITY_DN151938_c5_g1_i1	body	probo	5.48829	1.85611	9.61285e-10	7.8909e-08	8.51	0	11.863	0.292	8.043	0.294	17.361	0	11.083	0.542	22.894	0
TRINITY_DN142799_c0_g5_i1	body	probo	-5.57548	0.0594915	9.68877e-10	7.94349e-08	0.131	1.268	0.12	2.971	0	2.088	0.054	1.281	0.036	0.542	0.032	1.269
TRINITY_DN150512_c0_g1_i5	body	probo	9.30882	6.68491	9.74325e-10	7.97838e-08	122.818	1.455	299.029	0	56.169	0	987.462	0	684.255	0.28	256.152	0
TRINITY_DN152162_c3_g2_i3	body	probo	5.41805	0.448421	9.81742e-10	8.02931e-08	1.365	0	1.343	0	2.998	0	1.789	0	4.159	0.093	2.675	0.041
TRINITY_DN154471_c2_g1_i2	body	probo	8.67337	-0.0797371	9.97391e-10	8.14735e-08	5.303	0	7.622	0	3.268	0	4.824	0	4.448	0	4.426	0
TRINITY_DN152942_c0_g2_i23	body	probo	-5.42567	1.58903	1.00755e-09	8.22029e-08	0.056	0.41	0.019	0.508	0.045	0.93	0.018	1.655	0.045	0.093	0.024	0.731
TRINITY_DN152619_c0_g4_i1	body	probo	6.63743	0.747957	1.01475e-09	8.26894e-08	24.455	0	37.757	0	21.347	0	13.197	0	6.689	0	17.569	0.203
TRINITY_DN275198_c0_g1_i1	body	probo	-4.4111	1.85444	1.02375e-09	8.3322e-08	2.347	7.292	2.991	6.882	0.88	9.225	1.003	18.632	0.639	49.486	0.31	13.691
TRINITY_DN148161_c7_g1_i8	body	probo	8.35616	3.76101	1.0486e-09	8.52403e-08	26.092	0	5.232	0.097	4.722	0	6.874	0	4.709	0	6.201	0
TRINITY_DN147413_c4_g1_i5	body	probo	10.6841	1.77664	1.0602e-09	8.60594e-08	23.501	0	4.797	0	21.455	0	89.173	0	33.582	0	10.882	0
TRINITY_DN151189_c4_g4_i1	body	probo	5.64313	5.10425	1.06124e-09	8.60594e-08	59.833	0.653	7.918	0.097	7.451	0.057	18.445	0.121	12.379	0.28	24.343	0.132
TRINITY_DN132882_c0_g1_i1	body	probo	4.25176	3.60972	1.07813e-09	8.73231e-08	6.004	0.392	8.613	0.097	4.991	0.047	8.943	0.06	6.311	0.246	8.621	0.294
TRINITY_DN149587_c0_g1_i1	body	probo	5.64207	0.783581	1.08776e-09	8.79115e-08	23.791	0.671	32.015	0	18.169	0	16.584	0	17.286	0	25.394	0.213
TRINITY_DN139084_c1_g1_i1	body	probo	5.3418	2.3333	1.08802e-09	8.79115e-08	17.394	0	11.261	0	4.444	0.275	20.433	0.35	29.827	0.169	23.81	0.386
TRINITY_DN114699_c1_g1_i1	body	probo	6.51481	1.60819	1.10535e-09	8.92048e-08	30.945	0.895	94.592	0	42.183	0	18.996	0	43.125	0	23.674	0.223
TRINITY_DN144294_c1_g3_i2	body	probo	-8.37413	-0.635445	1.14895e-09	9.26113e-08	0	1.734	0	2.388	0	13.411	0	15.914	0	30.475	0	5.825
TRINITY_DN137997_c0_g1_i2	body	probo	9.18794	0.377732	1.15046e-09	9.26213e-08	0.346	0	1	0	0.637	0	1.021	0	1.729	0	1.584	0
TRINITY_DN153385_c1_g2_i3	body	probo	6.06669	1.00831	1.15543e-09	9.29103e-08	5.779	0	12.623	0	3.393	0	13.992	0	8.328	0	18.206	0.183
TRINITY_DN152882_c2_g5_i2	body	probo	-8.39613	4.00495	1.17803e-09	9.4614e-08	0.44	32.861	0	10.901	0	25.74	0	7.093	0.027	5.6	0.088	6.353
TRINITY_DN148619_c7_g1_i3	body	probo	8.86744	0.0899532	1.18784e-09	9.52872e-08	0.776	0	0.648	0	0.539	0	1.274	0	1.639	0	0.852	0
TRINITY_DN148818_c16_g2_i3	body	probo	11.7451	2.80481	1.19211e-09	9.55154e-08	16.553	0	1.297	0	0.521	0	3.965	0	1.044	0	3.152	0
TRINITY_DN142462_c14_g1_i1	body	probo	-5.94069	1.64417	1.19797e-09	9.58704e-08	0.271	2.723	0.185	4.224	0.44	0.351	0.154	8.156	0.054	33.228	0.271	9.185
TRINITY_DN145880_c2_g3_i4	body	probo	6.11292	3.22289	1.20714e-09	9.64889e-08	36.257	0	6.084	0	9.3	0	15.871	0	17.682	0.407	9.163	0.244
TRINITY_DN152090_c2_g6_i6	body	probo	8.88666	0.106715	1.21092e-09	9.66759e-08	0.43	0	0.519	0	0.628	0	1.129	0	1.54	0	1.043	0
TRINITY_DN153122_c1_g1_i1	body	probo	9.51006	0.67231	1.21962e-09	9.72545e-08	3.638	0	2.325	0	0.494	0	2.403	0	1.954	0	1.64	0
TRINITY_DN149944_c2_g2_i3	body	probo	-8.64449	6.62902	1.22284e-09	9.73957e-08	0.421	17.811	0	9.377	0	10.63	0	54.785	0.27	63.813	0.143	39.327
TRINITY_DN149432_c1_g5_i1	body	probo	-6.68561	3.93866	1.22703e-09	9.76127e-08	1.646	32.134	0	14.887	0.036	13.819	0.452	24.251	0.054	30.593	0.334	19.8
TRINITY_DN100191_c0_g1_i1	body	probo	6.5245	3.01682	1.25177e-09	9.94411e-08	41.008	0.932	142.833	0	11.464	0	65.426	0	27.351	0.33	57.419	0.365
TRINITY_DN146351_c0_g3_i1	body	probo	5.07149	4.85542	1.25301e-09	9.94411e-08	93.837	0.41	50.009	0.821	30.01	0	28.255	1.051	22.913	1.728	31.651	0.558
TRINITY_DN152150_c1_g3_i1	body	probo	4.39902	1.0961	1.25534e-09	9.94411e-08	4.61	0.205	5.51	0	5.664	0	5.953	0	6.689	0.28	6.567	0.213
TRINITY_DN127286_c1_g2_i3	body	probo	8.54667	-0.191216	1.25595e-09	9.94411e-08	2.815	0	2.371	0	1.203	0	2.412	0	2.575	0	2.125	0
TRINITY_DN154077_c6_g6_i2	body	probo	8.31701	-0.391528	1.3163e-09	1.04096e-07	1.637	0	1.75	0	2.585	0	2.032	0	2.593	0.051	2.555	0
TRINITY_DN153440_c4_g1_i2	body	probo	3.81456	3.39972	1.32136e-09	1.04373e-07	14.935	0.932	19.791	0.259	27.559	0.266	8.608	0.338	18.159	1.661	12.116	0.629
TRINITY_DN175442_c0_g2_i1	body	probo	-8.38479	0.292227	1.35193e-09	1.06663e-07	0.112	5.297	0	0.767	0	0.389	0	1.486	0	4.948	0	5.876
TRINITY_DN151131_c3_g3_i2	body	probo	-3.78136	2.04412	1.35897e-09	1.07092e-07	0.496	1.902	0.426	1.891	0.566	1.908	0.226	5.317	0.36	2.355	0.223	3.227
TRINITY_DN150358_c10_g2_i6	body	probo	11.6733	2.73445	1.37044e-09	1.07868e-07	6.668	0	5.01	0	2.873	0	2.023	0	0.486	0	0.135	0
TRINITY_DN242774_c0_g1_i1	body	probo	7.44261	3.43538	1.39307e-09	1.09521e-07	67.09	0.951	75.894	0	48.314	0	33.413	0	50.048	0	35.942	0
TRINITY_DN153159_c2_g3_i1	body	probo	6.85128	1.13746	1.40189e-09	1.10085e-07	3.881	0.037	4.371	0	2.496	0.171	6.585	0	2.746	0	8.032	0.01
TRINITY_DN146128_c0_g3_i1	body	probo	6.07181	4.24742	1.40997e-09	1.1059e-07	56.438	1.268	44.268	0	22.999	0	101.928	0.314	29.854	1.347	107.641	0.173
TRINITY_DN154544_c2_g5_i1	body	probo	-7.70282	0.192327	1.41226e-09	1.10641e-07	1.085	30.269	0	7.454	0	4.575	0	7.854	0	13.386	0	25.484
TRINITY_DN153489_c1_g4_i2	body	probo	4.82056	0.390476	1.43103e-09	1.11953e-07	2.815	0	3.575	0	1.786	0	4.896	0	3.511	0.186	3.948	0.081
TRINITY_DN145672_c3_g6_i1	body	probo	7.11246	1.39308	1.43235e-09	1.11953e-07	17.797	0	7.057	0	4.946	0.323	7.326	0	7.77	0	18.277	0
TRINITY_DN146816_c2_g2_i2	body	probo	-3.4627	2.48644	1.4416e-09	1.12544e-07	0.514	2.369	0.306	0.648	0.296	1.462	0.208	2.054	0.315	2.669	0.215	1.827
TRINITY_DN62302_c0_g1_i1	body	probo	-4.25628	-0.433287	1.44744e-09	1.12868e-07	0.243	0.727	0.148	3.392	0.063	2.107	0.244	1.643	0.207	3.363	0.271	1.502
TRINITY_DN149755_c0_g1_i10	body	probo	-4.55285	-0.110357	1.46621e-09	1.14199e-07	1.169	4.42	0.093	4.883	0.233	2.145	0.063	3.19	0.081	6.134	0.374	3.451
TRINITY_DN148182_c0_g2_i6	body	probo	9.09027	0.290327	1.49454e-09	1.1627e-07	1.066	0	0.491	0	0.386	0	0.542	0	0.297	0	0.931	0
TRINITY_DN149690_c2_g1_i5	body	probo	-7.87629	5.33589	1.49965e-09	1.16533e-07	2.731	72.846	0.25	60.089	0.126	32.051	0	138.945	0.153	21.858	0.167	65.957
TRINITY_DN150984_c9_g4_i6	body	probo	-4.64434	0.451398	1.51743e-09	1.17778e-07	0.037	0.634	0.074	0.519	0.189	0.607	0.217	3.371	0.072	5.973	0.111	1.086
TRINITY_DN115842_c0_g1_i1	body	probo	-5.55561	1.05985	1.53342e-09	1.18881e-07	0.084	0.765	0.074	3.781	0.099	0.218	0.063	6.03	0.144	6.125	0.247	3.339
TRINITY_DN153093_c4_g1_i5	body	probo	9.52809	0.688774	1.56295e-09	1.21031e-07	0.851	0	1.547	0	0.835	0	0.732	0	0.396	0	2.372	0
TRINITY_DN151439_c0_g2_i4	body	probo	5.1818	2.27864	1.57274e-09	1.21647e-07	4.012	0	2.176	0	3.025	0	4.544	0	3.097	0.144	4.537	0.112
TRINITY_DN150421_c1_g1_i4	body	probo	3.84934	4.61025	1.60238e-09	1.23798e-07	47.386	1.305	66.253	1.512	14.992	0.56	68.786	1.571	36.724	6.422	58.438	1.482
TRINITY_DN113236_c1_g1_i1	body	probo	9.01101	0.219685	1.61036e-09	1.2427e-07	3.788	0	4.797	0	3.348	0	1.951	0	3.205	0	1.337	0
TRINITY_DN151783_c1_g1_i5	body	probo	4.49733	4.7792	1.61488e-09	1.24476e-07	12.185	0.112	8.761	0.248	10.701	0.275	25.69	0.375	16.089	0.085	13.692	0.68
TRINITY_DN151816_c5_g2_i1	body	probo	11.0835	2.16072	1.62467e-09	1.24945e-07	35.322	0	3.436	0	2.891	0	4.941	0	4.502	0	4.195	0
TRINITY_DN135669_c0_g1_i1	body	probo	-4.19775	1.82637	1.6247e-09	1.24945e-07	0.131	0.578	0.12	1.016	0.126	0.712	0.181	1.583	0	4.185	0.295	1.492
TRINITY_DN70997_c0_g1_i1	body	probo	10.5897	1.68619	1.64986e-09	1.26735e-07	43.103	0	30.441	0	137.77	0	34.47	0	79.182	0	5.931	0
TRINITY_DN148180_c1_g2_i1	body	probo	4.88992	1.03378	1.65305e-09	1.26834e-07	1.113	0	1.084	0	1.104	0	1.725	0	1.287	0.152	2.643	0.02
TRINITY_DN148778_c1_g1_i2	body	probo	-7.07685	3.2726	1.66529e-09	1.27627e-07	0.758	9.549	0.037	8.113	0.126	6.302	0	11.129	0	19.079	0	13.214
TRINITY_DN147825_c4_g3_i2	body	probo	8.7273	-0.0325941	1.66752e-09	1.27652e-07	0.701	0	1.121	0	0.404	0	0.786	0	0.63	0	0.748	0
TRINITY_DN132596_c2_g2_i1	body	probo	7.12448	1.18538	1.69947e-09	1.29927e-07	13.121	0	6.825	0	2.424	0	29.176	0	6.995	0	12.864	0.091
TRINITY_DN148353_c4_g10_i11	body	probo	8.39705	-0.322761	1.70112e-09	1.29927e-07	0.411	0	0.361	0	0.26	0	0.434	0	0.594	0	0.525	0
TRINITY_DN144794_c2_g1_i10	body	probo	9.24784	0.432486	1.72353e-09	1.31488e-07	1.431	0	0.482	0	3.124	0	1.472	0	2.215	0	1.6	0
TRINITY_DN109204_c1_g1_i3	body	probo	6.82885	2.49107	1.72637e-09	1.31556e-07	42.869	0	7.251	0	7.253	0	6.684	0	7.896	0	9.433	0.183
TRINITY_DN146132_c0_g9_i4	body	probo	8.36304	-0.351762	1.73733e-09	1.3224e-07	0.729	0	0.38	0	0.521	0	0.659	0	0.792	0	0.756	0
TRINITY_DN151924_c4_g1_i1	body	probo	8.26676	-0.431218	1.75719e-09	1.336e-07	0.973	0	1.009	0	0.808	0	0.795	0	0.81	0	0.74	0
TRINITY_DN149322_c9_g1_i5	body	probo	8.8218	0.0498688	1.78846e-09	1.35823e-07	2.703	0	0.713	0	3.07	0	2.475	0	2.449	0	2.89	0
TRINITY_DN145461_c9_g8_i1	body	probo	9.02054	0.227558	1.80898e-09	1.37226e-07	0.945	0	0.602	0	1.167	0	1.283	0	0.315	0	1.282	0
TRINITY_DN3260_c0_g1_i1	body	probo	5.09772	2.32637	1.82244e-09	1.38091e-07	12.026	0.69	16.911	0.27	7.648	0.266	21.146	0	16.116	0.33	26.66	0.061
TRINITY_DN146724_c6_g1_i8	body	probo	10.7066	1.7978	1.82672e-09	1.38259e-07	4.19	0	4.093	0	4.363	0	2.502	0	3.214	0	0.111	0
TRINITY_DN148847_c2_g2_i5	body	probo	10.7896	1.87808	1.8482e-09	1.39727e-07	3.021	0	0.352	0	0.332	0	4.056	0	1.053	0	4.37	0
TRINITY_DN107852_c1_g1_i1	body	probo	6.21582	2.87355	1.85608e-09	1.40164e-07	22.089	0.28	9.326	0	5.673	0	7.47	0	6.122	0.068	6.949	0.051
TRINITY_DN145447_c4_g2_i3	body	probo	9.80584	0.946091	1.86681e-09	1.40816e-07	0.795	0	0.204	0	2.352	0	1.825	0	1.44	0	2.547	0
TRINITY_DN149036_c0_g1_i1	body	probo	-4.89229	-0.430575	1.89056e-09	1.42447e-07	0.393	1.567	0.695	2.906	0.153	0.94	0.289	6.307	0.216	12.632	0.135	6.15
TRINITY_DN149654_c1_g1_i5	body	probo	9.31685	0.495466	1.89771e-09	1.42699e-07	2.927	0	2.139	0	1.373	0	6.106	0	1.305	0	2.324	0
TRINITY_DN148234_c3_g5_i9	body	probo	9.57048	0.72782	1.89817e-09	1.42699e-07	4.077	0	1.621	0	0.566	0	1.382	0	2.755	0	0.987	0
TRINITY_DN148712_c0_g6_i3	body	probo	3.91394	5.72735	1.90361e-09	1.42948e-07	146.805	6.956	112.447	1.156	58.799	1.367	177.064	4.7	106.336	9.447	168.77	4.658
TRINITY_DN125485_c0_g3_i1	body	probo	10.8888	1.97322	1.92594e-09	1.44463e-07	32.021	0	104.566	0	69.832	0	7.732	0	9.3	0	115.785	0
TRINITY_DN151131_c3_g3_i9	body	probo	-8.61227	8.41322	1.98316e-09	1.48588e-07	4.956	439.018	0.13	320.529	0.036	166.596	2.746	459.15	0.018	426.754	2.611	284.077
TRINITY_DN143436_c0_g1_i2	body	probo	6.00985	1.14905	1.99748e-09	1.49494e-07	3.498	0	6.084	0.13	2.28	0	3.442	0	2.548	0.119	3.105	0
TRINITY_DN140330_c0_g1_i6	body	probo	-4.73355	2.83446	2.00881e-09	1.50174e-07	0.879	4.513	0.62	16.918	0.341	2.733	1.174	9.461	1.305	66.685	1.361	5.044
TRINITY_DN150337_c4_g2_i2	body	probo	13.8532	7.71498	2.02049e-09	1.50879e-07	1099.27	0	271.607	0	943.493	0	3.125	0	4.727	0.102	3.495	0
TRINITY_DN251650_c0_g1_i1	body	probo	-6.42127	-0.0764823	2.05271e-09	1.53114e-07	0	2.891	0.028	0.184	0.054	0.55	0	0.701	0.045	0.805	0	1.472
TRINITY_DN147951_c7_g3_i2	body	probo	9.23485	0.421109	2.06362e-09	1.53757e-07	2.469	0	0.889	0	0.628	0	1.283	0	1.359	0	0.589	0
TRINITY_DN154109_c0_g1_i1	body	probo	8.46173	-0.263527	2.06696e-09	1.53835e-07	2.665	0	2.926	0	2.011	0	2.05	0	2.17	0	1.52	0
TRINITY_DN151804_c0_g1_i4	body	probo	6.59767	1.97092	2.08715e-09	1.55165e-07	2.721	0	2.13	0	1.436	0	5.375	0	2.557	0.152	12.92	0
TRINITY_DN121915_c0_g2_i2	body	probo	9.31307	0.492127	2.09952e-09	1.55911e-07	12.69	0	32.034	0	33.098	0	29.294	0	16.026	0	7.459	0
TRINITY_DN150427_c4_g1_i1	body	probo	-9.40712	0.43597	2.11682e-09	1.57022e-07	0	3.488	0	7.098	0	13.373	0	3.057	0	78.021	0	28.549
TRINITY_DN153644_c0_g1_i1	body	probo	-3.30731	4.39738	2.14078e-09	1.58624e-07	3.301	8.859	2.686	6.59	1.768	5.002	2.014	16.723	3.07	41.311	2.07	14.259
TRINITY_DN118842_c0_g1_i1	body	probo	-8.91611	3.3798	2.16354e-09	1.60133e-07	0.281	4.066	0	6.644	0	0.579	0	16.759	0	65.389	0	7.277
TRINITY_DN151624_c6_g3_i4	body	probo	9.36761	0.541474	2.16979e-09	1.60419e-07	0.58	0	0.889	0	1.158	0	1.779	0	0.603	0	2.81	0
TRINITY_DN147816_c0_g4_i5	body	probo	6.40043	1.50327	2.17387e-09	1.60542e-07	3.554	0	1.408	0	3.654	0.123	10.036	0	4.466	0	2.929	0.041
TRINITY_DN92075_c0_g1_i1	body	probo	-4.61475	0.502017	2.18369e-09	1.6109e-07	0.168	1.996	0.12	1.145	0.215	0.228	0.199	3.806	0.063	4.524	0.247	2.476
TRINITY_DN147673_c0_g1_i4	body	probo	-10.9905	2.01044	2.21338e-09	1.63101e-07	0	2.257	0	0.659	0	5.59	0	0	0	3.347	0	3.989
TRINITY_DN151183_c4_g1_i6	body	probo	8.69506	-0.0622937	2.22929e-09	1.64093e-07	0.72	0	1.046	0	0.521	0	0.587	0	1.359	0	0.971	0
TRINITY_DN141829_c0_g1_i1	body	probo	4.87305	0.890258	2.23407e-09	1.64264e-07	2.619	0.019	2.065	0	3.375	0.104	1.87	0	2.917	0.136	1.417	0.03
TRINITY_DN150408_c0_g2_i4	body	probo	6.74196	4.39291	2.23826e-09	1.64392e-07	30.478	2.686	225.793	0.648	64.823	0.636	274.529	0	185.554	0	294.975	0.376
TRINITY_DN147730_c4_g5_i14	body	probo	8.07276	2.06462	2.24472e-09	1.64686e-07	16.73	0	6.483	0	4.749	0	2.222	0	18.943	0	1.003	0.051
TRINITY_DN150567_c0_g1_i2	body	probo	5.46369	0.934881	2.26109e-09	1.65705e-07	6.518	0	1.963	0	1.212	0.057	1.707	0	2.701	0.11	2.85	0.051
TRINITY_DN147592_c14_g3_i1	body	probo	-3.66431	2.74349	2.2808e-09	1.66967e-07	2.469	9.605	2.139	3.176	2.074	5.087	1.978	16.59	1.332	41.827	1.321	13.386
TRINITY_DN153315_c2_g1_i9	body	probo	-3.64187	1.21078	2.32865e-09	1.70284e-07	0.131	0.765	0.083	0.508	0.108	0.209	0.072	0.737	0.18	2.415	0.08	0.507
TRINITY_DN152157_c0_g4_i2	body	probo	4.75052	2.55659	2.345e-09	1.71293e-07	9.38	0.168	3.732	0	2.558	0	6.901	0.109	5.465	0.237	8.048	0.173
TRINITY_DN152882_c2_g7_i1	body	probo	-6.1586	1.71895	2.39868e-09	1.74921e-07	0.056	4.42	0.111	0.94	0.126	9.472	0.063	2.405	0.09	0.491	0.103	1.421
TRINITY_DN154195_c1_g5_i6	body	probo	14.2552	5.28892	2.39989e-09	1.74921e-07	0	0	9.085	0	11.042	0	8.22	0	7.157	0	6.201	0
TRINITY_DN149575_c3_g2_i1	body	probo	5.96481	0.913629	2.41189e-09	1.75604e-07	14.14	0	21.319	0	6.679	0	12.375	0	21.923	0	5.66	0.264
TRINITY_DN148951_c6_g1_i3	body	probo	5.77548	-0.0118059	2.43036e-09	1.76756e-07	0.664	0	1.408	0	1.131	0	1.96	0	1.594	0	1.911	0.03
TRINITY_DN142160_c5_g2_i1	body	probo	4.16619	2.3563	2.44144e-09	1.7737e-07	6.967	0.242	6.094	0	5.35	0.408	12.24	0.169	8.913	0.347	12.371	0.294
TRINITY_DN145261_c1_g1_i1	body	probo	3.42839	2.17076	2.45425e-09	1.78107e-07	3.61	0.131	2.575	0.097	1.759	0.104	2.891	0.121	2.323	0.127	2.563	0.152
TRINITY_DN136510_c0_g2_i2	body	probo	-4.93479	1.44503	2.46418e-09	1.78634e-07	0.112	1.902	0.093	0.756	0.081	1.538	0	1.474	0.063	0.322	0.135	1.258
TRINITY_DN150362_c1_g2_i4	body	probo	8.9429	0.1585	2.47003e-09	1.78865e-07	5.966	0	3.751	0	2.047	0	2.484	0	4.664	0	1.855	0
TRINITY_DN141136_c2_g2_i1	body	probo	9.36083	0.535365	2.47784e-09	1.79237e-07	1.029	0	1.306	0	2.289	0	5.962	0	3.331	0	2.11	0
TRINITY_DN154085_c1_g3_i11	body	probo	-8.12357	8.39916	2.50262e-09	1.80834e-07	1.104	32.693	0	29.839	0.054	26.945	0.018	48.961	0.036	58.323	0.183	22.886
TRINITY_DN144698_c3_g8_i1	body	probo	4.93725	0.0347709	2.51438e-09	1.81488e-07	0.991	0	0.898	0.043	1.086	0.047	2.05	0	1.233	0.051	1.934	0.03
TRINITY_DN141843_c1_g2_i19	body	probo	-5.05281	0.999515	2.53285e-09	1.82624e-07	1.814	4.345	0.537	11.484	0.601	4.423	0.298	35.452	0.423	31.839	0.979	2.578
TRINITY_DN151779_c0_g1_i5	body	probo	5.21782	3.44761	2.53747e-09	1.82761e-07	5.761	0.242	7.242	0.076	1.625	0.18	18.129	0	8.319	0.127	9.346	0.101
TRINITY_DN125702_c0_g1_i2	body	probo	5.03356	0.703437	2.54685e-09	1.83239e-07	5.48	0	5.084	0	4.812	0.275	5.086	0	7.049	0.161	2.874	0.061
TRINITY_DN151203_c1_g3_i1	body	probo	5.58621	2.56966	2.57871e-09	1.85332e-07	4.395	0.112	6.14	0	3.115	0	4.869	0.169	5.636	0.127	5.493	0
TRINITY_DN152882_c2_g4_i5	body	probo	-7.95642	2.9423	2.60311e-09	1.86886e-07	0.224	4.196	0.167	17.005	0.117	37.091	0.045	11.624	0	1.203	0.048	1.543
TRINITY_DN143017_c0_g1_i2	body	probo	-5.5152	5.09146	2.63793e-09	1.89182e-07	3.311	33.812	0.583	7.465	0.709	12.908	0.181	12.953	0.315	56.908	0.287	23.292
TRINITY_DN147584_c8_g1_i6	body	probo	-9.38451	5.91058	2.65512e-09	1.90212e-07	1.543	22.697	0.046	20.051	0.206	15.347	0	124.94	0.063	541.798	0	170.156
TRINITY_DN151395_c2_g6_i2	body	probo	10.2315	1.34557	2.65923e-09	1.90253e-07	15.459	0	4.538	0	1.203	0	15.473	0	3.043	0	14.902	0
TRINITY_DN251895_c0_g1_i1	body	probo	-5.40281	-0.235826	2.66293e-09	1.90253e-07	0.112	0.522	0.028	0.151	0.027	0.446	0	0.568	0	2.872	0.064	1.37
TRINITY_DN143226_c1_g2_i2	body	probo	6.58875	2.27953	2.66422e-09	1.90253e-07	8.959	0	14.623	0	17.047	0	2.692	0	1.846	0.195	2.07	0.051
TRINITY_DN144559_c4_g1_i1	body	probo	-3.15358	4.06153	2.69057e-09	1.9193e-07	1.291	3.488	0.713	1.934	0.485	2.06	0.75	4.459	0.711	8.006	0.502	3.248
TRINITY_DN152560_c5_g11_i2	body	probo	-4.29073	4.16274	2.70479e-09	1.92739e-07	1.627	6.154	0.75	3.565	0.153	2.316	0.705	7.902	0.45	29.975	0.772	8.302
TRINITY_DN135706_c0_g1_i2	body	probo	6.14443	2.21491	2.72786e-09	1.94177e-07	41.373	1.399	37.822	0	24.803	0	113.544	0	53.596	0	38.982	0.304
TRINITY_DN143880_c0_g2_i1	body	probo	9.57763	0.734373	2.73984e-09	1.94822e-07	4.994	0	2.047	0	4.228	0	0.632	0	1.44	0	2.898	0
TRINITY_DN146817_c1_g2_i2	body	probo	-8.47266	3.21089	2.76541e-09	1.96432e-07	0.178	10.556	0	0.648	0	7.792	0	4.241	0	4.617	0	4.019
TRINITY_DN146815_c0_g3_i15	body	probo	9.27175	0.454499	2.78233e-09	1.97425e-07	1.234	0	0.565	0	1.813	0	0.406	0	0.981	0	0.533	0
TRINITY_DN143329_c4_g2_i5	body	probo	8.68998	-0.0671003	2.89488e-09	2.05194e-07	0.337	0	0.583	0	0.314	0	0.768	0	0.558	0	0.86	0
TRINITY_DN147596_c8_g2_i2	body	probo	7.27084	3.26406	2.90838e-09	2.05932e-07	6.883	0.242	12.197	0	7.684	0	8.103	0	9.57	0	16.86	0
TRINITY_DN32264_c0_g1_i1	body	probo	-7.98448	2.77837	2.98106e-09	2.10856e-07	0.991	9.288	0.093	6.18	0	4.024	0	18.524	0	138.411	0.04	25.24
TRINITY_DN148698_c1_g1_i8	body	probo	-9.58008	0.580028	3.02319e-09	2.1361e-07	0	0.839	0	0	0	1.737	0	1.124	0	1.356	0	0.781
TRINITY_DN153732_c6_g8_i4	body	probo	7.2866	3.28113	3.0624e-09	2.16152e-07	131.609	1.697	98.834	0	50.19	0	119.578	0	107.794	0	66.597	0
TRINITY_DN129536_c0_g1_i1	body	probo	-3.05189	1.22566	3.0828e-09	2.17363e-07	0.187	0.671	0.167	0.411	0.144	1.006	0.181	0.677	0.171	1.83	0.326	0.924
TRINITY_DN146699_c1_g2_i13	body	probo	9.82665	0.965626	3.09967e-09	2.18323e-07	0.57	0	2.139	0	2.199	0	3.694	0	2.053	0	7.905	0
TRINITY_DN154544_c1_g2_i1	body	probo	-6.56516	2.12137	3.13781e-09	2.20777e-07	4.115	36.199	0.204	18.161	0.18	37.546	0	22.414	0	52.917	0.159	27.037
TRINITY_DN69469_c0_g2_i1	body	probo	5.71425	1.14653	3.16865e-09	2.22713e-07	4.648	0	5.825	0	1.131	0	3.785	0	6.356	0	3.415	0.112
TRINITY_DN49883_c0_g1_i1	body	probo	-5.37323	1.96519	3.18846e-09	2.2387e-07	0.514	1.902	0.222	0.724	0.081	1.091	0.126	4.833	0.234	20.765	0.143	7.703
TRINITY_DN84236_c0_g1_i1	body	probo	5.03206	1.42394	3.20626e-09	2.24839e-07	2.824	0	7.112	0.184	3.187	0	7.777	0.23	7.031	0.229	7.451	0.041
TRINITY_DN149765_c3_g1_i1	body	probo	-4.87694	1.32709	3.20915e-09	2.24839e-07	0.065	0.765	0	0.778	0	1.016	0	1.1	0.153	2.448	0.175	0.924
TRINITY_DN148620_c5_g2_i3	body	probo	9.00035	0.209225	3.21232e-09	2.24839e-07	1.029	0	0.954	0	0.44	0	0.388	0	1.594	0	0.836	0
TRINITY_DN153847_c2_g3_i3	body	probo	10.2808	1.39246	3.23263e-09	2.26024e-07	0.72	0	0.056	0	0.763	0	1.906	0	1.125	0	1.369	0
TRINITY_DN139336_c0_g1_i1	body	probo	-3.95375	0.524067	3.24022e-09	2.26319e-07	0.533	4.234	0.574	2.474	0	5.742	0.551	4.821	0.387	3.804	1.138	3.755
TRINITY_DN109234_c0_g1_i1	body	probo	6.99994	1.28869	3.27327e-09	2.28197e-07	10.474	0.298	22.801	0	7.298	0	7.714	0	8.067	0	5.652	0
TRINITY_DN151019_c8_g15_i1	body	probo	10.2335	1.34698	3.27392e-09	2.28197e-07	2.871	0	3.047	0	1.526	0	4.218	0	0.594	0	0.302	0
TRINITY_DN147551_c3_g1_i6	body	probo	9.47937	0.644044	3.28998e-09	2.28992e-07	0.739	0	2.297	0	0.61	0	2.701	0	4.349	0	2.929	0
TRINITY_DN141344_c0_g2_i1	body	probo	8.41113	5.29401	3.29217e-09	2.28992e-07	310.631	1.697	266.764	0	193.778	0	87.222	0	157.42	0	203.605	0
TRINITY_DN150056_c0_g2_i2	body	probo	-8.50942	3.71851	3.30955e-09	2.2983e-07	0.206	10.463	0.306	4.105	0.215	2.43	0	3.262	0.171	293.901	0.056	15.568
TRINITY_DN149676_c4_g2_i10	body	probo	8.7243	4.27311	3.31108e-09	2.2983e-07	2.525	0.075	253.474	0	12.514	0	111.078	0	57.458	0.042	143.217	0.315
TRINITY_DN141843_c1_g2_i14	body	probo	-7.39492	1.99896	3.31636e-09	2.29959e-07	0	1.026	0	21.142	0.206	2.819	0.099	21.762	0	41.183	0.494	2.324
TRINITY_DN145965_c2_g2_i6	body	probo	6.44038	1.54996	3.32818e-09	2.30539e-07	3.9	0.112	8.252	0	8.187	0	3.857	0	2.458	0.085	1.576	0
TRINITY_DN151938_c9_g2_i2	body	probo	8.59516	-0.150393	3.35766e-09	2.32341e-07	3.563	0	2.315	0	1.436	0	2.854	0	5.24	0	3.797	0
TRINITY_DN141323_c1_g3_i1	body	probo	5.78581	2.48203	3.45783e-09	2.39026e-07	0.72	0	8.409	0	4.614	0	4.164	0	4.538	0.161	3.176	0.071
TRINITY_DN139666_c0_g1_i3	body	probo	8.1907	-0.498355	3.46319e-09	2.39149e-07	0.44	0	0.389	0	0.673	0	0.497	0	0.477	0	0.605	0
TRINITY_DN153952_c2_g2_i9	body	probo	-7.92304	4.06181	3.48623e-09	2.40493e-07	0.729	43.305	0	3.673	0.117	14.36	0	17.702	0.036	11.243	0.032	16.482
TRINITY_DN7104_c0_g1_i1	body	probo	8.91994	0.137313	3.51686e-09	2.42356e-07	7.659	0	9.159	0	8.824	0	18.671	0	16.548	0	5.039	0
TRINITY_DN134739_c0_g1_i1	body	probo	4.30934	1.69335	3.59309e-09	2.47354e-07	8.155	0.354	7.566	0.194	5.144	0	10.18	0.254	6.203	0.127	9.226	0.233
TRINITY_DN149546_c3_g1_i1	body	probo	9.26606	0.449049	3.61644e-09	2.48706e-07	1.543	0	4.288	0	5.593	0	8.13	0	2.566	0	10.341	0
TRINITY_DN137249_c0_g1_i2	body	probo	4.78959	2.86866	3.6365e-09	2.49817e-07	9.473	0	9.909	0	4.785	0.332	13.224	0.278	10.723	0.271	12.116	0.264
TRINITY_DN140647_c0_g2_i3	body	probo	5.14918	0.202691	3.64021e-09	2.49817e-07	6.35	0	3.834	0	4.964	0	2.891	0	7.95	0	5.779	0.193
TRINITY_DN118033_c0_g1_i1	body	probo	5.69468	-0.0772718	3.64378e-09	2.49817e-07	1.019	0	1.658	0	1.517	0	1.563	0	1.17	0	0.844	0.03
TRINITY_DN77411_c0_g2_i1	body	probo	-11.1879	5.3247	3.67526e-09	2.51718e-07	0	0.224	0.074	4.278	0.081	0.94	0.117	54.217	0	466.489	0.04	121.198
TRINITY_DN137484_c1_g1_i1	body	probo	4.57994	1.86034	3.6854e-09	2.52154e-07	14.926	0.168	5.279	0	4.192	0	9.078	0.242	6.761	0.72	11.248	0.132
TRINITY_DN149995_c3_g4_i43	body	probo	9.59821	0.753302	3.72508e-09	2.54609e-07	3.152	0	0.898	0	0.413	0	0.65	0	0.999	0	0.987	0
TRINITY_DN152190_c8_g5_i1	body	probo	7.17518	3.29023	3.77537e-09	2.57784e-07	3.46	0	50.621	0	8.016	0.465	91.973	0	109.316	0.847	100.262	0.101
TRINITY_DN50661_c0_g1_i1	body	probo	-4.58503	0.293583	3.79183e-09	2.58644e-07	0.122	2.051	0.083	1.502	0.108	0.845	0.099	0.64	0.09	0.627	0.143	1.675
TRINITY_DN139110_c0_g1_i2	body	probo	5.81631	1.55743	3.80079e-09	2.58991e-07	5.19	0	15.049	0	2.496	0	8.762	0	6.689	0	5.771	0.193
TRINITY_DN133278_c0_g3_i1	body	probo	10.3963	1.50203	3.81018e-09	2.59367e-07	4.872	0	5.76	0	0.332	0	13.504	0	5.663	0	11.248	0
TRINITY_DN140425_c1_g1_i2	body	probo	10.1321	1.25173	3.81455e-09	2.59401e-07	4.208	0	57.928	0	8.582	0	16.919	0	36.31	0	25.577	0
TRINITY_DN152828_c2_g7_i7	body	probo	3.70425	3.13061	3.81865e-09	2.59416e-07	15.169	0.224	2.76	0.194	6.957	0.19	4.453	0.242	4.312	0.754	6.631	0.213
TRINITY_DN144428_c2_g1_i2	body	probo	5.15621	2.39211	3.84272e-09	2.60787e-07	7.22	0.317	34.025	0.367	8.896	0.731	43.503	0	29.368	0.22	21.756	0.345
TRINITY_DN152758_c0_g1_i1	body	probo	-3.65409	2.02056	3.97727e-09	2.69645e-07	0.683	3.152	0.537	7.238	2.056	2.857	0.551	10.621	1.26	14.123	1.059	5.978
TRINITY_DN147873_c16_g2_i1	body	probo	5.31024	1.11267	3.98751e-09	2.70066e-07	1.983	0	2.815	0	1.14	0	1.499	0	1.783	0	1.027	0.061
TRINITY_DN149998_c2_g8_i1	body	probo	8.7606	-0.0035756	4.09794e-09	2.77265e-07	2.198	0	0.695	0	0.619	0	1.328	0	1.035	0	1.298	0
TRINITY_DN149648_c13_g6_i2	body	probo	6.10447	2.10825	4.10239e-09	2.77286e-07	1.225	0	3.001	0	2.02	0	3.622	0	8.013	0.22	5.732	0
TRINITY_DN152209_c5_g1_i1	body	probo	6.51553	3.48565	4.11263e-09	2.77698e-07	9.062	0	5.51	0	17.703	0	2.493	0	1.954	0.119	2.882	0.091
TRINITY_DN149967_c1_g1_i1	body	probo	-5.04379	1.32249	4.1594e-09	2.80573e-07	0.122	2.76	0.519	3.057	0.323	4.622	0.181	5.752	0.09	0.856	0.064	4.131
TRINITY_DN138493_c1_g1_i3	body	probo	8.72059	-0.039517	4.18178e-09	2.81799e-07	1.571	0	0.472	0	1.58	0	1.653	0	0.9	0	1.95	0
TRINITY_DN135972_c1_g2_i1	body	probo	6.53595	1.84502	4.21064e-09	2.83459e-07	5.789	0.168	3.778	0	2.801	0	3.794	0	3.187	0	5.294	0
TRINITY_DN153073_c2_g3_i4	body	probo	-7.49141	5.96139	4.29034e-09	2.88452e-07	1.206	5.931	0.111	17.437	0.126	4.831	0	32.323	0.054	128.668	0.191	30.254
TRINITY_DN152261_c3_g4_i8	body	probo	4.49645	3.82184	4.29759e-09	2.88452e-07	13.719	0.019	3.621	0.14	3.672	0.066	3.993	0.036	3.619	0.593	3.94	0.091
TRINITY_DN153630_c5_g1_i7	body	probo	7.68708	2.48448	4.29774e-09	2.88452e-07	0.112	0	6.233	0	7.298	0	11.996	0.012	6.536	0	8.366	0.051
TRINITY_DN149926_c0_g1_i4	body	probo	8.7189	-0.0411017	4.32072e-09	2.89704e-07	1.085	0	0.565	0	2.37	0	1.03	0	1.413	0	1.624	0
TRINITY_DN145589_c0_g1_i1	body	probo	5.34636	3.60891	4.33384e-09	2.90294e-07	14.299	0.317	9.798	0.13	9.112	0	18.635	0	9.57	0.152	28.116	0.355
TRINITY_DN149700_c6_g3_i3	body	probo	4.06443	3.01904	4.33876e-09	2.90333e-07	7.706	0.522	18.281	0.346	17.891	0.237	40.431	1.172	26.226	2.626	55.445	0.964
TRINITY_DN131964_c0_g1_i1	body	probo	3.73838	3.05768	4.39663e-09	2.93912e-07	9.894	0.354	9.548	0.238	14.04	0.161	4.399	0.193	3.835	0.796	4.689	0.284
TRINITY_DN152114_c1_g1_i1	body	probo	4.81676	4.62966	4.41956e-09	2.94754e-07	44.356	0.186	5.964	0.119	7.496	0.209	6.639	0.072	7.887	0.72	7.491	0.355
TRINITY_DN152630_c4_g4_i3	body	probo	5.35454	0.392107	4.42064e-09	2.94754e-07	2.581	0	1.269	0	0.898	0	1.518	0	1.386	0.11	0.9	0
TRINITY_DN152356_c6_g8_i1	body	probo	5.34741	1.1506	4.42243e-09	2.94754e-07	2.039	0	1.991	0	1.589	0	7.299	0	6.653	0.085	2.699	0.091
TRINITY_DN120930_c0_g2_i1	body	probo	8.33147	3.7052	4.43366e-09	2.95209e-07	134.807	2.723	761.978	0	419.972	0	349.015	0	123.766	0	49.681	0
TRINITY_DN152014_c4_g4_i3	body	probo	5.72598	2.84161	4.45364e-09	2.96244e-07	9.155	0.186	8.807	0.076	8.726	0	4.309	0	5.033	0.203	5.278	0
TRINITY_DN133034_c1_g1_i1	body	probo	3.2917	4.52359	4.52932e-09	3.0098e-07	40.952	2.107	49.343	1.188	39.185	1.082	19.647	1.377	21.734	4.533	23.085	1.38
TRINITY_DN145644_c10_g1_i1	body	probo	5.42595	4.28193	4.53785e-09	3.01248e-07	27.878	0.895	28.422	0.378	5.566	0	68.108	0.157	22.922	0.644	39.484	0.244
TRINITY_DN142107_c0_g1_i6	body	probo	6.13144	2.48538	4.59066e-09	3.04452e-07	7.435	0	4.001	0	3.106	0	10.442	0	4.907	0	13.979	0.162
TRINITY_DN149375_c4_g3_i3	body	probo	-5.51557	2.88382	4.60994e-09	3.05428e-07	1.066	1.846	0.343	7.065	0	17.302	0.298	7.528	0.09	16.758	0.279	3.633
TRINITY_DN152007_c1_g1_i12	body	probo	7.18682	3.18376	4.61835e-09	3.05683e-07	61.75	0.932	32.469	0	22.236	0	54.505	0	35.346	0	51.385	0
TRINITY_DN148842_c0_g2_i6	body	probo	6.60856	2.36649	4.79805e-09	3.17263e-07	27.747	0.727	69.254	0	14.561	0	34.732	0	16.503	0	57.586	0.152
TRINITY_DN152882_c1_g3_i1	body	probo	-10.576	4.89839	4.82292e-09	3.18593e-07	0.065	14.137	0	2.798	0	25.398	0	3.577	0	0.432	0	2.558
TRINITY_DN25990_c0_g1_i1	body	probo	-4.00571	1.86197	4.85317e-09	3.20036e-07	3.002	23.816	3.788	13.807	3.734	27.733	2.583	33.591	1.531	10.531	1.107	10.068
TRINITY_DN113596_c0_g1_i4	body	probo	-3.3125	1.44117	4.85688e-09	3.20036e-07	4.826	15.274	5.038	13.969	2.621	5.78	3.604	31.296	3.61	54.027	4.498	13.468
TRINITY_DN150239_c3_g1_i1	body	probo	4.90786	2.24936	4.8591e-09	3.20036e-07	18.442	0.541	16.994	0	8.717	0	9.738	0.266	9.84	0.263	9.632	0.193
TRINITY_DN151920_c5_g2_i4	body	probo	3.74519	5.77601	4.90206e-09	3.22549e-07	49.322	3.861	34.627	0.583	26.778	1.585	61.83	0.942	63.409	3.347	69.304	1.675
TRINITY_DN87258_c0_g1_i1	body	probo	5.25768	0.749989	5.02432e-09	3.30269e-07	5.041	0	10.095	0	2.998	0	3.279	0	3.925	0.144	2.46	0.112
TRINITY_DN148349_c0_g3_i1	body	probo	4.35016	1.15337	5.05248e-09	3.31794e-07	1.01	0.075	2.667	0	2.469	0.085	2.349	0	2.755	0.11	2.316	0.061
TRINITY_DN145158_c0_g3_i4	body	probo	5.7359	1.48263	5.08493e-09	3.33598e-07	2.506	0	1.926	0	2.029	0	0.461	0	1.693	0	0.923	0.041
TRINITY_DN71117_c0_g1_i1	body	probo	-7.27967	0.559036	5.09899e-09	3.34144e-07	0.309	7.963	0	2.539	0	1.224	0	4.193	0	1.381	0	2.689
TRINITY_DN197040_c0_g2_i1	body	probo	7.66281	1.95346	5.10323e-09	3.34144e-07	16.543	0.895	109.956	0	20.162	0	48.462	0	28.675	0	108.716	0
TRINITY_DN160190_c0_g1_i1	body	probo	6.21137	0.527702	5.11496e-09	3.34585e-07	13.298	0	9.076	0	8.007	0.607	9.701	0	13.937	0	9.059	0
TRINITY_DN153315_c2_g1_i2	body	probo	8.80419	0.0348619	5.18803e-09	3.39034e-07	1.057	0	0.602	0	0.26	0	0.397	0	0.801	0	0.645	0
TRINITY_DN151399_c5_g1_i1	body	probo	5.92508	1.06053	5.23378e-09	3.4169e-07	2.544	0.205	9.576	0	4.174	0	5.51	0	4.204	0.144	9.322	0
TRINITY_DN118721_c0_g1_i3	body	probo	-8.63635	4.76033	5.24795e-09	3.42282e-07	3.039	70.497	0	46.012	0	111.159	0	181.224	0	78.783	0.143	121.218
TRINITY_DN149936_c1_g1_i3	body	probo	6.11499	0.276993	5.25504e-09	3.42411e-07	4.667	0	12.095	0	5.431	0	14.146	0	5.879	0	17.728	0.152
TRINITY_DN146478_c7_g4_i1	body	probo	4.31386	0.901342	5.36082e-09	3.48964e-07	2.057	0	1.445	0	1.158	0	2.457	0	1.819	0.136	1.982	0.081
TRINITY_DN147937_c1_g2_i7	body	probo	4.74624	1.14009	5.3894e-09	3.50484e-07	2.319	0	3.084	0	2.496	0.133	3.162	0.169	3.178	0	3.335	0.071
TRINITY_DN149735_c6_g1_i2	body	probo	8.8729	0.0954625	5.46947e-09	3.55346e-07	3.198	0	2.436	0	0.628	0	2.674	0	3.223	0	2.937	0
TRINITY_DN152548_c4_g3_i4	body	probo	-7.91849	5.36223	5.49261e-09	3.56504e-07	3.236	73.369	0	43.128	0.871	49.325	0.208	100.677	0	260.266	0	97.723
TRINITY_DN144738_c2_g4_i1	body	probo	9.95541	1.08604	5.57078e-09	3.61227e-07	1.169	0	3.056	0	0.269	0	4.209	0	4.484	0	5.517	0
TRINITY_DN149936_c1_g1_i5	body	probo	7.53022	4.55315	5.5914e-09	3.62138e-07	56.981	0.168	12.373	0	7.388	0	9.322	0	4.817	0	18.444	0.091
TRINITY_DN140208_c0_g1_i1	body	probo	-2.82297	2.06562	5.59565e-09	3.62138e-07	0.421	1.119	0.472	0.799	0.377	0.978	0.334	1.957	0.405	3.38	0.342	1.482
TRINITY_DN140211_c0_g1_i1	body	probo	4.07319	1.14605	5.62287e-09	3.63549e-07	12.139	0.298	6.825	0	9.228	0.342	7.85	0.435	9.255	0.212	7.929	0.315
TRINITY_DN146147_c1_g1_i1	body	probo	3.71369	2.24888	5.63237e-09	3.63812e-07	2.993	0.131	4.075	0.216	2.523	0.076	5.122	0.097	4.619	0.144	5.986	0.254
TRINITY_DN234225_c0_g1_i1	body	probo	4.95739	0.819708	5.64549e-09	3.64308e-07	5.069	0	5.797	0	6.293	0	12.52	0	5.87	0.517	19.376	0.193
TRINITY_DN150245_c5_g12_i2	body	probo	9.52212	0.683399	5.66929e-09	3.65492e-07	1.478	0	0.157	0	1.454	0	1.572	0	1.152	0	2.531	0
TRINITY_DN148850_c2_g6_i3	body	probo	7.56877	3.16946	5.68035e-09	3.65853e-07	0.832	0	36.442	0	17.191	0	43.503	0	24.317	0	7.746	0.173
TRINITY_DN151643_c5_g1_i2	body	probo	9.18976	0.380179	5.70385e-09	3.67014e-07	1.721	0	0.537	0	0.736	0	1.581	0	0.369	0	0.756	0
TRINITY_DN145640_c10_g2_i6	body	probo	9.34281	0.519037	5.72397e-09	3.67955e-07	5.555	0	5.39	0	2.549	0	1.779	0	1.107	0	1.871	0
TRINITY_DN144894_c9_g11_i1	body	probo	8.33773	-0.372563	5.75788e-09	3.69779e-07	3.395	0	4.853	0	2.101	0	2.954	0	3.088	0	5.119	0
TRINITY_DN149367_c10_g2_i2	body	probo	3.86104	5.5702	5.8457e-09	3.74955e-07	189.31	9.344	119.976	1.286	57.184	2.8	256.301	4.628	130.095	9.785	167.799	5.531
TRINITY_DN14952_c0_g1_i1	body	probo	5.72446	1.47587	5.84966e-09	3.74955e-07	28.542	0	25.949	0	30.791	0	6.802	0	14.603	0	12.57	0.507
TRINITY_DN144030_c6_g2_i4	body	probo	5.82745	3.96381	6.10567e-09	3.9099e-07	27.186	0	14.818	0	17.083	0.19	9.34	0	7.293	0.339	8.971	0.254
TRINITY_DN139275_c0_g1_i2	body	probo	13.1705	4.21067	6.12534e-09	3.91875e-07	8.491	0	8.891	0	0	0	6.151	0	6.869	0	5.803	0
TRINITY_DN151527_c2_g4_i1	body	probo	5.71226	2.42374	6.22028e-09	3.97569e-07	11.016	0	2.667	0.065	1.059	0	3.279	0	2.638	0.076	4.243	0.071
TRINITY_DN152882_c2_g4_i4	body	probo	-10.5312	5.92207	6.36743e-09	4.06434e-07	0.131	24.282	0	7.087	0	44.352	0	8.132	0	3.575	0	4.425
TRINITY_DN144293_c0_g1_i1	body	probo	3.79248	4.90734	6.3711e-09	4.06434e-07	42.766	2.592	54.075	0.432	40.657	1.205	26.06	0.556	49.922	2.601	24.128	1.766
TRINITY_DN152908_c3_g1_i1	body	probo	4.24404	2.15716	6.39058e-09	4.07288e-07	6.855	0.205	7.187	0	4.174	0.114	6.242	0	7.779	0.508	5.373	0.223
TRINITY_DN151370_c1_g3_i1	body	probo	-9.9651	1.00488	6.404e-09	4.07756e-07	0	4.588	0	8.038	0	1.946	0	10.814	0	74.894	0	59.036
TRINITY_DN149554_c7_g1_i1	body	probo	-4.90216	0.762055	6.41598e-09	4.0813e-07	0.44	7.982	0.25	1.729	0.09	2.306	0.163	1.849	0.189	1.957	0.119	2.07
TRINITY_DN152111_c2_g1_i1	body	probo	8.3684	-0.345199	6.46503e-09	4.1086e-07	3.647	0	4.519	0	3.115	0	3.08	0	4.781	0	2.34	0
TRINITY_DN150019_c3_g2_i6	body	probo	8.66709	-0.0866984	6.57348e-09	4.17357e-07	1.44	0	1.361	0	1.23	0	1.545	0	0.657	0	2.89	0
TRINITY_DN152942_c0_g2_i16	body	probo	-8.37533	6.26505	6.66113e-09	4.22521e-07	1.075	50.448	0	18.658	0.018	29.498	0.045	43.463	0.081	13.894	0.032	49.425
TRINITY_DN124076_c0_g1_i1	body	probo	-7.2691	4.36667	6.77751e-09	4.29497e-07	4.227	44.051	0.157	39.076	0.215	65.403	0.063	81.477	0.036	127.337	0.191	52.348
TRINITY_DN153036_c3_g4_i2	body	probo	11.1943	2.26798	6.8346e-09	4.32705e-07	89.899	0	17.818	0	10.377	0	28.77	0	1.332	0	15.396	0
TRINITY_DN154398_c4_g7_i5	body	probo	7.58046	1.89148	6.88953e-09	4.35771e-07	10.811	0	29.33	0.594	11.14	0	39.022	0	7.914	0	55.93	0
TRINITY_DN149070_c0_g3_i5	body	probo	6.08874	2.29934	7.14725e-09	4.51646e-07	3.582	0	8.409	0	2.262	0	13.053	0	8.409	0.483	10.643	0
TRINITY_DN152015_c0_g4_i9	body	probo	9.0007	0.209255	7.23041e-09	4.5647e-07	0.542	0	0.546	0	0.269	0	1.328	0	1.188	0	1.664	0
TRINITY_DN128637_c0_g1_i2	body	probo	11.0697	2.14711	7.26557e-09	4.58258e-07	13.008	0	2.51	0	2.774	0	1.265	0	0.621	0	0.637	0
TRINITY_DN145249_c0_g3_i2	body	probo	5.68624	-0.0885714	7.31032e-09	4.60286e-07	1.852	0	1.25	0	1.212	0	0.759	0	1.269	0	0.732	0.03
TRINITY_DN144644_c1_g2_i2	body	probo	8.46741	-0.259568	7.31147e-09	4.60286e-07	1.225	0	0.658	0	0.512	0	0.912	0	0.423	0	0.9	0
TRINITY_DN150940_c6_g1_i1	body	probo	4.05837	3.80923	7.32689e-09	4.60824e-07	14.673	0.392	6.307	0.205	3.6	0.123	5.293	0.157	4.078	0.152	8.048	0.213
TRINITY_DN149755_c0_g1_i25	body	probo	-4.48887	0.582607	7.34043e-09	4.61242e-07	0.131	3.04	0.111	0.497	0.26	1.091	0.253	3.432	0.153	1.169	0.064	1.786
TRINITY_DN88942_c0_g1_i2	body	probo	6.32202	2.66782	7.37531e-09	4.62999e-07	19.601	0.466	133.664	0	12.9	0	173.378	0	52.929	1.957	195.82	1.005
TRINITY_DN147864_c2_g2_i1	body	probo	-5.26024	0.0239141	7.41515e-09	4.65065e-07	0	0.727	0.324	2.69	0.144	1.746	0.397	10.537	0.477	16.995	0.318	8.18
TRINITY_DN134632_c0_g1_i3	body	probo	4.83147	2.35874	7.42221e-09	4.65072e-07	3.928	0	5.01	0.151	3.537	0	4.056	0	6.203	0.33	5.612	0.091
TRINITY_DN100413_c0_g1_i1	body	probo	-4.2869	0.814695	7.42932e-09	4.65082e-07	0.084	0.765	0.148	0.951	0.153	0.351	0.108	2.102	0.036	0.661	0.064	1.086
TRINITY_DN33816_c0_g2_i1	body	probo	5.98308	0.171095	7.44652e-09	4.65724e-07	2.852	0	6.631	0	1.661	0	4.327	0	2.431	0.169	2.874	0
TRINITY_DN152451_c10_g13_i1	body	probo	9.26875	0.451583	7.57908e-09	4.73572e-07	3.283	0	0.695	0	1.257	0	2.891	0	4.97	0	1.258	0
TRINITY_DN145650_c1_g4_i1	body	probo	9.0225	2.95615	7.62849e-09	4.76215e-07	44.702	0	4.844	0	3.214	0	2.267	0	1.134	0	3.733	0.02
TRINITY_DN59152_c0_g1_i1	body	probo	3.92157	1.15154	8.0291e-09	5.00757e-07	4.956	0.149	4.732	0.162	4.866	0	3.749	0.205	3.988	0.305	2.619	0.112
TRINITY_DN146817_c1_g2_i4	body	probo	-5.6308	0.929558	8.04049e-09	5.01001e-07	0.037	0.336	0.111	1.847	0	0.19	0.018	0.423	0.036	4.05	0.072	1.573
TRINITY_DN154379_c7_g4_i1	body	probo	-4.29591	2.14308	8.05652e-09	5.01078e-07	6.21	48.266	2.473	10.782	3.052	19.257	1.545	27.791	1.999	14.691	1.282	23.769
TRINITY_DN141638_c0_g2_i8	body	probo	8.80434	0.035742	8.06222e-09	5.01078e-07	1.328	0	0.861	0	0.853	0	0.379	0	0.639	0	0.422	0
TRINITY_DN63468_c0_g1_i1	body	probo	-3.71429	-0.402211	8.06417e-09	5.01078e-07	0.168	0.783	0.194	0.443	0.206	0.446	0.099	0.858	0.189	3.186	0.111	1.512
TRINITY_DN150967_c5_g1_i4	body	probo	-8.94149	7.33229	8.10376e-09	5.03071e-07	3.002	141.646	0.037	72.351	0.171	68.725	0	222.875	0.063	268.078	0.048	165.609
TRINITY_DN125685_c0_g3_i1	body	probo	3.50222	3.30597	8.1216e-09	5.03712e-07	9.614	0.093	9.669	0.227	9.408	0.342	5.971	0.713	12.784	0.864	6.13	0.487
TRINITY_DN34409_c0_g2_i1	body	probo	7.24241	3.00768	8.14764e-09	5.04859e-07	32.432	0.392	56.168	0	21.293	0	9.611	0	8.238	0	6.886	0.051
TRINITY_DN154371_c3_g2_i18	body	probo	5.36437	1.15388	8.20862e-09	5.08168e-07	0.991	0	0.407	0	0.431	0	1.12	0	0.666	0	0.35	0.02
TRINITY_DN147687_c0_g1_i3	body	probo	9.02786	0.233753	8.24414e-09	5.09896e-07	0.224	0	0.759	0	0.637	0	1.102	0	0.612	0	1.807	0
TRINITY_DN150437_c6_g2_i8	body	probo	6.8799	0.953297	8.27192e-09	5.11142e-07	1.356	0	1.417	0	1.086	0	7.823	0	2.107	0	6.281	0.051
TRINITY_DN153043_c5_g7_i7	body	probo	8.59018	-0.153986	8.30883e-09	5.12827e-07	2.244	0	2.352	0	1.373	0	1.59	0	4.294	0	1.512	0
TRINITY_DN145794_c0_g3_i9	body	probo	8.9756	0.18757	8.3145e-09	5.12827e-07	3.236	0	1.046	0	1.418	0	3.297	0	0.882	0	1.544	0
TRINITY_DN147551_c3_g1_i2	body	probo	9.02612	0.232823	8.33439e-09	5.13581e-07	1.206	0	3.352	0	2.334	0	0.957	0	1.035	0	0.868	0
TRINITY_DN118721_c0_g1_i7	body	probo	-8.73283	5.34875	8.35621e-09	5.14452e-07	11.334	643.346	0	154.35	0.673	216.737	0.226	604.837	0	245.855	0.183	322.561
TRINITY_DN151631_c2_g6_i1	body	probo	-7.57562	3.75739	8.40949e-09	5.17257e-07	7.164	152.798	0	35.263	0.637	76.83	0	205.294	0.351	68.117	0.096	132.392
TRINITY_DN91412_c0_g1_i1	body	probo	5.24046	2.78257	8.43299e-09	5.18226e-07	14.364	0.224	16.448	0	12.604	0.256	3.731	0.169	6.212	0.457	12.609	0
TRINITY_DN154029_c1_g4_i1	body	probo	10.4138	5.87463	8.46948e-09	5.19992e-07	23.118	1.156	1082.9	0	1002.36	0	587.601	0	196.331	0	14.83	0
TRINITY_DN144127_c16_g1_i1	body	probo	5.0358	2.67961	8.64899e-09	5.30527e-07	8.22	0.317	7.937	0	6.41	0	9.801	0	5.6	0.415	15.093	0.162
TRINITY_DN133255_c0_g1_i3	body	probo	6.72791	2.05635	8.75668e-09	5.36424e-07	6.415	0.205	11.974	0	3.321	0	5.194	0	7.112	0	5.031	0
TRINITY_DN138997_c0_g2_i3	body	probo	-4.21795	3.15367	8.76115e-09	5.36424e-07	2.216	3.096	0.611	5.315	0.215	4.11	0.425	16.071	0.657	26.154	1.186	7.459
TRINITY_DN139643_c0_g1_i1	body	probo	5.25048	1.23156	8.79486e-09	5.37996e-07	7.229	0	7.918	0.238	1.661	0	8.717	0	6.392	0.152	9.951	0.112
TRINITY_DN149986_c7_g1_i3	body	probo	4.83938	0.386788	8.81811e-09	5.38926e-07	2.74	0	2.695	0	2.325	0	1.698	0	1.747	0	1.696	0.101
TRINITY_DN139233_c0_g2_i1	body	probo	9.41372	0.583735	8.8474e-09	5.40223e-07	1.113	0	1.111	0	1.885	0	0.253	0	1.125	0	0.358	0
TRINITY_DN150293_c1_g2_i4	body	probo	7.43163	1.72798	8.87265e-09	5.41272e-07	8.847	0.131	0.732	0	4.883	0	3.116	0	2.143	0	5.556	0
TRINITY_DN322496_c0_g1_i1	body	probo	5.79816	3.58594	8.91018e-09	5.43067e-07	23.735	0.951	45.036	0	27.892	0	15.202	0.23	30.836	0.11	21.43	0.173
TRINITY_DN152978_c3_g1_i1	body	probo	5.07458	0.152124	8.9535e-09	5.45211e-07	3.198	0	5.344	0	2.72	0	3.776	0	6.302	0.407	3.813	0
TRINITY_DN149237_c5_g1_i2	body	probo	9.17504	0.366761	9.06238e-09	5.5134e-07	0.926	0	1.63	0	1.122	0	0.551	0	0.252	0	0.621	0
TRINITY_DN153122_c1_g5_i3	body	probo	9.05259	0.256352	9.08085e-09	5.51963e-07	2.469	0	0.648	0	0.449	0	1.355	0	1.008	0	1.497	0
TRINITY_DN112989_c0_g1_i1	body	probo	9.16622	0.358668	9.09707e-09	5.52447e-07	2.581	0	5.871	0	0.646	0	4.264	0	4.258	0	3.224	0
TRINITY_DN121763_c0_g1_i1	body	probo	5.22473	1.78258	9.17625e-09	5.56751e-07	24.708	0.914	22.273	0	7.756	0	34.488	0	14.405	0.644	36.945	0.233
TRINITY_DN151018_c16_g1_i5	body	probo	5.39615	1.1939	9.24493e-09	5.60336e-07	0.262	0	1.195	0	0.35	0	1.445	0	2.017	0.059	1.481	0.02
TRINITY_DN150196_c8_g2_i2	body	probo	4.79462	0.348331	9.25208e-09	5.60336e-07	9.212	0	12.752	0	7.972	0	7.949	0	13.433	0	10.452	0.447
TRINITY_DN152874_c13_g2_i19	body	probo	-10.7469	1.75277	9.40279e-09	5.68949e-07	0	1.511	0	0.605	0	0.702	0	0.652	0	0	0	0.578
TRINITY_DN141047_c0_g3_i5	body	probo	11.0827	2.1598	9.45158e-09	5.71385e-07	33.76	0	11.169	0	1.777	0	1.698	0	2.611	0	4.721	0
TRINITY_DN152383_c17_g1_i1	body	probo	4.53823	1.53747	9.52871e-09	5.75529e-07	8.417	0.448	12.576	0	11.167	0.256	5.6	0.326	8.805	0.161	6.344	0.122
TRINITY_DN151556_c0_g5_i20	body	probo	-8.50433	2.17859	9.55289e-09	5.7647e-07	0	1.809	0	4.203	0	0	0	5.752	0.018	3.414	0.04	0.629
TRINITY_DN153720_c3_g11_i6	body	probo	5.24006	1.95788	9.67636e-09	5.83395e-07	5.705	0.093	5.696	0	2.585	0	2.683	0.121	3.079	0	8.637	0.122
TRINITY_DN149813_c1_g2_i2	body	probo	8.45437	-0.272435	9.77395e-09	5.88748e-07	0.514	0	0.611	0	0.359	0	0.253	0	0.855	0	0.637	0
TRINITY_DN140729_c0_g1_i1	body	probo	4.36846	4.88679	9.81037e-09	5.90411e-07	22.501	1.473	15.947	0.108	19.525	0.218	22.655	0.145	21.562	0.805	20.649	0.345
TRINITY_DN149405_c5_g2_i1	body	probo	5.82039	0.773678	9.87185e-09	5.93578e-07	4.227	0	9.335	0	2.065	0	4.923	0	2.71	0	2.133	0.122
TRINITY_DN149560_c1_g1_i1	body	probo	4.16369	3.42755	9.90217e-09	5.94605e-07	13.981	0.298	4.26	0.086	2.837	0.171	4.625	0.048	3.844	0.271	3.662	0.122
TRINITY_DN150486_c9_g2_i7	body	probo	7.87105	4.75212	9.90668e-09	5.94605e-07	62.442	0.615	62.827	0	40.863	0	55.399	0	36.247	0	32.351	0
TRINITY_DN122538_c1_g1_i1	body	probo	-5.62882	1.09939	9.98632e-09	5.98279e-07	0.262	1.25	0.093	0.886	0.054	0.18	0.054	3.613	0.09	11.09	0.04	3.045
TRINITY_DN149095_c9_g7_i10	body	probo	8.48109	-0.250201	9.99533e-09	5.98279e-07	0.758	0	0.611	0	0.485	0	0.47	0	0.99	0	1.473	0
TRINITY_DN138997_c0_g2_i2	body	probo	-5.48842	3.15708	1.00027e-08	5.98279e-07	0	7.311	0.685	2.323	0.745	4.783	0.325	7.528	0	23.892	0.334	11.884
TRINITY_DN145063_c3_g2_i1	body	probo	6.43681	0.557842	1.00036e-08	5.98279e-07	23.295	0	12.521	0	14.731	0	48.055	0	25.434	0	76.508	0.345
TRINITY_DN154544_c2_g3_i1	body	probo	-7.68292	3.74916	1.00153e-08	5.98442e-07	3.526	175.756	0.176	44.024	1.49	19.58	0	88.944	0	32.076	0	90.477
TRINITY_DN132042_c0_g1_i2	body	probo	6.26907	4.48093	1.0064e-08	6.00815e-07	86.43	0	109.521	0	57.776	0.494	136.677	1.861	51.111	2.245	107.538	0
TRINITY_DN136525_c0_g1_i1	body	probo	4.40982	4.13483	1.01321e-08	6.04344e-07	15.487	0.392	5.214	0.108	3.492	0.066	7.606	0.048	4.051	0.22	9.377	0.223
TRINITY_DN154137_c0_g3_i4	body	probo	-3.26351	3.18094	1.0234e-08	6.09878e-07	2.497	9.623	1.806	7.66	2.514	6.122	1.319	12.385	0.864	9.243	1.25	5.947
TRINITY_DN151551_c4_g1_i1	body	probo	6.02727	0.956388	1.04853e-08	6.24299e-07	7.182	0	10.104	0	1.23	0	12.736	0	6.716	0	13.326	0.162
TRINITY_DN134880_c0_g1_i2	body	probo	5.49778	1.74246	1.07056e-08	6.36851e-07	9.679	0	10.011	0	9.848	0	1.915	0	3.565	0.288	2.181	0.122
TRINITY_DN133465_c2_g1_i1	body	probo	5.29793	1.09987	1.07379e-08	6.38156e-07	18.881	0	28.246	0	3.968	0	23.775	0	36.184	0.508	26.492	0.548
TRINITY_DN151050_c1_g2_i1	body	probo	4.0278	2.05219	1.07466e-08	6.38156e-07	7.117	0.205	2.871	0	2.523	0.076	3.749	0.097	2.917	0.297	4.37	0.122
TRINITY_DN153048_c1_g5_i1	body	probo	-4.01929	0.789219	1.08005e-08	6.40787e-07	0.29	1.66	0.241	2.193	0.171	2.06	0.018	1.982	0.081	1.779	0.422	0.802
TRINITY_DN112811_c0_g1_i1	body	probo	-4.59765	-0.575784	1.08801e-08	6.44937e-07	0.243	1.119	0	0.972	0.153	0.323	0.19	0.834	0	3.99	0.111	2.091
TRINITY_DN16216_c0_g1_i1	body	probo	-3.33255	0.990002	1.09518e-08	6.48617e-07	0.281	0.914	0.259	0.94	0.162	1.604	0.226	1.426	0.261	0.83	0.143	1.055
TRINITY_DN143367_c2_g5_i1	body	probo	8.51991	-0.213506	1.09732e-08	6.4931e-07	2.871	0	2.389	0	1.014	0	2.15	0	1.693	0	1.083	0
TRINITY_DN87677_c0_g2_i1	body	probo	-5.43441	0.0461063	1.09895e-08	6.49698e-07	0.103	1.548	0.028	0.184	0.117	0.475	0.027	2.586	0.045	1.059	0.016	1.695
TRINITY_DN192782_c0_g1_i1	body	probo	5.40691	-0.315261	1.10274e-08	6.51367e-07	8.576	0	10.474	0	10.009	0	10.216	0	6.995	0.551	5.668	0
TRINITY_DN134819_c1_g1_i1	body	probo	-3.34196	0.375029	1.10522e-08	6.5191e-07	0.411	2.611	0.426	0.821	0.296	1.091	0.461	3.504	0.432	3.38	0.486	2.415
TRINITY_DN197324_c0_g1_i1	body	probo	-3.64166	0.366159	1.10561e-08	6.5191e-07	0.29	0.951	0.296	0.918	0.171	1.243	0.126	2.356	0.054	1.161	0.231	1.066
TRINITY_DN148567_c1_g1_i2	body	probo	6.27263	1.39339	1.10897e-08	6.53159e-07	9.193	0.112	2.982	0	1.176	0	3.18	0	4.321	0.076	2.197	0
TRINITY_DN139336_c0_g1_i6	body	probo	-3.88669	1.43912	1.10968e-08	6.53159e-07	1.534	13.857	2.538	14.585	1.23	16.571	3.812	35.198	1.459	6.795	3.988	14.32
TRINITY_DN151038_c1_g2_i1	body	probo	10.1001	1.22136	1.11086e-08	6.5328e-07	11.101	0	2	0	0.889	0	11.896	0	1.864	0	5.931	0
TRINITY_DN151420_c0_g1_i6	body	probo	8.91773	0.135151	1.11637e-08	6.55943e-07	0.262	0	0.12	0	0.682	0	0.696	0	0.648	0	0.74	0
TRINITY_DN145680_c9_g5_i3	body	probo	-4.77	3.1893	1.11954e-08	6.57232e-07	0.617	3.711	0.25	8.016	0.835	3.36	0.406	11.902	0	4.16	0.661	6.637
TRINITY_DN148143_c0_g1_i1	body	probo	8.98009	0.191337	1.12073e-08	6.57356e-07	0.776	0	0.13	0	0.359	0	0.406	0	0.594	0	0.287	0
TRINITY_DN114699_c0_g1_i1	body	probo	6.65105	1.98166	1.13009e-08	6.62264e-07	4.208	0.392	14.373	0	7.334	0	10.912	0	13.46	0	16.184	0
TRINITY_DN154231_c3_g6_i6	body	probo	6.77972	4.0776	1.13681e-08	6.65619e-07	19.901	0	18.272	0	7.801	0	111.936	0	31.862	1.305	112.068	0.335
TRINITY_DN151631_c2_g3_i1	body	probo	-7.95058	5.79992	1.13964e-08	6.66696e-07	4.798	108.374	0	93.45	0.099	83.711	0.09	237.085	0.216	72.192	0.446	98.464
TRINITY_DN143137_c0_g2_i1	body	probo	5.90087	0.0973412	1.14552e-08	6.69549e-07	2.965	0	7.094	0	3.402	0	8.554	0	5.96	0.322	12.498	0
TRINITY_DN151385_c2_g2_i1	body	probo	8.04996	4.91056	1.15289e-08	6.73269e-07	428.773	0.448	88.628	0	28.053	0	9.06	0	24.506	0.161	25.959	0.335
TRINITY_DN143428_c2_g3_i8	body	probo	9.73334	0.878428	1.15461e-08	6.73688e-07	8.707	0	1.204	0	1.221	0	9.06	0	3.214	0	3.511	0
TRINITY_DN153120_c3_g3_i3	body	probo	9.66874	0.81833	1.17588e-08	6.85499e-07	34.256	0	5.103	0	7.361	0	7.877	0	11.191	0	3.877	0
TRINITY_DN152356_c6_g4_i1	body	probo	9.75443	0.898165	1.17712e-08	6.85568e-07	4.536	0	1.102	0	2.998	0	11.923	0	6.275	0	1.489	0
TRINITY_DN145298_c1_g1_i1	body	probo	-3.69195	2.44959	1.17804e-08	6.85568e-07	0.86	1.511	0.648	2.809	0.521	2.752	0.262	4.978	0.216	12.581	0.541	1.228
TRINITY_DN130994_c5_g1_i1	body	probo	4.22055	1.30628	1.1803e-08	6.86287e-07	6.92	0.168	8.316	0	5.036	0.199	4.535	0	6.014	0.246	3.327	0.233
TRINITY_DN99145_c0_g2_i1	body	probo	-5.5083	-0.184126	1.21224e-08	7.04247e-07	0.262	2.648	0.157	0.443	0.135	0.437	0	1.716	0.108	9.65	0	3.481
TRINITY_DN146502_c0_g2_i3	body	probo	9.06349	0.266308	1.23991e-08	7.19696e-07	2.787	0	0.815	0	0.637	0	1.12	0	0.63	0	1.282	0
TRINITY_DN1956_c1_g1_i1	body	probo	6.28219	0.420707	1.25023e-08	7.25059e-07	5.274	0	7.964	0	7.182	0	2.258	0	1.576	0	5.978	0.071
TRINITY_DN153827_c2_g1_i1	body	probo	5.34717	-0.37635	1.25807e-08	7.28976e-07	11.063	0	12.197	0	9.219	0	18.219	0	15.836	0	10.89	0.294
TRINITY_DN84340_c0_g2_i1	body	probo	-4.18108	1.04621	1.27158e-08	7.36164e-07	0.327	0.559	0.13	0.367	0.072	0.75	0.135	2.151	0.135	5.939	0.096	1.441
TRINITY_DN149676_c4_g2_i11	body	probo	12.8982	3.94096	1.3006e-08	7.52041e-07	0	0	74.338	0	47.731	0	36.367	0	32.573	0	83.338	0
TRINITY_DN150535_c11_g1_i4	body	probo	4.17331	5.20672	1.30125e-08	7.52041e-07	34.508	3.115	40.748	0.443	19.013	0.636	52.4	0.592	38.236	2.338	66.048	0.406
TRINITY_DN146130_c1_g3_i1	body	probo	-5.84938	1.70606	1.3032e-08	7.52518e-07	0	1.66	0	0.443	0	1.063	0	1.97	0.162	2.415	0.135	2.223
TRINITY_DN148295_c8_g2_i3	body	probo	4.31449	3.08874	1.30651e-08	7.53779e-07	3.937	0.242	4.593	0.108	2.137	0	9.575	0.072	6.995	0.33	6.408	0.162
TRINITY_DN151915_c3_g9_i10	body	probo	8.52148	-0.213759	1.30902e-08	7.54577e-07	0.44	0	0.796	0	0.215	0	0.443	0	0.585	0	0.756	0
TRINITY_DN110686_c0_g1_i1	body	probo	3.79021	2.29074	1.31162e-08	7.55425e-07	3.198	0.131	4.408	0.14	4.219	0.142	4.679	0	4.231	0.186	4.721	0.264
TRINITY_DN139288_c2_g4_i1	body	probo	6.55544	0.867422	1.31481e-08	7.56093e-07	8.538	0	7.576	0	6.589	0.266	2.475	0	4.43	0	4.466	0
TRINITY_DN150192_c14_g4_i6	body	probo	6.63159	0.727278	1.31503e-08	7.56093e-07	1.58	0	8.724	0	1.867	0	3.821	0	1.242	0	4.498	0.061
TRINITY_DN154304_c0_g1_i1	body	probo	6.18817	0.338068	1.31932e-08	7.57909e-07	27.092	0	32.46	0	10.359	0	19.891	0	29.152	0	6.926	0.274
TRINITY_DN111827_c1_g1_i1	body	probo	5.02627	0.537061	1.3229e-08	7.59315e-07	1.824	0	2.556	0	1.894	0	5.221	0	4.88	0	3.534	0.132
TRINITY_DN145281_c0_g1_i8	body	probo	8.30846	-0.39873	1.33801e-08	7.67328e-07	0.87	0	1.408	0	0.7	0	2.014	0	1.621	0	1.815	0
TRINITY_DN280864_c0_g1_i1	body	probo	-4.21881	-0.369385	1.34368e-08	7.69922e-07	0.075	1.007	0.611	1.167	0.18	1.936	0	1.498	0.225	3.084	0.111	3.004
TRINITY_DN145998_c9_g2_i1	body	probo	5.48934	1.25944	1.35383e-08	7.75073e-07	4.143	0	1.889	0	1.768	0	2.032	0	0.819	0	3.511	0.081
TRINITY_DN146230_c5_g4_i7	body	probo	12.0838	3.13687	1.35593e-08	7.75615e-07	17.142	0	0.704	0	0.521	0	1.066	0	0.981	0	1.489	0
TRINITY_DN114850_c0_g1_i1	body	probo	5.05985	1.62893	1.366e-08	7.80704e-07	15.926	0.653	23.792	0	7.909	0	15.428	0	16.503	0.466	7.332	0.173
TRINITY_DN154536_c1_g18_i1	body	probo	4.50887	0.11461	1.39736e-08	7.97946e-07	9.829	0	4.084	0	8.995	0	4.697	0	6.698	0.313	5.063	0.233
TRINITY_DN139923_c0_g3_i1	body	probo	7.62643	3.47212	1.40421e-08	8.01179e-07	82.175	0	15.179	0	8.744	0	5.158	0	4.925	0	10.046	0.173
TRINITY_DN149535_c0_g2_i4	body	probo	11.9319	2.98773	1.41038e-08	8.0401e-07	19.648	0	0.519	0	1.194	0	1.057	0	1.585	0	1.441	0
TRINITY_DN120331_c0_g1_i1	body	probo	-4.95102	3.8706	1.42028e-08	8.08967e-07	2.132	7.05	0.333	4.591	0.476	5.78	0.307	10.343	0.36	38.82	0.048	9.215
TRINITY_DN136461_c0_g1_i1	body	probo	5.72863	2.43478	1.42431e-08	8.10572e-07	2.273	0	5.168	0	2.532	0	13.369	0.29	8.94	0.144	16.399	0.081
TRINITY_DN151247_c0_g1_i1	body	probo	-3.19574	1.72535	1.44115e-08	8.1946e-07	1.075	2.76	1.056	1.383	0.458	2.781	0.641	5.558	1.125	13.2	0.764	3.684
TRINITY_DN148276_c0_g2_i2	body	probo	5.98489	2.06952	1.45212e-08	8.24996e-07	8.94	0.504	21.411	0	14.633	0.437	22.88	0	8.517	0	66.287	0.162
TRINITY_DN150900_c3_g2_i1	body	probo	8.8879	0.109315	1.45796e-08	8.27614e-07	18.115	0	26.487	0	16.814	0	6.901	0	15.873	0	5.461	0
TRINITY_DN149598_c5_g1_i1	body	probo	-4.2329	0.106257	1.48343e-08	8.41358e-07	0.15	1.977	0.167	0.324	0.126	0.484	0.117	1.438	0.081	1.212	0.056	1.299
TRINITY_DN144851_c0_g3_i8	body	probo	-3.56597	2.93641	1.48739e-08	8.42603e-07	0.346	1.063	0.139	0.864	0.404	2.098	0.723	3.879	0.558	5.109	0.247	3.43
TRINITY_DN149677_c6_g2_i2	body	probo	8.82828	0.0565326	1.48814e-08	8.42603e-07	4.236	0	1.741	0	0.952	0	1.454	0	2.089	0	1.337	0
TRINITY_DN142046_c2_g1_i2	body	probo	-7.94232	7.72966	1.49198e-08	8.44067e-07	8.136	115.443	0.556	102.558	0.584	48.347	0	204.931	0.27	1008.58	0.414	256.391
TRINITY_DN128172_c1_g1_i2	body	probo	8.85702	0.0808777	1.49444e-08	8.44745e-07	2.029	0	2.547	0	0.79	0	2.123	0	4.691	0	3.948	0
TRINITY_DN149260_c9_g1_i2	body	probo	-3.64487	0.97953	1.5052e-08	8.50108e-07	0.542	1.399	0.12	1.253	0.108	1.519	0.181	2.562	0.108	2.77	0.414	0.71
TRINITY_DN20759_c0_g1_i1	body	probo	-5.88387	0.213424	1.50977e-08	8.5197e-07	1.73	1.94	0.611	10.069	0	9.586	0	2.876	0.162	33.448	0.199	18.857
TRINITY_DN142151_c10_g2_i2	body	probo	4.3984	0.0330867	1.51194e-08	8.52475e-07	2.403	0	3.297	0	1.831	0	1.897	0	1.855	0.254	2.635	0.051
TRINITY_DN152778_c4_g1_i11	body	probo	9.6288	0.781991	1.51484e-08	8.53391e-07	0.309	0	0.222	0	1.759	0	2.34	0	0.819	0	2.022	0
TRINITY_DN150645_c8_g4_i10	body	probo	-4.0101	2.39614	1.52538e-08	8.57911e-07	1.898	6.416	2.028	17.653	2.549	41.21	2.349	21.182	3.646	9.472	1.313	10.94
TRINITY_DN146156_c3_g1_i1	body	probo	3.98399	3.08687	1.52542e-08	8.57911e-07	8.52	0.97	15.725	0.119	7.038	0.37	15.898	0.157	14.801	0.39	14.6	0.386
TRINITY_DN94472_c0_g1_i1	body	probo	6.10947	0.278499	1.52819e-08	8.58517e-07	9.361	0	8.113	0	12.631	0	1.915	0	6.023	0.339	10.771	0
TRINITY_DN146562_c0_g1_i1	body	probo	3.16455	2.07177	1.52906e-08	8.58517e-07	2.787	0.075	4.334	0.162	3.69	0.171	4.435	0.109	4.727	0.635	4.506	0.325
TRINITY_DN150682_c0_g1_i3	body	probo	4.59759	3.61062	1.53054e-08	8.58625e-07	2.993	0.317	10.03	0.184	3.079	0.18	11.147	0.157	20.356	0.042	8.43	0.203
TRINITY_DN88729_c0_g1_i1	body	probo	-2.99328	1.10571	1.5775e-08	8.84232e-07	0.982	2.648	0.528	1.945	0.404	3.702	0.894	1.945	0.441	5.541	0.923	2.294
TRINITY_DN130593_c1_g1_i1	body	probo	4.88013	0.55934	1.58482e-08	8.87592e-07	5.957	0	6.964	0	6.338	0.418	11.327	0	7.725	0	5.596	0.193
TRINITY_DN60134_c0_g2_i1	body	probo	-9.25663	0.991844	1.5864e-08	8.87732e-07	0	4.401	0.019	0	0	4.508	0	2.755	0.009	1.127	0	1.279
TRINITY_DN148177_c0_g1_i1	body	probo	-4.29366	0.571133	1.59451e-08	8.91528e-07	0.337	2.294	0.194	1.34	0.224	2.648	0.117	2.852	0.18	0.483	0.111	1.37
TRINITY_DN153483_c1_g1_i6	body	probo	-4.62433	-0.713317	1.60907e-08	8.98918e-07	0.065	0.895	0.093	0.173	0	0.38	0	1.535	0.063	0.873	0.088	0.609
TRINITY_DN138536_c0_g1_i1	body	probo	8.74843	-0.0137657	1.6113e-08	8.99414e-07	3.226	0	4.677	0	3.465	0	1.256	0	1.666	0	2.102	0
TRINITY_DN149662_c0_g3_i8	body	probo	8.07687	-0.594589	1.63238e-08	9.10423e-07	0.758	0	0.611	0	0.907	0	0.388	0	0.819	0	0.876	0
TRINITY_DN152663_c4_g2_i1	body	probo	-4.15712	1.80638	1.63737e-08	9.12444e-07	1.263	2.891	0.537	1.113	0.655	3.341	0.596	6.428	0.792	30.813	0.295	6.597
TRINITY_DN153412_c2_g4_i2	body	probo	11.3689	6.01675	1.64879e-08	9.18047e-07	286.691	0	4.982	0	2.307	0	221.289	0	0.612	0	262.162	0.091
TRINITY_DN154558_c0_g3_i3	body	probo	4.9465	0.944757	1.66812e-08	9.28038e-07	6.21	0	10.465	0	3.672	0.38	10.018	0	15.818	0.229	5.843	0.142
TRINITY_DN149533_c0_g2_i6	body	probo	6.00863	2.0024	1.67747e-08	9.32467e-07	6.172	0	1.139	0	1.706	0	1.463	0	1.314	0.136	1.568	0
TRINITY_DN150863_c6_g5_i1	body	probo	5.50235	0.670667	1.69767e-08	9.42908e-07	17.245	0.802	27.292	0	18.933	0	27.821	0	7.266	0.5	16.192	0
TRINITY_DN149267_c5_g4_i2	body	probo	6.833	2.16695	1.7125e-08	9.50362e-07	9.034	0	1.648	0	0.305	0	2.096	0	1.999	0.11	3.001	0
TRINITY_DN143255_c4_g1_i2	body	probo	5.25076	2.8152	1.74054e-08	9.6512e-07	8.996	0.131	6.214	0	4.345	0.057	3.821	0.145	4.024	0.144	2.086	0
TRINITY_DN138644_c1_g1_i1	body	probo	-4.06918	0.365229	1.74802e-08	9.68467e-07	0.112	1.809	0.176	0.735	0.045	0.446	0.163	1.498	0.126	0.83	0.207	1.675
TRINITY_DN142745_c1_g1_i1	body	probo	-3.32263	1.81773	1.7699e-08	9.79778e-07	0.281	1.697	0.565	1.448	0.224	0.902	0.732	3.879	0.396	5.82	0.629	2.953
TRINITY_DN150246_c10_g1_i1	body	probo	5.24002	-0.456841	1.78925e-08	9.89674e-07	1.618	0	1.723	0	1.176	0	2.213	0	1.711	0.136	2.094	0
TRINITY_DN142283_c0_g1_i13	body	probo	8.76208	-0.00198659	1.79905e-08	9.94274e-07	1.739	0	4.418	0	2.98	0	1.337	0	2.62	0	1.274	0
TRINITY_DN146157_c3_g5_i1	body	probo	-4.12142	0.433578	1.80824e-08	9.98529e-07	0.196	0.336	0.296	2.885	0.251	1.357	0.054	1.1	0.135	4.16	0.207	1.411
TRINITY_DN152942_c0_g2_i9	body	probo	-8.67509	0.553771	1.81299e-08	1.00032e-06	0	1.902	0	1.491	0.027	2.135	0	2.537	0	0	0	2.811
TRINITY_DN147275_c0_g3_i1	body	probo	4.84057	5.60746	1.8248e-08	1.00601e-06	57.533	1.268	16.892	0.27	9.982	0.161	21.58	0.302	15.377	0.203	24.303	0.223
TRINITY_DN139895_c0_g2_i5	body	probo	8.95643	0.170169	1.83647e-08	1.01161e-06	1.234	0	2.408	0	0.503	0	1.49	0	2.431	0	0.82	0
TRINITY_DN148054_c0_g2_i1	body	probo	10.7488	1.83792	1.84251e-08	1.01411e-06	40.952	0	13.956	0	1.05	0	4.489	0	3.331	0	8.263	0
TRINITY_DN141843_c1_g2_i6	body	probo	-5.49024	2.40335	1.85231e-08	1.01866e-06	3.189	6.527	0.926	47.946	1.427	9.282	0.569	84.703	0.072	103.641	3.542	9.043
TRINITY_DN146243_c11_g2_i1	body	probo	-4.46627	-0.011597	1.87675e-08	1.03126e-06	0.355	1.38	0.046	1.858	0.162	2.667	0.19	1.704	0.09	0.661	0.072	1.482
TRINITY_DN150723_c3_g5_i9	body	probo	6.84333	2.1757	1.88673e-08	1.03589e-06	2.114	0	5.01	0	5.943	0	0.262	0	3.646	0.085	0.923	0
TRINITY_DN141228_c1_g1_i2	body	probo	12.6138	7.05833	1.89486e-08	1.03951e-06	601.25	0	200.547	0	665.96	0.142	4.318	0	5.375	0	3.71	0
TRINITY_DN153324_c4_g5_i1	body	probo	3.782	3.94483	1.89763e-08	1.04017e-06	24.979	0.559	19.318	0.659	40.441	0.133	19.601	1.305	13.865	4.033	25.696	0.467
TRINITY_DN149470_c5_g4_i8	body	probo	9.66339	0.813379	1.90026e-08	1.04019e-06	3.086	0	0.315	0	0.53	0	0.596	0	0.945	0	0.716	0
TRINITY_DN147104_c11_g1_i6	body	probo	9.29746	3.23546	1.90077e-08	1.04019e-06	0	0	7.057	0	7.065	0	8.789	0	7.401	0.042	7.125	0
TRINITY_DN144294_c1_g2_i6	body	probo	-8.17624	0.988349	1.91766e-08	1.04858e-06	0	0	0	2.258	0	7.052	0.199	22.185	0	10.251	0	5.399
TRINITY_DN114136_c0_g1_i1	body	probo	5.48649	0.478212	1.9231e-08	1.0507e-06	15.187	0	6.844	0	3.061	0	10.912	0	14.423	0	5.341	0.244
TRINITY_DN154544_c2_g2_i13	body	probo	-8.08163	0.607941	1.92474e-08	1.05073e-06	0.645	24.935	0	0	0	11.636	0	15.201	0	8.692	0	19.019
TRINITY_DN153331_c10_g9_i1	body	probo	4.11018	5.41245	1.92776e-08	1.05152e-06	88.534	2.257	120.217	1.026	79.267	0.171	68.217	2.61	109.478	13.166	76.635	2.568
TRINITY_DN150863_c7_g2_i1	body	probo	3.96976	3.06999	1.94123e-08	1.05801e-06	2.422	0.056	2.815	0.022	2.163	0.085	1.527	0.072	1.945	0.017	2.324	0.132
TRINITY_DN124303_c0_g3_i2	body	probo	8.40676	-0.313607	1.94749e-08	1.06056e-06	0.916	0	0.352	0	0.323	0	0.479	0	0.909	0	0.772	0
TRINITY_DN153123_c1_g1_i3	body	probo	5.66066	1.65467	1.95864e-08	1.06577e-06	7.098	0	1.176	0	3.842	0	2.231	0	2.476	0	5.939	0.112
TRINITY_DN147396_c2_g1_i3	body	probo	8.88369	0.105793	1.96634e-08	1.06909e-06	0.945	0	1.824	0	1.391	0	0.551	0	0.918	0	0.438	0
TRINITY_DN121657_c0_g1_i1	body	probo	4.72188	-0.156863	1.99143e-08	1.08185e-06	4.854	0	4.566	0	4.453	0	2.854	0	3.034	0	4.991	0.183
TRINITY_DN139077_c1_g1_i2	body	probo	4.71768	0.293105	1.99969e-08	1.08545e-06	2.244	0	2.176	0	1.535	0	1.698	0	1.017	0.246	2.309	0
TRINITY_DN146923_c4_g5_i12	body	probo	8.96478	0.177749	2.00847e-08	1.08934e-06	3.133	0	1.945	0	0.996	0	1.165	0	0.459	0	1.95	0
TRINITY_DN148223_c4_g4_i7	body	probo	8.73379	-0.0280434	2.02268e-08	1.09616e-06	0.168	0	0.602	0	0.835	0	1.219	0	0.765	0	1.186	0
TRINITY_DN147369_c5_g8_i1	body	probo	-6.3094	-0.577616	2.05554e-08	1.11307e-06	0.037	0.97	0	1.145	0	0	0	0.737	0.018	1.491	0.04	1.045
TRINITY_DN124970_c1_g1_i1	body	probo	5.20327	1.92754	2.06686e-08	1.11829e-06	6.154	0.131	13.716	0	4.417	0	3.351	0	9.525	0.093	2.898	0.203
TRINITY_DN110587_c0_g1_i1	body	probo	5.95921	0.308977	2.07288e-08	1.12065e-06	1.047	0	1.639	0.108	1.822	0	1.418	0	1.738	0	1.592	0
TRINITY_DN136277_c0_g1_i2	body	probo	5.79857	0.767396	2.0899e-08	1.12838e-06	7.64	0	2.325	0	2.074	0	2.493	0	1.828	0.186	1.313	0
TRINITY_DN140984_c0_g1_i1	body	probo	5.84112	3.43135	2.09174e-08	1.12838e-06	47.648	0.28	24.106	0.486	34.741	0.161	10.56	0	2.728	0.305	12.148	0.041
TRINITY_DN142208_c0_g1_i1	body	probo	4.82075	-0.0708137	2.09225e-08	1.12838e-06	1.87	0	1.917	0	0.736	0	2.276	0	2.71	0.11	1.815	0.041
TRINITY_DN150380_c4_g5_i1	body	probo	9.95009	1.0799	2.09741e-08	1.13026e-06	3.339	0	1.278	0	1.751	0	0.253	0	0.396	0	0.557	0
TRINITY_DN145404_c7_g8_i1	body	probo	9.98577	1.11337	2.11904e-08	1.14099e-06	22.491	0	3.528	0	2.873	0	2.52	0	2.917	0	3.304	0
TRINITY_DN154674_c3_g9_i1	body	probo	10.0187	1.14429	2.12317e-08	1.1423e-06	37.819	0	161.383	0	71.493	0	14.597	0	13.334	0	26.699	0
TRINITY_DN150279_c11_g1_i7	body	probo	8.5273	-0.208921	2.12654e-08	1.14292e-06	0.14	0	0.537	0	0.682	0	0.479	0	0.612	0	0.541	0
TRINITY_DN154674_c3_g12_i4	body	probo	11.0351	5.4255	2.12774e-08	1.14292e-06	18.582	0.373	468.913	0	298.154	0	614.339	0	3.709	0	11.559	0
TRINITY_DN146892_c9_g4_i1	body	probo	3.18893	1.63767	2.13068e-08	1.14328e-06	4.283	0.149	2.649	0.086	1.921	0.085	3.857	0.109	2.548	0.559	3.789	0.162
TRINITY_DN87658_c0_g1_i1	body	probo	-4.3964	0.680305	2.13182e-08	1.14328e-06	0.075	1.044	0.111	0.67	0.09	0.759	0.081	1.39	0.063	0.161	0.048	0.913
TRINITY_DN132865_c0_g1_i1	body	probo	-3.48463	1.65875	2.13826e-08	1.14582e-06	0.505	1.324	0.232	0.54	0.162	0.826	0.135	1.74	0.09	3.812	0.279	1.269
TRINITY_DN146782_c4_g3_i1	body	probo	4.49269	0.542561	2.14098e-08	1.14636e-06	2.703	0.131	3.454	0	1.409	0	2.096	0	2.683	0.093	2.595	0.071
TRINITY_DN141604_c0_g1_i1	body	probo	4.17601	5.83298	2.15775e-08	1.15441e-06	57.243	1.697	16.707	0.702	12.092	0.38	33.187	0.205	15.548	1.635	42.581	0.639
TRINITY_DN182269_c0_g1_i1	body	probo	3.84386	1.07813	2.16181e-08	1.15566e-06	8.454	0.317	9.983	0	5.727	0.37	12.773	0.471	6.347	0.907	11.758	0.173
TRINITY_DN149362_c4_g1_i3	body	probo	4.95968	0.960884	2.17213e-08	1.16025e-06	3.423	0	2.704	0.108	1.571	0	2.629	0	1.891	0	3.065	0.081
TRINITY_DN151082_c4_g14_i3	body	probo	8.41305	-0.306843	2.17435e-08	1.16052e-06	4.47	0	7.511	0	2.523	0	6.233	0	5.771	0	3.025	0
TRINITY_DN145227_c0_g1_i3	body	probo	-6.63339	2.12532	2.18104e-08	1.16296e-06	0.131	6.807	0.12	3.846	0.054	1.025	0	0.858	0.018	0.813	0.008	1.137
TRINITY_DN153006_c0_g6_i4	body	probo	4.75677	0.867999	2.18241e-08	1.16296e-06	3.385	0	4.353	0	2.621	0	2.538	0	3.277	0	2.921	0.173
TRINITY_DN154287_c2_g5_i11	body	probo	5.57579	2.72347	2.19498e-08	1.16863e-06	4.321	0	3.093	0.022	3.142	0	5.438	0	4.772	0.008	2.818	0.132
TRINITY_DN140425_c1_g1_i4	body	probo	6.49489	1.60773	2.19654e-08	1.16863e-06	17.535	0	193.703	0	46.645	0	125.757	3.081	79.462	0	63.493	0.416
TRINITY_DN154198_c8_g6_i3	body	probo	-3.11165	-0.0986354	2.21422e-08	1.17711e-06	0.318	1.846	1.167	3.284	0.539	1.481	0.849	3.299	0.774	6.252	0.541	3.085
TRINITY_DN154324_c2_g2_i5	body	probo	9.51312	0.675257	2.21617e-08	1.17721e-06	24.96	0	18.189	0	5.656	0	51.009	0	59.664	0	17.203	0
TRINITY_DN152535_c1_g1_i1	body	probo	5.89233	1.86138	2.23066e-08	1.18396e-06	3.685	0	11.289	0	4.48	0	2.773	0	5.969	0	1.56	0.132
TRINITY_DN152882_c1_g3_i4	body	probo	-7.67874	3.09252	2.25065e-08	1.19363e-06	0.047	0.205	0.028	3.781	0.027	10.791	0	1.257	0.063	0.873	0.008	0.365
TRINITY_DN147680_c13_g1_i1	body	probo	-4.83298	-0.157579	2.26064e-08	1.19798e-06	0.253	2.536	0.037	0.897	0.072	0.446	0.063	1.148	0.036	0.974	0.08	1.522
TRINITY_DN152441_c3_g1_i1	body	probo	8.2868	-0.415526	2.26322e-08	1.19839e-06	3.544	0	6.668	0	2.532	0	3.189	0	3.088	0	5.246	0
TRINITY_DN146260_c1_g2_i2	body	probo	8.5264	2.84607	2.27364e-08	1.20236e-06	21.996	0.075	1.815	0	1.472	0	3.929	0	1.936	0	2.539	0
TRINITY_DN150244_c0_g1_i4	body	probo	-7.49278	3.83455	2.27428e-08	1.20236e-06	1.945	8.635	0.333	35.414	0.224	1.594	0	99.372	0	206.807	0.494	20.592
TRINITY_DN148108_c1_g2_i2	body	probo	9.5401	0.699681	2.29272e-08	1.21115e-06	1.805	0	0.62	0	0.171	0	0.903	0	0.288	0	1.091	0
TRINITY_DN139895_c0_g2_i2	body	probo	8.90753	0.125872	2.29971e-08	1.21388e-06	0.617	0	0.63	0	1.975	0	1.969	0	1.801	0	3.327	0
TRINITY_DN145749_c1_g1_i2	body	probo	6.3708	0.496318	2.30229e-08	1.21428e-06	8.117	0	4.038	0	2.002	0	3.595	0	1.648	0	1.505	0.061
TRINITY_DN142415_c3_g1_i2	body	probo	5.10694	0.92042	2.31679e-08	1.22097e-06	2.796	0	3.102	0	1.041	0	1.617	0	2.377	0	1.298	0.091
TRINITY_DN150815_c0_g4_i1	body	probo	3.38775	3.75384	2.35307e-08	1.23912e-06	5.677	0.354	2.797	0.13	3.205	0.123	4.345	0.06	3.205	0.407	5.485	0.183
TRINITY_DN148682_c4_g7_i9	body	probo	-3.41876	0.668842	2.3707e-08	1.24742e-06	0.14	0.653	0.222	0.357	0.18	0.569	0.072	0.955	0.054	1.059	0.064	0.802
TRINITY_DN144112_c5_g4_i1	body	probo	8.40897	-0.31098	2.38097e-08	1.25184e-06	1.16	0	0.704	0	1.005	0	1.906	0	0.522	0	1.417	0
TRINITY_DN152973_c9_g5_i4	body	probo	4.18174	1.90976	2.39763e-08	1.25961e-06	1.038	0	1.287	0.032	1.221	0.066	1.951	0	1.972	0.059	1.409	0.071
TRINITY_DN149755_c0_g1_i22	body	probo	-4.4244	-0.06998	2.40108e-08	1.26043e-06	2.936	25.532	2.167	9.269	0.601	7.004	1.527	14.754	0.369	11.048	0.876	8.2
TRINITY_DN152063_c1_g1_i1	body	probo	4.69414	0.573599	2.40428e-08	1.26113e-06	7.743	0	5.686	0	1.975	0	4.697	0	10.57	0.212	6.448	0.244
TRINITY_DN146654_c2_g2_i10	body	probo	-4.49269	0.177834	2.41397e-08	1.26522e-06	0.028	0.504	0.074	0.529	0.072	0.114	0.027	0.773	0.063	0.305	0	0.67
TRINITY_DN144757_c0_g2_i1	body	probo	7.41811	2.23725	2.42254e-08	1.26872e-06	91.966	0	28.607	0	7.954	0	5.781	0	8.454	0.5	6.44	0
TRINITY_DN149967_c2_g1_i3	body	probo	11.7693	2.82829	2.43949e-08	1.27638e-06	9.558	0	0.546	0	0.368	0	0.397	0	0.441	0	1.186	0
TRINITY_DN331362_c0_g1_i1	body	probo	6.84378	5.15624	2.44099e-08	1.27638e-06	192.059	3.861	175.422	0.67	108.424	0	603.4	0	213.986	0	628.814	1.857
TRINITY_DN154149_c14_g15_i1	body	probo	2.96581	3.03713	2.45219e-08	1.28124e-06	22.875	1.38	28.478	1.35	21.392	0.674	19.782	0.87	16.566	2.889	18.349	1.573
TRINITY_DN152650_c0_g1_i1	body	probo	-2.81106	1.89452	2.46457e-08	1.28671e-06	0.617	3.394	0.787	1.113	0.619	2.249	0.894	3.311	0.81	6.557	0.844	1.989
TRINITY_DN148203_c2_g1_i1	body	probo	4.49056	0.0901886	2.51265e-08	1.30936e-06	8.66	0	7.64	0	5.252	0	5.917	0	5.339	0	6.567	0.355
TRINITY_DN154137_c0_g3_i2	body	probo	-2.91306	3.0731	2.51341e-08	1.30936e-06	4.882	14.435	2.834	10.544	3.959	8.561	2.936	19.321	2.215	16.529	2.858	8.444
TRINITY_DN141788_c3_g2_i1	body	probo	4.34787	0.538476	2.51411e-08	1.30936e-06	9.66	0	10.243	0	6.616	0	3.83	0	8.751	0.525	4.888	0.294
TRINITY_DN148956_c5_g4_i2	body	probo	5.38134	1.32562	2.51579e-08	1.30936e-06	9.829	0.149	4.232	0	1.885	0	6.847	0	3.61	0	8.669	0.122
TRINITY_DN152890_c3_g2_i8	body	probo	-8.47565	1.88873	2.52135e-08	1.31124e-06	0	1.063	0	0	0	1.699	0	4.012	0.072	6.337	0	6.211
TRINITY_DN154674_c3_g5_i1	body	probo	12.4255	3.47381	2.55298e-08	1.32666e-06	291.628	0	0	0	166.12	0	86.21	0	246.929	0	156.36	0
TRINITY_DN114611_c0_g2_i1	body	probo	-2.85339	3.51771	2.56555e-08	1.3313e-06	1.075	2.387	0.88	2.042	0.566	1.329	0.768	3.915	0.774	9.192	0.979	3.339
TRINITY_DN147730_c4_g5_i13	body	probo	11.8191	2.87778	2.56589e-08	1.3313e-06	5.733	0	7.529	0	8.133	0	0.47	0	27.333	0	0.239	0
TRINITY_DN137240_c0_g1_i1	body	probo	3.05765	2.68841	2.56787e-08	1.3313e-06	2.085	0.131	2.454	0.054	1.831	0.085	2.249	0.109	2.431	0.169	2.165	0.233
TRINITY_DN148054_c0_g2_i2	body	probo	9.49219	0.656004	2.58465e-08	1.33896e-06	8.08	0	4.149	0	1.445	0	1.635	0	14.306	0	3.901	0
TRINITY_DN137471_c0_g1_i1	body	probo	4.40228	3.99804	2.59075e-08	1.34108e-06	19.966	0.615	20.3	0.259	12.11	0	11.092	0.109	23.723	1.254	16.144	0.558
TRINITY_DN149776_c8_g1_i1	body	probo	5.31751	0.350689	2.59781e-08	1.3437e-06	2.048	0	7.881	0	5.826	0	5.618	0	5.771	0.517	10.898	0
TRINITY_DN153809_c0_g3_i1	body	probo	-3.42031	1.23349	2.60895e-08	1.34842e-06	0.458	2.07	0.528	0.735	0.135	0.873	0.37	2.67	0.27	5.134	0.215	1.33
TRINITY_DN127997_c1_g1_i1	body	probo	9.2242	0.410999	2.63646e-08	1.36159e-06	18.283	0	12.66	0	7.927	0	4.318	0	6.734	0	2.102	0
TRINITY_DN135129_c0_g3_i3	body	probo	-7.03729	2.65935	2.64428e-08	1.36458e-06	0.926	3.693	0	5.294	0	8.238	0.126	9.642	0.045	77.614	0	6.617
TRINITY_DN136555_c0_g1_i1	body	probo	4.70921	0.282245	2.64869e-08	1.36529e-06	15.384	0	31.423	0	22.918	0	10.578	0	9.948	1.449	20.108	0.254
TRINITY_DN150172_c2_g2_i4	body	probo	-4.19818	0.722471	2.64974e-08	1.36529e-06	0.131	2.201	0.056	0.4	0.206	1.481	0.163	1.776	0.09	0.813	0.127	0.518
TRINITY_DN146816_c2_g3_i3	body	probo	-3.25192	1.78349	2.66465e-08	1.37191e-06	0.496	2.462	0.463	1.966	0.332	0.513	0.361	2.211	0.306	2.576	0.358	1.878
TRINITY_DN153556_c2_g6_i6	body	probo	5.95354	0.884695	2.67878e-08	1.37813e-06	8.379	0	8.011	0	2.585	0	30.125	0	9.048	0	13.039	0.244
TRINITY_DN151894_c3_g1_i1	body	probo	5.47261	3.0616	2.73326e-08	1.40508e-06	12.288	0.466	8.909	0	6.912	0	13.062	0	17.106	0.152	10.723	0.122
TRINITY_DN154000_c4_g10_i1	body	probo	5.35651	1.4773	2.76538e-08	1.4205e-06	5.574	0.242	5.131	0	3.304	0	3.324	0	4.006	0.161	2.667	0
TRINITY_DN147752_c5_g1_i12	body	probo	-10.4443	5.22594	2.78516e-08	1.42957e-06	0.206	2.947	0	0.951	0	3.929	0	20.312	0	171.13	0	43.934
TRINITY_DN151680_c6_g6_i4	body	probo	6.69397	2.07678	2.84933e-08	1.46138e-06	2.806	0	2.38	0.108	1.445	0	3.857	0	1.81	0	4.943	0
TRINITY_DN139084_c2_g2_i1	body	probo	5.36678	3.21245	2.85724e-08	1.46432e-06	10.614	0.168	7.029	0.281	2.594	0	15.672	0.242	15.918	0	15.794	0.122
TRINITY_DN98561_c1_g2_i1	body	probo	-4.15122	1.3272	2.88054e-08	1.47513e-06	0.655	2.965	0.5	2.625	0.153	0.769	0.262	1.498	0.324	12.598	0.103	2.588
TRINITY_DN92075_c0_g2_i1	body	probo	-4.74699	1.05005	2.89216e-08	1.47995e-06	0.271	4.01	2.306	20.397	0.197	3.673	1.337	28.408	0.54	34.16	2.746	17.771
TRINITY_DN145115_c4_g1_i1	body	probo	8.51412	-0.220409	2.90475e-08	1.48526e-06	13.308	0	29.867	0	9.938	0	39.176	0	15.656	0	31.269	0
TRINITY_DN114446_c1_g2_i1	body	probo	-3.04429	0.251448	2.90981e-08	1.48671e-06	0.103	0.709	0.241	0.454	0.18	0.342	0.145	1.027	0.243	2.025	0.255	1.015
TRINITY_DN150733_c0_g2_i15	body	probo	9.8114	0.950614	2.91707e-08	1.48928e-06	4.91	0	3.473	0	0.79	0	0.298	0	2.485	0	1.218	0
TRINITY_DN149245_c3_g3_i12	body	probo	8.05736	-0.610274	2.92406e-08	1.49172e-06	0.44	0	0.426	0	0.215	0	0.416	0	0.558	0	0.295	0
TRINITY_DN153300_c1_g1_i1	body	probo	5.55288	1.1889	3.02761e-08	1.54337e-06	20.181	0	7.603	0	6.805	0	26.972	0.882	19.654	0.796	35.01	0
TRINITY_DN145073_c2_g1_i2	body	probo	4.92469	0.464913	3.04013e-08	1.54857e-06	1.861	0	4.76	0	5.189	0	2.574	0	2.962	0.39	2.651	0
TRINITY_DN141270_c0_g3_i1	body	probo	7.35247	2.14912	3.05743e-08	1.5562e-06	51.454	0	9.261	0	3.438	0	5.022	0	2.08	0	9.982	0.112
TRINITY_DN150962_c0_g1_i7	body	probo	8.87582	0.0985629	3.06146e-08	1.55707e-06	0.776	0	0.806	0	0.781	0	0.19	0	0.306	0	0.31	0
TRINITY_DN118295_c0_g3_i1	body	probo	-4.21951	1.23871	3.07475e-08	1.56264e-06	2.076	8.933	2.547	16.184	0.314	18.631	2.06	30.377	0.414	6.193	2.42	7.47
TRINITY_DN147063_c3_g8_i5	body	probo	5.66156	0.982407	3.08302e-08	1.56526e-06	3.348	0.186	7.075	0	4.489	0.209	5.357	0	3.709	0	5.007	0
TRINITY_DN152882_c1_g3_i6	body	probo	-9.30203	4.6006	3.08458e-08	1.56526e-06	0.14	12.962	0	2.452	0	17.777	0	2.719	0	2.999	0	2.73
TRINITY_DN154132_c20_g10_i1	body	probo	6.80002	0.88758	3.09511e-08	1.56889e-06	11.933	0	21.884	0	5.907	0	7.1	0	1.909	0.33	27.265	0
TRINITY_DN147376_c2_g1_i1	body	probo	8.46388	-0.262628	3.09642e-08	1.56889e-06	22.08	0	14.642	0	7.496	0	9.629	0	4.934	0	15.252	0
TRINITY_DN154009_c1_g3_i4	body	probo	3.89428	8.15153	3.17112e-08	1.60553e-06	604.167	18.892	255.345	7.13	206.112	5.315	222.662	6.537	221.99	35.168	297.172	2.253
TRINITY_DN146630_c10_g1_i1	body	probo	4.63727	-0.231416	3.23455e-08	1.6355e-06	1.805	0	2.176	0	2.083	0	1.147	0	1.99	0	1.329	0.091
TRINITY_DN151750_c4_g1_i1	body	probo	6.06897	3.97617	3.2352e-08	1.6355e-06	37.978	0	41.452	0.238	17.559	0.475	16.196	0	10.579	0	17.927	0.264
TRINITY_DN144294_c1_g2_i8	body	probo	-8.11166	-0.164818	3.27274e-08	1.65323e-06	0	0	0	2.852	0	5.059	0	16.131	0	31.127	0.056	7.825
TRINITY_DN118950_c0_g2_i1	body	probo	9.13905	0.334222	3.28483e-08	1.65808e-06	0.44	0	1.195	0	1.104	0	1.301	0	3.079	0	4.108	0
TRINITY_DN146769_c8_g2_i1	body	probo	5.28749	1.57069	3.30294e-08	1.66597e-06	7.369	0.242	9.669	0.281	6.472	0	19.565	0.362	14.675	0	4.665	0.061
TRINITY_DN151108_c5_g4_i1	body	probo	6.04104	1.42325	3.34585e-08	1.68634e-06	5.2	0	8.77	0	5.503	0	16.259	0	44.52	0.254	4.108	0.183
TRINITY_DN147994_c3_g1_i2	body	probo	3.50576	1.99651	3.36291e-08	1.69367e-06	4.171	0.149	4.973	0	3.07	0.161	3.207	0.205	3.889	0.407	2.953	0.193
TRINITY_DN146858_c2_g2_i1	body	probo	-9.58127	7.17126	3.40646e-08	1.71431e-06	6.967	288.532	0	299.214	0.135	158.139	0.145	668.407	0.036	1664.7	0.072	406.705
TRINITY_DN154544_c2_g2_i16	body	probo	-8.83376	-0.199482	3.42502e-08	1.72236e-06	0	15.125	0	1.091	0	4.015	0	12.554	0	2.355	0	1.675
TRINITY_DN150702_c3_g2_i6	body	probo	8.53554	2.48449	3.4674e-08	1.74236e-06	32.189	0	11.937	0	0.171	0	5.582	0	5.474	0	4.068	0.041
TRINITY_DN153384_c4_g2_i9	body	probo	-3.95537	-0.350627	3.48661e-08	1.7507e-06	0.458	3.115	0.426	3.263	0.808	4.233	0.334	1.474	0.216	2.135	0.581	5.298
TRINITY_DN152942_c0_g2_i14	body	probo	-8.7017	5.91301	3.54614e-08	1.77926e-06	1.01	41.906	0	48.778	0.027	20.168	0	76.076	0.108	18.902	0.016	32.344
TRINITY_DN142516_c1_g1_i2	body	probo	6.39078	0.508937	3.55075e-08	1.78024e-06	2.936	0	1.676	0	1.93	0	8.545	0	6.32	0	12.8	0.071
TRINITY_DN152671_c0_g4_i4	body	probo	7.53779	6.07032	3.58529e-08	1.79621e-06	71.411	0.634	49.63	0.13	23.852	0	98.594	0.06	58.196	0	49.626	0
TRINITY_DN149974_c3_g1_i13	body	probo	5.21578	1.57785	3.59358e-08	1.79902e-06	1.3	0	1.084	0	0.727	0.047	0.668	0	0.837	0	0.756	0.02
TRINITY_DN150605_c1_g2_i1	body	probo	-4.14975	2.0152	3.60647e-08	1.80412e-06	1.627	6.695	0.602	1.21	1.356	6.34	1.445	13.932	0.378	50.13	1.608	6.972
TRINITY_DN133964_c0_g1_i1	body	probo	-3.34265	2.10248	3.6306e-08	1.81371e-06	5.003	21.112	6.473	26.804	3.555	24.458	7.922	52.937	2.836	14.572	7.244	18.481
TRINITY_DN114515_c0_g1_i1	body	probo	-4.485	0.336031	3.6321e-08	1.81371e-06	0.168	1.567	0.13	1.264	0.099	1.025	0.072	0.652	0.036	0.322	0.048	0.913
TRINITY_DN148778_c1_g1_i5	body	probo	-8.30208	2.22141	3.63377e-08	1.81371e-06	0.056	0	0	4.408	0.072	5.182	0	3.516	0	1.339	0.024	10.839
TRINITY_DN147415_c2_g2_i1	body	probo	-3.86303	0.908399	3.68574e-08	1.83829e-06	0.15	0.597	0.074	0.216	0.063	1.395	0.135	0.568	0.081	2.059	0.279	1.593
TRINITY_DN152303_c5_g3_i5	body	probo	6.75215	2.67533	3.71283e-08	1.85042e-06	24.885	0	3.075	0	2.262	0	3.794	0	2.719	0.297	4.514	0
TRINITY_DN143496_c2_g6_i22	body	probo	-9.97113	0.958627	3.72172e-08	1.85266e-06	0.009	1.79	0	1.264	0	1.186	0	0.773	0	0	0	0.518
TRINITY_DN141381_c0_g1_i2	body	probo	4.59861	1.97107	3.72286e-08	1.85266e-06	7.21	0	4.14	0.194	2.837	0	4.76	0	4.105	0.305	4.904	0.122
TRINITY_DN152063_c1_g6_i1	body	probo	8.71038	-0.048516	3.72932e-08	1.8545e-06	35.846	0	13.734	0	6.76	0	50.476	0	23.642	0	36.3	0
TRINITY_DN148889_c6_g3_i7	body	probo	11.9029	2.95923	3.73283e-08	1.85487e-06	24.717	0	1.102	0	0.53	0	1.337	0	1.206	0	2.826	0
TRINITY_DN130597_c0_g1_i1	body	probo	8.55254	-0.186328	3.74665e-08	1.86035e-06	0.851	0	1.963	0	0.709	0	0.714	0	2.035	0	0.637	0
TRINITY_DN148998_c1_g3_i4	body	probo	4.84727	0.972015	3.85406e-08	1.91227e-06	1.44	0	1.324	0	2.038	0	1.852	0	2.944	0.229	1.441	0
TRINITY_DN150783_c2_g6_i1	body	probo	8.67297	-0.0809745	3.85886e-08	1.91324e-06	2.226	0	0.861	0	0.377	0	1.03	0	1.558	0	1.162	0
TRINITY_DN245592_c0_g1_i1	body	probo	-5.27951	-0.193044	3.88231e-08	1.92344e-06	0.318	0.858	0.176	0.659	0.054	3.293	0	2.972	0.054	1.017	0	2.426
TRINITY_DN147745_c2_g1_i5	body	probo	-6.8022	-0.0660964	3.88532e-08	1.9235e-06	0	0	0	0.324	0	0.37	0	1.353	0	2.186	0.04	0.619
TRINITY_DN143280_c0_g1_i2	body	probo	8.71717	-0.042173	3.89387e-08	1.92631e-06	0.514	0	0.537	0	0.826	0	0.271	0	1.071	0	0.247	0
TRINITY_DN154222_c4_g5_i3	body	probo	-7.25676	-0.0657094	3.91198e-08	1.93385e-06	0	3.711	0.074	0	0	1.167	0	9.352	0.063	14.166	0.072	6.83
TRINITY_DN150316_c4_g7_i6	body	probo	8.36725	-0.347529	3.91577e-08	1.93429e-06	0.421	0	0.972	0	1.544	0	1.066	0	0.729	0	1.528	0
TRINITY_DN152311_c3_g4_i13	body	probo	-2.9675	3.38655	3.97409e-08	1.96166e-06	0.346	1.809	0.296	0.659	0.341	0.883	0.208	0.64	0.378	3.448	0.358	1.35
TRINITY_DN153245_c2_g3_i3	body	probo	4.12414	0.845696	4.00146e-08	1.97371e-06	2.422	0	1.667	0	1.643	0.161	2.249	0.072	3.79	0.229	3.749	0.081
TRINITY_DN143577_c1_g3_i1	body	probo	4.18074	0.397012	4.00596e-08	1.97447e-06	2.273	0	1.658	0	1.858	0	1.012	0	1.522	0.127	0.907	0.071
TRINITY_DN146101_c1_g1_i1	body	probo	7.00123	1.31668	4.01461e-08	1.97728e-06	29.178	0.336	13.456	0	14.247	0	3.938	0	6.788	0	5.588	0
TRINITY_DN151255_c5_g7_i6	body	probo	9.73329	0.8779	4.0199e-08	1.97843e-06	0.711	0	5.001	0	4.91	0	1.671	0	0.567	0	1.138	0
TRINITY_DN147680_c12_g1_i2	body	probo	-3.41073	1.27279	4.02559e-08	1.97937e-06	1.066	4.271	0.343	2.96	0.799	3.929	0.578	2.731	0.558	2.254	0.39	3.166
TRINITY_DN151490_c1_g2_i1	body	probo	6.35767	2.66433	4.03064e-08	1.97937e-06	10.409	0	3.306	0	0.871	0	9.322	0	4.024	0	11.192	0.132
TRINITY_DN142841_c1_g1_i1	body	probo	-2.73318	3.88433	4.03066e-08	1.97937e-06	1.431	6.49	1.324	3.392	1.185	3.834	1.499	6.525	1.197	6.71	1.918	3.237
TRINITY_DN152921_c3_g1_i2	body	probo	-7.75224	5.30078	4.03377e-08	1.97944e-06	9.034	285.25	1.222	361.68	3.241	129.296	0	282.807	0	62.508	0	129.773
TRINITY_DN135651_c1_g1_i1	body	probo	8.22108	-0.470526	4.04306e-08	1.98252e-06	1.665	0	2.88	0	1.131	0	1.445	0	1.125	0	1.672	0
TRINITY_DN146149_c1_g1_i1	body	probo	3.70453	2.65887	4.04848e-08	1.98252e-06	6.93	0.224	3.445	0.065	9.157	0.133	2.087	0.242	5.348	0.364	1.863	0.203
TRINITY_DN152395_c2_g2_i11	body	probo	9.76337	0.906569	4.04892e-08	1.98252e-06	0.29	0	0.361	0	1.984	0	0.379	0	1.765	0	0.207	0
TRINITY_DN16864_c0_g1_i1	body	probo	5.12008	1.82101	4.05353e-08	1.98333e-06	18.086	0.485	7.733	0	5.835	0	19.71	0.362	12.379	0	11.216	0.193
TRINITY_DN154604_c12_g1_i3	body	probo	7.06428	4.24419	4.07565e-08	1.99111e-06	101.346	0.373	12.252	0	5.413	0	14.064	0	10.354	0.068	17.768	0.101
TRINITY_DN152363_c3_g1_i4	body	probo	4.27749	0.679151	4.07804e-08	1.99111e-06	3.254	0	2.473	0	1.67	0	2.52	0	1.215	0.127	3.025	0.122
TRINITY_DN144560_c7_g2_i3	body	probo	-3.15053	2.21729	4.07835e-08	1.99111e-06	0.15	2.369	0.389	1.059	0.709	1.613	0.452	2.368	0.405	2.118	0.374	1.949
TRINITY_DN150821_c1_g2_i1	body	probo	4.08549	0.0837013	4.10819e-08	2.00422e-06	8.463	0	7.696	0	4.695	0	4.571	0	6.374	0.61	4.713	0.274
TRINITY_DN149723_c3_g1_i15	body	probo	9.84675	0.98438	4.11253e-08	2.00487e-06	0.262	0	0.019	0	0.664	0	0.714	0	0.504	0	0.494	0
TRINITY_DN18466_c0_g1_i1	body	probo	5.24549	0.274996	4.11621e-08	2.00521e-06	2.656	0	5.057	0	1.005	0	4.318	0	1.513	0.152	5.604	0.061
TRINITY_DN129926_c0_g1_i1	body	probo	9.56008	0.718319	4.16768e-08	2.0288e-06	15.926	0	37.553	0	3.142	0	11.643	0	6.725	0	41.482	0
TRINITY_DN154324_c2_g1_i7	body	probo	5.10932	0.599409	4.1916e-08	2.03873e-06	5.976	0	4.529	0	3.77	0	9.367	0	2.485	0	2.579	0.183
TRINITY_DN153915_c6_g5_i3	body	probo	4.675	1.70824	4.19414e-08	2.03873e-06	8.679	0.578	10.141	0	7.433	0	15.293	0	13.145	0.89	28.411	0.244
TRINITY_DN152283_c4_g4_i14	body	probo	5.77621	3.23305	4.20219e-08	2.04116e-06	23.52	0.429	13.345	0	15.234	0.247	15.573	0	5.465	0	14.09	0.091
TRINITY_DN154452_c2_g7_i1	body	probo	-4.46704	-0.618069	4.22873e-08	2.05256e-06	0.374	0.41	0.352	1.437	0.242	1.898	0.072	1.849	0.081	2.592	0.048	3.562
TRINITY_DN146490_c8_g3_i2	body	probo	8.11575	3.66137	4.27402e-08	2.07304e-06	62.91	0	3.667	0	2.846	0	2.592	0	4.303	0	4.92	0.081
TRINITY_DN146869_c8_g11_i3	body	probo	8.2718	-0.42824	4.29929e-08	2.08379e-06	1.169	0	0.954	0	1.876	0	1.761	0	0.54	0	1.457	0
TRINITY_DN152890_c3_g2_i2	body	probo	-5.94812	-0.75245	4.3036e-08	2.08437e-06	0	0.802	0.139	0	0	0.693	0.063	2.755	0	4.304	0.04	1.512
TRINITY_DN151025_c7_g2_i2	body	probo	4.86421	3.38989	4.3417e-08	2.1013e-06	19.012	0.205	6.001	0	3.528	0.114	2.656	0.254	5.222	0.22	3.948	0.051
TRINITY_DN147248_c0_g1_i1	body	probo	5.40575	2.44839	4.36989e-08	2.11342e-06	7.874	0.056	3.241	0	3.869	0	3.089	0	3.844	0	3.526	0.152
TRINITY_DN153435_c0_g1_i5	body	probo	9.41444	0.58397	4.44524e-08	2.14831e-06	3.451	0	0.528	0	2.298	0	0.461	0	0.855	0	0.605	0
TRINITY_DN152224_c2_g4_i1	body	probo	-4.56418	0.331833	4.49652e-08	2.17049e-06	1.01	5.054	2.528	4.602	0.422	10.791	0.732	24.311	3.079	79.766	0.812	11.499
TRINITY_DN150815_c0_g4_i6	body	probo	4.97376	3.79066	4.49762e-08	2.17049e-06	45.899	0.298	4.862	0.14	5.045	0.066	5.239	0.169	3.772	0.347	5.103	0.193
TRINITY_DN150176_c0_g3_i16	body	probo	9.39035	0.56267	4.53092e-08	2.18499e-06	0.673	0	0.037	0	0.79	0	1.192	0	0.585	0	1.051	0
TRINITY_DN23194_c0_g1_i1	body	probo	-3.2226	0.510867	4.53834e-08	2.18699e-06	0.196	2.201	0.361	0.843	0.099	1.054	0.479	1.885	0.459	4.202	0.701	1.979
TRINITY_DN150813_c0_g6_i2	body	probo	10.4307	1.53532	4.60589e-08	2.21795e-06	0.178	0	0.648	0	0.395	0	4.616	0	1.215	0	5.039	0
TRINITY_DN144768_c0_g1_i9	body	probo	10.2102	1.32636	4.61416e-08	2.22033e-06	1.188	0	0.556	0	1.67	0	7.66	0	4.556	0	13.899	0
TRINITY_DN122467_c0_g1_i1	body	probo	5.96887	3.55295	4.65427e-08	2.23803e-06	72.963	0.485	10.984	0	8.806	0	10.496	0.169	10.471	0.169	8.725	0.162
TRINITY_DN146817_c1_g2_i6	body	probo	-6.16298	3.63868	4.66469e-08	2.24143e-06	0.804	14.155	0.019	2.193	0.108	5.932	0.099	6.477	0	5.888	0.111	6.668
TRINITY_DN152973_c9_g5_i2	body	probo	8.63345	-0.115915	4.68757e-08	2.2508e-06	0.533	0	0.204	0	0.224	0	0.09	0	0.558	0	0.35	0
TRINITY_DN147816_c0_g4_i3	body	probo	8.82403	0.0521091	4.76139e-08	2.28461e-06	1.001	0	1.963	0	2.092	0	7.66	0	2.656	0	2.802	0
TRINITY_DN145987_c1_g1_i3	body	probo	8.32231	-0.384759	4.80259e-08	2.30274e-06	0.683	0	0.898	0	2.065	0	0.741	0	0.747	0	0.637	0
TRINITY_DN154558_c0_g2_i1	body	probo	5.78912	2.86438	4.88477e-08	2.34046e-06	6.855	0	13.947	0.238	4.677	0	10.713	0	19.015	0	11.001	0.223
TRINITY_DN151175_c4_g1_i18	body	probo	-2.84023	4.7553	4.89688e-08	2.34381e-06	2.366	6.416	1.824	5.24	0.79	3.815	2.439	10.174	1.828	13.784	1.735	5.247
TRINITY_DN324270_c0_g1_i1	body	probo	-4.85703	-0.393592	4.89875e-08	2.34381e-06	0.253	1.38	0.093	0.27	0.081	0.266	0.036	2.719	0.018	3.618	0.056	1.177
TRINITY_DN137327_c0_g1_i1	body	probo	5.54085	4.2254	4.90899e-08	2.34703e-06	46.367	0.485	11.41	0.065	5.144	0	13.089	0.085	8.175	0.085	12.896	0.244
TRINITY_DN148170_c5_g1_i1	body	probo	4.85119	2.75116	4.97516e-08	2.37535e-06	11.447	0.112	14.549	0	12.819	0	6.603	0	6.761	1.127	10.548	0.223
TRINITY_DN150303_c4_g1_i6	body	probo	8.49209	-0.238735	4.97532e-08	2.37535e-06	0.842	0	0.528	0	0.718	0	0.596	0	0.189	0	0.971	0
TRINITY_DN145618_c1_g2_i4	body	probo	9.26508	3.97475	4.98264e-08	2.37715e-06	24.633	0	8.307	0	38.826	0	0.379	0	0.531	0.042	0.382	0.02
TRINITY_DN144560_c5_g2_i2	body	probo	-4.11614	-0.10794	5.05173e-08	2.4084e-06	0.122	1.66	0.102	0.486	0.197	1.319	0.099	0.459	0.144	0.864	0.016	1.005
TRINITY_DN149432_c3_g1_i4	body	probo	-7.96177	4.77367	5.06841e-08	2.41463e-06	0.842	20.105	0	20.149	0	13.591	0	31.658	0	25.569	0.103	14.756
TRINITY_DN152908_c4_g5_i4	body	probo	9.38301	0.555824	5.07474e-08	2.41593e-06	0.636	0	0.593	0	0.063	0	1.499	0	0.603	0	0.915	0
TRINITY_DN143372_c0_g1_i1	body	probo	4.1545	-0.179944	5.10167e-08	2.42703e-06	2.553	0	2	0	1.418	0	1.454	0	1.936	0.119	1.226	0.091
TRINITY_DN141738_c1_g1_i4	body	probo	8.39244	-0.324254	5.12151e-08	2.43473e-06	0.421	0	0.472	0	0.35	0	0.181	0	0.162	0	0.422	0
TRINITY_DN293308_c0_g1_i1	body	probo	4.69067	3.9001	5.15755e-08	2.45013e-06	29.159	0.429	9.057	0.119	5	0.247	8.626	0.072	6.185	0.042	9.21	0.294
TRINITY_DN111955_c0_g1_i1	body	probo	-2.61492	2.26286	5.1769e-08	2.45758e-06	0.655	1.567	0.509	1.242	0.557	2.05	0.714	2.09	0.567	4.922	0.509	0.954
TRINITY_DN142046_c2_g1_i1	body	probo	-7.53679	5.30059	5.19745e-08	2.46559e-06	2.45	28.068	0.25	13.126	0	10.004	0.271	46.206	0	289.758	0.183	53.728
TRINITY_DN141010_c0_g1_i1	body	probo	5.12224	3.78396	5.20129e-08	2.46566e-06	7.584	0.541	13.206	0	25.387	0.171	11.743	0	23.174	0.22	10.205	0.315
TRINITY_DN145335_c2_g1_i1	body	probo	8.56609	-0.174107	5.22714e-08	2.47616e-06	2.31	0	1.389	0	0.395	0	1.319	0	0.981	0	1.345	0
TRINITY_DN152702_c0_g3_i9	body	probo	8.47257	-0.256574	5.23401e-08	2.47767e-06	0.514	0	0.204	0	0.189	0	0.145	0	0.594	0	0.486	0
TRINITY_DN220291_c0_g1_i1	body	probo	6.72537	1.04431	5.30026e-08	2.50726e-06	24.277	0.41	15.494	0	10.548	0	8.03	0	10.246	0	3.248	0
TRINITY_DN152063_c1_g4_i2	body	probo	5.28991	2.31807	5.36544e-08	2.5363e-06	8.753	0	6.038	0	4.722	0	5.817	0	3.754	0.051	2.85	0.223
TRINITY_DN77531_c0_g1_i1	body	probo	9.10138	0.299999	5.38994e-08	2.54608e-06	4.414	0	6.705	0	1.58	0	1.075	0	2.485	0	1.576	0
TRINITY_DN151636_c5_g5_i2	body	probo	3.67721	2.05827	5.41746e-08	2.55728e-06	6.874	0.168	6.399	0	4.39	0.161	5.203	0.193	2.962	0.356	3.256	0.254
TRINITY_DN113513_c0_g2_i2	body	probo	-2.74867	-0.0119739	5.42136e-08	2.55731e-06	0.767	1.734	0.398	2.301	0.718	2.344	0.741	3.142	0.666	3.363	0.716	1.675
TRINITY_DN152693_c0_g2_i3	body	probo	-3.47775	4.35023	5.42603e-08	2.55772e-06	2.824	10.78	1.648	8.405	2.217	4.812	1.039	14.464	1.134	5.227	1.544	13.173
TRINITY_DN140183_c0_g1_i1	body	probo	5.43406	4.61708	5.43348e-08	2.55943e-06	108.715	1.231	28.366	0.227	14.094	0.114	21.462	0.145	16.512	0.076	27.846	0.477
TRINITY_DN146473_c7_g4_i4	body	probo	8.61765	-0.128869	5.47981e-08	2.57944e-06	4.246	0	3.528	0	1.221	0	3.198	0	1.612	0	0.995	0
TRINITY_DN150758_c2_g1_i3	body	probo	8.06843	-0.601319	5.50408e-08	2.58904e-06	0.832	0	0.269	0	0.386	0	0.623	0	0.585	0	0.589	0
TRINITY_DN91506_c1_g1_i1	body	probo	5.82594	0.0189857	5.51467e-08	2.5922e-06	15.225	0	11.419	0	3.528	0	20.261	0	8.391	0	24.455	0.233
TRINITY_DN109894_c0_g1_i1	body	probo	-3.72102	0.282548	5.60737e-08	2.63393e-06	0.253	1.511	0.167	1.534	0.269	1.158	0.163	1.716	0.144	0.483	0.295	1.806
TRINITY_DN144568_c0_g6_i1	body	probo	6.35925	2.26622	5.65789e-08	2.6558e-06	30.992	0	4.464	0	2.891	0	6.133	0.205	3.466	0.313	12.251	0
TRINITY_DN147372_c1_g4_i12	body	probo	8.70765	-0.0503599	5.69162e-08	2.66976e-06	0.767	0	0.148	0	0.925	0	0.461	0	0.279	0	0.406	0
TRINITY_DN140654_c0_g1_i2	body	probo	10.0394	1.16471	5.72116e-08	2.68174e-06	2.525	0	0.139	0	0.709	0	3.297	0	0.54	0	3.503	0
TRINITY_DN149068_c0_g3_i5	body	probo	8.21013	2.94671	5.73961e-08	2.68851e-06	12.251	0	1.232	0	0.584	0	0.84	0	0.522	0	0.342	0.01
TRINITY_DN85107_c0_g1_i1	body	probo	4.60567	1.53538	5.74505e-08	2.68917e-06	3.367	0	18.689	0.443	12.649	0	14.471	0.58	22.553	0.534	22.807	0.365
TRINITY_DN145567_c12_g10_i4	body	probo	-4.19063	0.251414	5.80629e-08	2.71594e-06	0.14	0.485	0.194	0.54	0.063	0.133	0.054	1.39	0.126	4.872	0.096	0.974
TRINITY_DN141630_c0_g2_i1	body	probo	2.7818	3.81714	5.83265e-08	2.72637e-06	12.055	0.895	8.659	0.465	10.952	0.361	7.515	0.604	10.174	1.949	7.515	0.599
TRINITY_DN136219_c0_g1_i3	body	probo	11.1431	2.21804	5.83916e-08	2.72751e-06	23.735	0	4.473	0	2.181	0	1.057	0	0.783	0	1.377	0
TRINITY_DN154441_c0_g3_i15	body	probo	5.20512	-0.49833	5.85995e-08	2.73531e-06	2.235	0	2.695	0	2.047	0	2.33	0	4.655	0	3.359	0.101
TRINITY_DN118721_c0_g1_i1	body	probo	-8.35754	5.65038	5.98992e-08	2.79403e-06	9.221	462.237	0.593	78.876	0	141.711	0	336.674	0.468	146.671	0.135	313.904
TRINITY_DN123191_c0_g1_i1	body	probo	2.93369	3.16632	6.02451e-08	2.80821e-06	15.973	1.063	29.07	0.799	23.753	0.807	16.594	1.027	22.238	5.515	16.964	1.086
TRINITY_DN143328_c7_g2_i2	body	probo	8.13309	-0.54414	6.08637e-08	2.83507e-06	1.618	0	1.38	0	1.562	0	0.849	0	0.765	0	0.82	0
TRINITY_DN107925_c0_g2_i1	body	probo	5.68876	0.0589564	6.12191e-08	2.84964e-06	27.046	0	24.347	0	18.295	0	19.629	2.429	21.436	0	20.076	0
TRINITY_DN154085_c1_g3_i14	body	probo	-9.90164	1.57568	6.12805e-08	2.85052e-06	0	6.154	0	1.955	0	8.181	0	4	0	0	0.008	0.7
TRINITY_DN149498_c11_g1_i1	body	probo	-2.86103	0.798639	6.21662e-08	2.88972e-06	2.516	6.77	1.232	3.749	1.418	4.233	1.472	3.456	1.152	12.149	1.321	4.719
TRINITY_DN161975_c0_g1_i1	body	probo	-5.90212	1.01634	6.22663e-08	2.89236e-06	0.477	0.298	0.12	1.415	0.224	2.126	0	4.108	0.063	24.332	0.048	6.658
TRINITY_DN153103_c7_g2_i1	body	probo	3.9959	4.87942	6.4187e-08	2.97952e-06	49.92	1.809	62.66	1.026	133.012	0.693	30.549	0.399	65.309	9.938	33.378	2.03
TRINITY_DN148704_c2_g2_i4	body	probo	5.22016	0.242393	6.42792e-08	2.98173e-06	0.851	0	0.222	0	0.449	0	1.138	0	1.278	0	1.226	0.041
TRINITY_DN149175_c0_g2_i1	body	probo	4.33438	4.62905	6.43636e-08	2.98357e-06	27.429	0.615	28.922	0.691	24.014	0.693	17.172	0	22.391	0.441	28.252	0.934
TRINITY_DN150847_c0_g2_i1	body	probo	4.88093	0.717156	6.46494e-08	2.99475e-06	6.883	0	8.4	0	3.663	0	6.44	0	14.378	0	10.325	0.396
TRINITY_DN152626_c2_g3_i3	body	probo	8.36059	-0.353302	6.5049e-08	3.01118e-06	0.655	0	0.333	0	0.736	0	0.443	0	1.251	0	0.398	0
TRINITY_DN138929_c0_g1_i1	body	probo	7.5748	5.41365	6.60642e-08	3.05437e-06	81.015	0.485	70.754	0	63.423	0.275	16.332	0	40.343	0	24.104	0
TRINITY_DN151090_c0_g2_i4	body	probo	4.07251	5.41673	6.60731e-08	3.05437e-06	67.474	2.499	38.794	0.367	72.777	1.509	19.638	0.604	32.591	3.084	15.873	0.416
TRINITY_DN153090_c6_g8_i9	body	probo	7.8196	-0.808836	6.63892e-08	3.06686e-06	1.487	0	0.861	0	0.664	0	0.957	0	1.341	0	1.114	0
TRINITY_DN146525_c4_g4_i2	body	probo	8.41729	-0.304237	6.69384e-08	3.0901e-06	1.478	0	1.084	0	0.35	0	1.536	0	1.116	0	1.839	0
TRINITY_DN149676_c4_g2_i16	body	probo	10.4559	1.55864	6.8411e-08	3.15591e-06	0.084	0	8.946	0	5.278	0	4.498	0	2.998	0	8.398	0
TRINITY_DN151719_c12_g5_i4	body	probo	9.32904	0.506817	6.86498e-08	3.16474e-06	0.552	0.056	4.973	0	2.352	0	7.073	0	5.276	0.068	9.592	0
TRINITY_DN147292_c1_g3_i10	body	probo	-10.7255	1.72746	6.88114e-08	3.16946e-06	0	2.611	0	1.567	0	1.196	0	0	0	0.136	0	0.578
TRINITY_DN153795_c1_g1_i5	body	probo	8.33515	-0.374413	6.88467e-08	3.16946e-06	0.29	0	0.537	0	0.171	0	0.65	0	0.297	0	0.462	0
TRINITY_DN141054_c2_g1_i2	body	probo	9.23591	0.421453	6.89542e-08	3.17222e-06	1.412	0	1.815	0	2.307	0	0.714	0	1.855	0	0.135	0
TRINITY_DN153786_c7_g1_i16	body	probo	3.54649	3.38048	7.01617e-08	3.22556e-06	9.081	0.466	10.882	0.335	15.036	0.55	23.937	0.326	6.347	3.177	32.121	0.518
TRINITY_DN153453_c1_g7_i4	body	probo	6.65316	2.68023	7.07301e-08	3.24753e-06	8.089	0.354	8.252	0	17.945	0	6.567	0	14.819	0	5.931	0
TRINITY_DN146286_c3_g1_i3	body	probo	8.40703	-0.312371	7.07365e-08	3.24753e-06	0.87	0	1.973	0	2.935	0	3.541	0	0.936	0	1.696	0
TRINITY_DN148619_c6_g1_i7	body	probo	8.65689	-0.094659	7.17915e-08	3.29371e-06	1.337	0	0.935	0	0.826	0	0.406	0	0.711	0	0.215	0
TRINITY_DN136806_c0_g1_i2	body	probo	7.01324	3.55982	7.19215e-08	3.29741e-06	110.67	0	19.995	0	17.945	0	11.264	0	11.308	0	12.522	0.406
TRINITY_DN149700_c6_g3_i2	body	probo	6.36169	5.10819	7.20586e-08	3.30144e-06	129.729	0.653	17.902	0	27.766	0	30.188	0	35.463	1.406	31.468	0.162
TRINITY_DN148888_c3_g2_i2	body	probo	5.01759	1.6041	7.21155e-08	3.30179e-06	1.889	0	2.315	0	1.715	0	1.626	0	2.359	0	1.855	0.101
TRINITY_DN151219_c0_g2_i3	body	probo	9.43802	0.605556	7.26401e-08	3.32353e-06	3.105	0	1.482	0	7.11	0	0.831	0	0.963	0	0.987	0
TRINITY_DN154100_c2_g8_i2	body	probo	8.14189	-0.537977	7.27842e-08	3.32671e-06	1.506	0	2.241	0	2.235	0	3.297	0	1.035	0	1.536	0
TRINITY_DN121718_c0_g1_i1	body	probo	-4.5641	0.816634	7.28088e-08	3.32671e-06	0.196	3.861	0.306	0.346	0.162	0.693	0.542	4.894	0.198	14.615	0.541	4.912
TRINITY_DN144220_c1_g1_i1	body	probo	3.60522	2.78466	7.32268e-08	3.34353e-06	15.833	0.242	8.233	0.173	7.568	0.266	2.583	0.217	2.935	0.983	6.05	0.284
TRINITY_DN146070_c0_g6_i1	body	probo	-3.91082	1.62581	7.34699e-08	3.35204e-06	6.481	64.584	12.678	30.552	6.535	43.592	4.471	37.506	2.782	15.25	3.28	32.375
TRINITY_DN151468_c12_g1_i2	body	probo	7.87525	-0.764139	7.35133e-08	3.35204e-06	0.533	0	0.667	0	1.068	0	0.687	0	1.224	0	0.724	0
TRINITY_DN139287_c1_g1_i3	body	probo	6.05972	3.30719	7.39256e-08	3.36854e-06	54.072	0	6.89	0	4.12	0	6.666	0.29	5.582	0.39	9.839	0.142
TRINITY_DN143710_c2_g1_i1	body	probo	4.26828	-0.521634	7.4527e-08	3.39142e-06	3.17	0	3.214	0	2.289	0	2.159	0	3.367	0.229	2.412	0.081
TRINITY_DN154117_c9_g1_i3	body	probo	4.41774	0.717297	7.45288e-08	3.39142e-06	23.352	1.324	43.23	0	15.279	0	47.17	0	38.47	0.94	35.241	1.045
TRINITY_DN119170_c0_g2_i1	body	probo	5.711	-0.0790394	7.46192e-08	3.39322e-06	5.433	0	7.464	0	3.061	0	3.225	0	8.31	0	2.173	0.101
TRINITY_DN127286_c0_g1_i1	body	probo	4.98783	-0.67154	7.46698e-08	3.39322e-06	2.207	0	2.593	0	1.445	0	2.746	0	1.918	0	2.197	0.071
TRINITY_DN147913_c0_g1_i1	body	probo	5.12746	4.30186	7.51175e-08	3.41125e-06	35.21	0.317	3.427	0.076	2.864	0.123	7.967	0.048	2.71	0.102	7.355	0.152
TRINITY_DN121045_c0_g4_i2	body	probo	8.90211	0.121627	7.52253e-08	3.41383e-06	5.433	0	3.501	0	0.79	0	2.611	0	5.546	0	1.401	0
TRINITY_DN146323_c4_g3_i2	body	probo	8.11442	-0.560788	7.57358e-08	3.43467e-06	1.057	0	0.787	0	1.266	0	0.56	0	0.9	0	0.454	0
TRINITY_DN150292_c10_g4_i1	body	probo	8.03712	-0.625266	7.62693e-08	3.45653e-06	0.72	0	0.398	0	0.404	0	0.379	0	0.459	0	0.255	0
TRINITY_DN151669_c3_g4_i3	body	probo	8.53193	-0.203726	7.65057e-08	3.4649e-06	1.01	0	1.037	0	0.449	0	0.93	0	0.198	0	0.645	0
TRINITY_DN145965_c2_g2_i5	body	probo	5.582	1.31864	7.73881e-08	3.50249e-06	5.106	0	11.53	0	12.828	0	3.324	0	4.123	0	2.205	0.203
TRINITY_DN198439_c0_g1_i1	body	probo	8.19277	-0.494263	7.77574e-08	3.51683e-06	5.976	0	6.64	0	5.647	0	2.249	0	3.196	0	2.699	0
TRINITY_DN148161_c7_g1_i7	body	probo	7.34861	2.73566	7.78984e-08	3.52039e-06	70.401	0.429	12.632	0	5.709	0	32.636	0	9.525	0	37.637	0
TRINITY_DN146183_c2_g3_i3	body	probo	-9.58098	0.558278	7.79412e-08	3.52039e-06	0	0.858	0	1.372	0	0.399	0	1.68	0	1.423	0	0
TRINITY_DN148122_c1_g3_i2	body	probo	4.96381	3.8816	7.87642e-08	3.55516e-06	8.65	0.261	7.983	0	6.454	0.085	4.607	0	7.212	0.11	5.047	0.173
TRINITY_DN86545_c0_g1_i1	body	probo	-3.92326	-0.685849	7.93515e-08	3.57926e-06	0.056	0.802	0.269	0.313	0.099	1.879	0.045	2.417	0.288	1.728	0.135	0.954
TRINITY_DN148904_c3_g1_i2	body	probo	4.6638	0.555807	7.94078e-08	3.57939e-06	2.59	0	1.473	0	2.074	0	1.03	0	1.711	0.246	1.21	0
TRINITY_DN146226_c10_g1_i4	body	probo	10.7028	5.82707	7.95449e-08	3.58316e-06	1295.67	0	18.642	0	6.903	0	20.713	0	13.874	0.186	6.36	0.162
TRINITY_DN139336_c0_g1_i4	body	probo	-4.17538	0.427905	7.9931e-08	3.59813e-06	0.355	2.686	0.296	2.117	0	1.319	0.235	1.341	0.054	1	0.223	1.269
TRINITY_DN135809_c0_g5_i1	body	probo	5.17262	0.364967	8.00423e-08	3.60072e-06	6.191	0.522	10.9	0	5.305	0	7.506	0	14.171	0	11.885	0.132
TRINITY_DN133121_c1_g1_i1	body	probo	-9.678	3.55337	8.05586e-08	3.62152e-06	0	4.308	0	6.352	0	7.631	0.388	267.498	0	226.352	1.608	366.942
TRINITY_DN142639_c0_g3_i4	body	probo	-3.30605	0.137728	8.13578e-08	3.65499e-06	0.206	1.417	0.472	1.35	0.296	1.357	0.154	3.818	0.54	4.355	0.438	0.629
TRINITY_DN150017_c0_g2_i14	body	probo	11.1773	2.25114	8.14605e-08	3.65715e-06	18.002	0	1.908	0	0.889	0	1.075	0	0.801	0	0.923	0
TRINITY_DN149223_c5_g6_i1	body	probo	5.97518	1.91643	8.17257e-08	3.6666e-06	2.132	0	1.778	0	2.199	0	2.43	0	2.278	0	0.119	0.051
TRINITY_DN98766_c0_g1_i1	body	probo	-3.27838	0.179419	8.19144e-08	3.67261e-06	0.253	1.194	0.259	0.302	0.144	0.607	0.208	1.535	0.234	1.601	0.167	1.36
TRINITY_DN151365_c3_g2_i2	body	probo	8.37406	-0.34013	8.2062e-08	3.67676e-06	0.729	0	1.556	0	1.49	0	0.804	0	1.215	0	0.438	0
TRINITY_DN151240_c2_g2_i5	body	probo	4.42755	1.77998	8.25178e-08	3.69471e-06	2.993	0.075	2.028	0	1.158	0	1.779	0	1.576	0.085	1.672	0.081
TRINITY_DN146758_c9_g1_i3	body	probo	10.115	1.2354	8.26458e-08	3.69632e-06	0.224	0	0.324	0	3.079	0	0.37	0	0.99	0	0.231	0
TRINITY_DN146179_c2_g5_i4	body	probo	5.55204	-0.214054	8.26641e-08	3.69632e-06	1.263	0	1.63	0	1.176	0	4.787	0	2.287	0	2.03	0.041
TRINITY_DN148442_c5_g1_i1	body	probo	-3.11502	0.295162	8.30026e-08	3.70898e-06	1.263	5.297	1.13	2.55	0.996	2.506	1.111	2.477	0.855	9.76	1.21	6.191
TRINITY_DN149533_c0_g2_i12	body	probo	4.46405	0.072591	8.34776e-08	3.72772e-06	1.029	0	0.445	0	0.566	0	0.587	0	0.72	0.127	1.059	0
TRINITY_DN151270_c4_g5_i2	body	probo	6.49993	2.52489	8.4016e-08	3.74926e-06	4.19	0.131	2.519	0	1.679	0	5.844	0	4.529	0	4.259	0
TRINITY_DN149069_c2_g2_i1	body	probo	-2.98365	-0.0938033	8.41446e-08	3.7525e-06	0.253	0.877	0.259	0.497	0.18	1.177	0.262	1.063	0.153	1.051	0.271	1.035
TRINITY_DN138656_c0_g3_i2	body	probo	5.65038	2.53096	8.42502e-08	3.75471e-06	3.217	0	5.334	0	3.339	0	7.723	0	4.475	0	6.934	0.183
TRINITY_DN132596_c2_g2_i2	body	probo	6.0468	0.214858	8.48683e-08	3.77974e-06	5.022	0	2.982	0	0.727	0	2.891	0	1.17	0.11	1.361	0
TRINITY_DN130647_c0_g2_i1	body	probo	-5.56576	-0.225175	8.49877e-08	3.78255e-06	0.094	1.492	0.111	0.421	0.081	1.006	0	1.873	0.036	0.161	0	1.735
TRINITY_DN150567_c0_g6_i1	body	probo	5.14412	-0.545368	8.54224e-08	3.79937e-06	1.365	0	1.621	0	1.05	0	0.885	0	1.504	0	0.876	0.041
TRINITY_DN152405_c3_g5_i10	body	probo	5.57029	-0.0495382	8.57229e-08	3.8102e-06	0.477	0.037	0.417	0	0.53	0	0.605	0	0.603	0	0.342	0
TRINITY_DN145798_c0_g1_i2	body	probo	3.97515	2.46062	8.58599e-08	3.81376e-06	3.713	0.224	7.594	0.108	1.912	0.142	14.353	0.133	3.673	0.33	12.219	0.436
TRINITY_DN146911_c7_g2_i1	body	probo	4.82155	1.44002	8.60401e-08	3.81923e-06	1.814	0	3.501	0	1.481	0	3.198	0	5.015	0.051	1.568	0.142
TRINITY_DN151556_c0_g5_i8	body	probo	-16.1454	7.17348	8.62944e-08	3.82798e-06	0	0	0	0	0	10.184	0	108.217	0	58.424	0	128.972
TRINITY_DN150714_c4_g5_i11	body	probo	6.75932	1.08745	8.84367e-08	3.92042e-06	2.609	0.037	1.084	0	0.763	0	0.452	0	0.756	0	0.446	0
TRINITY_DN143081_c0_g2_i2	body	probo	8.21125	-0.478859	8.85445e-08	3.9226e-06	1.197	0	1.676	0	0.53	0	1.283	0	0.612	0	0.701	0
TRINITY_DN177875_c0_g1_i1	body	probo	8.19827	-0.48992	8.86589e-08	3.92507e-06	2.469	0	1.584	0	2.262	0	0.831	0	0.783	0	1.393	0
TRINITY_DN144409_c2_g1_i7	body	probo	9.37013	0.544657	8.90555e-08	3.94003e-06	2.095	0	7.761	0	2.083	0	5.32	0	3.862	0	22.265	0
TRINITY_DN86820_c0_g2_i1	body	probo	8.41264	-0.30946	9.03616e-08	3.99518e-06	9.689	0	3.575	0	6.903	0	13.315	0	13.397	0.339	18.492	0
TRINITY_DN147421_c4_g2_i9	body	probo	8.56441	-0.175729	9.08482e-08	4.01404e-06	1.852	0	0.593	0	0.377	0	0.985	0	0.405	0	0.939	0
TRINITY_DN143445_c1_g1_i7	body	probo	9.131	0.326886	9.14305e-08	4.03634e-06	0.224	0	1.547	0	0.197	0	1.021	0	1.332	0	0.732	0
TRINITY_DN145605_c0_g3_i1	body	probo	6.03602	0.208353	9.14734e-08	4.03634e-06	10.502	0	10.715	0	3.878	0	2.611	0	5.789	0.271	2.46	0
TRINITY_DN152311_c3_g4_i17	body	probo	-3.35472	3.03305	9.25203e-08	4.07985e-06	0.309	1.287	0.185	0.367	0.09	0.351	0.145	1.655	0.207	1.364	0.143	0.944
TRINITY_DN149514_c4_g9_i12	body	probo	9.26393	0.447754	9.26532e-08	4.08302e-06	0.496	0	1.408	0	0.844	0	1.554	0	1.422	0	5.787	0
TRINITY_DN144405_c1_g1_i2	body	probo	7.92539	-0.718946	9.40494e-08	4.14182e-06	0.898	0	0.787	0	0.943	0	0.65	0	0.378	0	0.852	0
TRINITY_DN152063_c1_g3_i6	body	probo	5.27157	-0.437849	9.48835e-08	4.17581e-06	6.191	0	3.991	0	1.526	0	3.767	0	3.304	0.288	3.741	0
TRINITY_DN150435_c5_g4_i4	body	probo	5.73818	2.034	9.52576e-08	4.18952e-06	8.482	0.224	13.197	0	1.373	0.218	27.027	0.278	8.508	0	7.809	0.051
TRINITY_DN137001_c0_g1_i1	body	probo	13.9636	4.99843	9.53347e-08	4.19016e-06	92.77	0	46.796	0	95.345	0	0.65	0	0.828	0	0.406	0
TRINITY_DN146101_c1_g6_i7	body	probo	6.48784	1.86112	9.61376e-08	4.22268e-06	75.825	0	42.212	0	36.42	1.519	18.581	0	15.99	0	25.784	0
TRINITY_DN90102_c0_g2_i1	body	probo	4.27488	0.356486	9.66632e-08	4.24298e-06	8.155	0	8.752	0	13.394	0	8.735	0.967	9.075	0.432	17.577	0.315
TRINITY_DN153936_c11_g2_i1	body	probo	-7.12378	1.51904	9.70509e-08	4.25721e-06	0	1.138	0	0.4	0	0.399	0.235	7.298	0.162	44.547	0.175	12.554
TRINITY_DN151482_c8_g9_i1	body	probo	4.63974	2.55552	9.75068e-08	4.27441e-06	26.625	0	16.512	0	6.122	0.769	27.677	0.665	18.015	0.356	18.588	0.558
TRINITY_DN128640_c0_g1_i1	body	probo	-3.51236	-0.0115316	9.85928e-08	4.31919e-06	0.122	1.007	0	0.454	0.224	0.228	0.126	0.58	0.117	1.72	0.119	0.71
TRINITY_DN119101_c0_g1_i1	body	probo	8.46889	-0.259599	9.92994e-08	4.3473e-06	5.555	0	3.982	0	2.918	0	7.985	0	1.801	0	10.723	0
TRINITY_DN151103_c2_g3_i2	body	probo	5.34126	2.66609	9.96895e-08	4.36153e-06	1.702	0	5.566	0.151	2.424	0	7.841	0.085	5.618	0	8.358	0.132
TRINITY_DN152404_c1_g1_i5	body	probo	9.14115	0.3359	1.00176e-07	4.37995e-06	0.973	0	1.222	0	0.189	0	0.434	0	0.234	0	1.202	0
TRINITY_DN144470_c0_g2_i1	body	probo	-6.26833	-0.872001	1.00339e-07	4.3842e-06	0	0.429	0	0	0	0.645	0	1.232	0.054	1.008	0	0.639
TRINITY_DN150941_c2_g1_i12	body	probo	12.0357	3.08951	1.00546e-07	4.39042e-06	17.282	0	0.435	0	0.557	0	0.677	0	0.963	0	0.804	0
TRINITY_DN127460_c0_g1_i1	body	probo	4.51503	0.253088	1.0066e-07	4.3925e-06	5.144	0	8.548	0.454	3.725	0	6.82	0	6.14	0.271	6.042	0.101
TRINITY_DN148852_c1_g2_i6	body	probo	9.02892	0.234772	1.00841e-07	4.39571e-06	2.319	0	0.306	0	0.996	0	0.732	0	0.243	0	1.234	0
TRINITY_DN145323_c1_g1_i1	body	probo	-4.28262	2.26514	1.00864e-07	4.39571e-06	0.318	1.716	0.204	4.127	0.144	0.807	0.163	1.232	0.117	0.576	0.111	0.974
TRINITY_DN151783_c1_g1_i6	body	probo	4.92926	0.598442	1.01261e-07	4.41013e-06	1.852	0.131	1.139	0	2.002	0	4.39	0	2.755	0	4.1	0.071
TRINITY_DN153545_c3_g4_i13	body	probo	-4.66606	3.63689	1.01791e-07	4.43033e-06	0.122	3.618	0.213	1.512	0	1.3	0.668	4.676	0.099	5.803	0.358	3.745
TRINITY_DN132763_c0_g1_i2	body	probo	4.27005	3.41911	1.01917e-07	4.43292e-06	17.853	1.305	18.429	0.184	20.845	0.19	31.1	0	33.131	2.737	29.701	0.386
TRINITY_DN139611_c2_g1_i2	body	probo	11.4233	2.49118	1.02036e-07	4.43523e-06	0	0	6.64	0	11.221	0	6.422	0	6.743	0	7.149	0
TRINITY_DN154374_c1_g2_i2	body	probo	3.91631	5.24179	1.02377e-07	4.44717e-06	187.411	10.742	225.126	12.003	199.263	16.249	1245.09	45.082	573.463	30.5	986.095	6.424
TRINITY_DN150685_c6_g1_i9	body	probo	-10.8228	1.84596	1.02576e-07	4.45014e-06	0	3.935	0	0	0	1.576	0	0.169	0	0.661	0	4.191
TRINITY_DN144912_c2_g1_i1	body	probo	4.21593	0.78557	1.02579e-07	4.45014e-06	2.478	0	2.047	0	0.826	0	3.324	0	3.52	0.237	3.057	0.122
TRINITY_DN149031_c0_g1_i2	body	probo	6.56612	3.9709	1.02691e-07	4.45214e-06	0.318	0	34.349	0	17.81	0	7.561	0.072	6.347	0.271	6.281	0.112
TRINITY_DN154148_c0_g4_i3	body	probo	9.18613	0.376467	1.04032e-07	4.50737e-06	0.758	0	0.704	0	0.35	0	0.65	0	0.045	0	0.876	0
TRINITY_DN153053_c6_g3_i2	body	probo	9.155	8.21916	1.04355e-07	4.51842e-06	384.773	2.051	493.205	0	943.287	0	281.566	0	374.314	0.076	242.826	0
TRINITY_DN153292_c50_g1_i1	body	probo	-3.11899	0.669139	1.07574e-07	4.6548e-06	0.374	1.492	0.361	1.739	0.153	0.883	0.397	1.196	0.252	1.415	0.183	0.903
TRINITY_DN144267_c3_g3_i16	body	probo	8.16581	-0.520835	1.0771e-07	4.65767e-06	0.374	0	0.407	0	0.269	0	0.84	0	0.513	0	0.915	0
TRINITY_DN149846_c11_g1_i1	body	probo	5.80033	0.734203	1.08323e-07	4.68114e-06	5.312	0	51.658	0	14.704	0	17.09	0	17.565	0	9.099	0.335
TRINITY_DN144896_c12_g1_i2	body	probo	5.22228	1.57802	1.08553e-07	4.68809e-06	5.639	0.205	2.028	0	2.28	0	6.991	0	3.367	0	5.668	0.081
TRINITY_DN149765_c2_g2_i4	body	probo	5.07676	0.118289	1.08909e-07	4.70043e-06	1.945	0	0.778	0	0.61	0	2.439	0	1.008	0	2.484	0.051
TRINITY_DN152359_c1_g1_i8	body	probo	11.4584	2.52532	1.09237e-07	4.71154e-06	0	0	5.288	0	4.174	0	4.336	0	5.717	0	2.651	0
TRINITY_DN152172_c1_g1_i1	body	probo	5.35835	2.30464	1.09494e-07	4.7196e-06	1.524	0.373	30.413	0	20.117	0	42.473	0	26.919	0.796	44.467	0.589
TRINITY_DN136873_c1_g2_i1	body	probo	3.3625	1.19472	1.09939e-07	4.73276e-06	6.097	0.242	5.696	0.27	3.51	0.55	10.162	0.35	7.473	0.508	10.301	0.315
TRINITY_DN118937_c0_g2_i1	body	probo	-5.66526	-0.579812	1.09941e-07	4.73276e-06	0	0	0.074	0.616	0	1.044	0.027	1.849	0.036	1.55	0.048	1.076
TRINITY_DN153036_c3_g4_i1	body	probo	8.42336	2.36515	1.12225e-07	4.82268e-06	96.838	0	23.773	0	8.492	0	0.768	0	4.15	0	12.402	0.081
TRINITY_DN148527_c0_g5_i2	body	probo	-3.39707	3.94157	1.12296e-07	4.82268e-06	2.693	15.33	4.075	15.514	2.038	12.073	1.897	16.034	1.864	5.829	1.544	7.307
TRINITY_DN153120_c3_g1_i1	body	probo	9.43965	0.60767	1.12356e-07	4.82268e-06	0.767	0	12.799	0	11.437	0	17.705	0	16.125	0	3.964	0.061
TRINITY_DN144844_c0_g4_i2	body	probo	8.97012	0.182362	1.12375e-07	4.82268e-06	2.703	0	0.25	0	0.826	0	3.749	0	1.9	0	1.672	0
TRINITY_DN153461_c2_g4_i1	body	probo	-3.65002	3.03467	1.1239e-07	4.82268e-06	7.323	43.454	4.631	22.223	4.722	29.289	2.728	24.517	2.305	10.057	3.065	12.848
TRINITY_DN151108_c5_g4_i2	body	probo	9.00666	0.215083	1.12477e-07	4.82332e-06	0.402	0	3.334	0	2.971	0	1.31	0	4.709	0	1.767	0
TRINITY_DN126457_c0_g3_i1	body	probo	4.75023	2.82882	1.1264e-07	4.82722e-06	65.407	1.138	18.596	0.259	10.036	0.531	11.969	0.338	11.164	0.161	22.727	0.183
TRINITY_DN140977_c0_g1_i1	body	probo	6.7327	3.09422	1.12863e-07	4.82896e-06	68.82	0	20.874	0.378	10.781	0.19	9.819	0	3.808	0.119	9.704	0
TRINITY_DN147406_c0_g3_i1	body	probo	4.222	-0.569902	1.12921e-07	4.82896e-06	1.524	0	1.435	0	0.952	0	1.409	0	1.404	0	1.672	0.091
TRINITY_DN151909_c14_g1_i1	body	probo	4.12395	-0.220576	1.12942e-07	4.82896e-06	9.773	0	11.567	0	8.034	0	7.19	0	9.966	0	9.377	0.609
TRINITY_DN153572_c0_g2_i3	body	probo	5.09025	0.885263	1.13003e-07	4.82896e-06	0.907	0	2.991	0	1.356	0	4.155	0	1.08	0	2.133	0.101
TRINITY_DN143300_c9_g3_i5	body	probo	-6.75992	-0.0625683	1.13109e-07	4.82896e-06	0	0.615	0	0.119	0	0.342	0.018	0.604	0.018	1.279	0	0
TRINITY_DN129209_c0_g1_i1	body	probo	8.09698	-0.576787	1.13169e-07	4.82896e-06	1.16	0	1.51	0	0.808	0	1.238	0	1.918	0	0.613	0
TRINITY_DN142565_c1_g4_i1	body	probo	6.60423	0.939297	1.1321e-07	4.82896e-06	6.2	0.317	15.938	0	1.571	0	9.042	0	9.912	0	7.164	0
TRINITY_DN85281_c1_g1_i1	body	probo	7.91546	-0.730897	1.13311e-07	4.82896e-06	3.844	0	5.649	0	2.307	0	4.977	0	5.726	0	5.732	0
TRINITY_DN153679_c3_g5_i1	body	probo	-4.62925	-0.755643	1.13329e-07	4.82896e-06	0.103	0.205	0	2.117	0.045	0.475	0.081	0.604	0.09	1.152	0.096	0.913
TRINITY_DN139110_c0_g1_i1	body	probo	4.7212	0.832042	1.13418e-07	4.82969e-06	2.478	0	5.594	0	0.592	0	2.556	0	2.863	0.169	2.516	0.091
TRINITY_DN135067_c0_g2_i1	body	probo	-3.48269	2.04343	1.14085e-07	4.85501e-06	1.029	5.11	0.565	2.28	0.727	4.233	0.343	3.758	0.369	1.627	0.573	2.558
TRINITY_DN141435_c1_g2_i9	body	probo	-8.52561	-0.501342	1.14414e-07	4.8659e-06	0	0.522	0	0.735	0	0	0	2.115	0	1.135	0	0.436
TRINITY_DN112617_c0_g1_i2	body	probo	4.95475	5.13376	1.14781e-07	4.87635e-06	75.441	0.951	13.16	0.14	6.185	0.152	9.846	0.121	11.434	0.712	11.821	0.203
TRINITY_DN145384_c1_g5_i9	body	probo	-8.01667	4.07946	1.1483e-07	4.87635e-06	0.468	4.457	0	20.754	0	18.621	0	6.15	0.045	5.38	0	7.165
TRINITY_DN152646_c6_g2_i10	body	probo	8.0685	-0.600135	1.14878e-07	4.87635e-06	3.937	0	1.686	0	2.406	0	1.563	0	2.944	0	1.536	0
TRINITY_DN149647_c2_g3_i1	body	probo	8.23834	-0.456593	1.15314e-07	4.89177e-06	2.74	0	0.741	0	1.795	0	2.592	0	0.837	0	1.433	0
TRINITY_DN152195_c6_g1_i2	body	probo	8.0182	-0.64375	1.15823e-07	4.91025e-06	0.804	0	1.306	0	1.113	0	1.328	0	1.972	0	0.653	0
TRINITY_DN116563_c1_g1_i1	body	probo	5.19071	2.74554	1.16123e-07	4.91984e-06	9.651	0	5.862	0.065	4.489	0	3.676	0	4.709	0.042	3.59	0.233
TRINITY_DN153545_c3_g4_i7	body	probo	-3.02148	3.43515	1.1667e-07	4.93988e-06	0.309	2.051	0.583	2.809	0.494	1.661	1.111	3.818	0.504	2.906	0.995	3.278
TRINITY_DN128236_c0_g1_i1	body	probo	-2.57409	0.768416	1.1743e-07	4.96894e-06	0.701	2.294	0.472	1.361	0.772	2.05	0.957	2.67	0.648	3.33	0.86	2.192
TRINITY_DN145798_c0_g1_i1	body	probo	4.78969	2.48661	1.17505e-07	4.96898e-06	8.735	0.354	31.413	0	8.6	0.285	57.468	0	21.499	2.55	66.908	0.599
TRINITY_DN153786_c7_g1_i3	body	probo	8.75179	-0.011757	1.18562e-07	5.0105e-06	0.281	0	0.278	0	0.853	0	0.75	0	0.144	0	0.915	0
TRINITY_DN145718_c3_g3_i2	body	probo	8.26514	-0.435643	1.18641e-07	5.01068e-06	1.365	0	0.769	0	0.53	0	2.267	0	1.639	0	1.823	0
TRINITY_DN154379_c3_g2_i1	body	probo	-4.04835	0.378853	1.18803e-07	5.01435e-06	1.739	13.148	1.713	3.565	2.217	11.465	0.533	10.899	0.702	5.321	0.255	8.758
TRINITY_DN149584_c0_g1_i12	body	probo	-4.59147	3.14801	1.18976e-07	5.01782e-06	1.506	22.268	1.065	9.345	0.844	11.655	1.138	7.866	0.477	1.11	0.358	6.627
TRINITY_DN333167_c0_g1_i1	body	probo	5.13648	0.184077	1.19035e-07	5.01782e-06	7.491	0	14.142	0	4.067	0	24.895	0	11.38	1.034	9.505	0
TRINITY_DN148938_c2_g14_i1	body	probo	6.45711	2.96996	1.19133e-07	5.01881e-06	8.426	0.448	15.66	0	7.235	0.199	33.928	0	16.395	0	41.394	0
TRINITY_DN141536_c0_g1_i4	body	probo	4.86032	0.688078	1.19849e-07	5.04276e-06	2.665	0	3.501	0	0.871	0	1.942	0	1.224	0	2.229	0.101
TRINITY_DN152173_c11_g1_i4	body	probo	4.5425	0.586717	1.19852e-07	5.04276e-06	4.844	0.149	3.686	0	1.885	0	2.005	0	2.557	0.203	1.505	0.041
TRINITY_DN146528_c12_g1_i1	body	probo	-8.23745	6.74014	1.20215e-07	5.05213e-06	2.525	47.688	0.093	14.358	0.081	16.4	0.027	61.31	0.045	402.227	0.032	93.745
TRINITY_DN142577_c1_g1_i2	body	probo	-3.80902	2.52288	1.20226e-07	5.05213e-06	0.327	0.653	0.556	2.139	0.242	2.885	0.524	9.944	0.891	14.276	0.9	1.969
TRINITY_DN153850_c0_g2_i1	body	probo	4.76446	0.293838	1.21795e-07	5.11232e-06	3.086	0	5.723	0	4.273	0	10.984	0	6.968	0	12.936	0.315
TRINITY_DN79629_c0_g1_i1	body	probo	7.62745	1.95836	1.21811e-07	5.11232e-06	242.166	1.268	18.124	0	33.224	0	19.249	0	51.642	0	26.126	0
TRINITY_DN325852_c0_g1_i1	body	probo	-6.37654	-0.840937	1.22326e-07	5.13071e-06	0.159	3.282	0.139	0.799	0	0	0	6.259	0	6.507	0.056	2.872
TRINITY_DN145492_c1_g2_i9	body	probo	5.62159	-0.155626	1.24226e-07	5.20714e-06	2.553	0	1.426	0	0.934	0	0.741	0	1.197	0	0.613	0.041
TRINITY_DN153332_c4_g1_i6	body	probo	3.95546	4.47197	1.26741e-07	5.30925e-06	16.048	1.231	13.243	0.184	20.405	0.351	12.755	0.193	13.829	0.457	5.142	0.203
TRINITY_DN152172_c1_g2_i1	body	probo	3.94891	0.398736	1.27305e-07	5.32954e-06	4.882	0	9.557	0	10.898	0	10.216	0	8.166	0.729	12.633	0.538
TRINITY_DN151137_c0_g12_i1	body	probo	5.32545	0.971534	1.27456e-07	5.33253e-06	4.554	0	5.529	0.14	4.219	0	2.204	0	1.143	0	2.46	0.081
TRINITY_DN148033_c3_g2_i1	body	probo	10.2518	1.36432	1.28295e-07	5.36188e-06	0.627	0	0.704	0	8.672	0	3.505	0	0.522	0	0.629	0
TRINITY_DN143096_c0_g2_i1	body	probo	-3.75033	0.361166	1.28317e-07	5.36188e-06	0.655	3.264	0.389	3.047	0.215	2.221	0.235	1.776	0.324	1.627	0.159	0.913
TRINITY_DN153201_c0_g3_i2	body	probo	5.32377	2.04921	1.28398e-07	5.36191e-06	16.478	0	11.724	0	2.244	0	12.7	0.483	2.719	0.288	12.243	0.132
TRINITY_DN154601_c8_g6_i1	body	probo	8.02639	-0.63971	1.29107e-07	5.38813e-06	0.851	0	0.824	0	0.745	0	1.138	0	1.17	0	2.253	0
TRINITY_DN107634_c0_g2_i2	body	probo	-5.18037	-0.142243	1.29977e-07	5.42107e-06	0.056	1.007	0.028	0.573	0.027	0.437	0.063	0	0.027	2.338	0.064	1.299
TRINITY_DN108451_c0_g2_i1	body	probo	-6.00233	3.17376	1.30266e-07	5.42975e-06	1.132	3.693	0.065	3.479	0.224	2.211	0.081	10.077	0	72.802	0.502	9.57
TRINITY_DN149185_c3_g3_i20	body	probo	9.67574	0.824671	1.306e-07	5.44028e-06	0.112	0	2.584	0	1.391	0	1.382	0	0.288	0	1.043	0
TRINITY_DN151124_c3_g9_i10	body	probo	9.06989	0.272446	1.30779e-07	5.44436e-06	0.215	0	0.445	0	1.347	0	1.292	0	1.99	0	3.32	0
TRINITY_DN153120_c3_g3_i4	body	probo	5.08568	0.738633	1.31012e-07	5.45068e-06	30.637	0.709	12.15	0.238	15.207	0	17.894	0	21.499	0	5.803	0.426
TRINITY_DN150509_c1_g1_i1	body	probo	4.52913	1.14908	1.31914e-07	5.4848e-06	5.667	0.131	4.881	0	5.952	0	1.536	0.181	1.594	0.186	3.232	0.071
TRINITY_DN152840_c1_g3_i8	body	probo	8.12261	2.09867	1.32874e-07	5.5213e-06	0	0	4.288	0	3.178	0	3.062	0	3.745	0.025	2.643	0
TRINITY_DN146688_c0_g1_i3	body	probo	10.1638	1.281	1.33387e-07	5.53915e-06	0.711	0	1.547	0	6.392	0	2.43	0	0.117	0	0.756	0
TRINITY_DN148756_c1_g2_i1	body	probo	5.90597	0.263691	1.33852e-07	5.55503e-06	4.293	0.112	1.371	0	2.307	0	3.568	0	2.062	0	3.582	0
TRINITY_DN152942_c0_g2_i13	body	probo	-6.76479	-0.460004	1.34714e-07	5.58732e-06	0	0.97	0	1.404	0	1.386	0.063	0	0	1.025	0	0.467
TRINITY_DN148534_c2_g1_i2	body	probo	8.48249	-0.24695	1.35189e-07	5.60356e-06	0.711	0	0.658	0	0.26	0	0.217	0	0.198	0	0.629	0
TRINITY_DN151216_c1_g2_i1	body	probo	-3.80516	1.38939	1.35345e-07	5.60501e-06	0.552	1.604	0.407	1.35	0.099	0.75	0.181	0.785	0.324	8.642	0.159	2.456
TRINITY_DN146672_c0_g3_i9	body	probo	6.49105	2.52459	1.35391e-07	5.60501e-06	15.253	0.41	9.678	0	6.517	0	16.178	0	7.968	0	24.025	0
TRINITY_DN152652_c5_g5_i1	body	probo	8.08924	-0.585941	1.36775e-07	5.65882e-06	3.441	0	3.63	0	2.469	0	6.197	0	7.914	0	4.864	0
TRINITY_DN146881_c8_g6_i1	body	probo	5.25095	-0.457393	1.37276e-07	5.67603e-06	8.323	0	4.13	0	3.851	0	3.189	0	3.547	0.39	8.868	0
TRINITY_DN149122_c0_g2_i2	body	probo	-3.76275	-0.115993	1.37584e-07	5.68525e-06	0.075	0.932	0.12	0.281	0.117	0.569	0.063	0.242	0.054	0.407	0.048	0.721
TRINITY_DN151151_c2_g2_i4	body	probo	8.72963	-0.0314067	1.37869e-07	5.69351e-06	0.215	0	1.009	0	1.329	0	2.231	0	1.269	0	2.348	0
TRINITY_DN137883_c0_g2_i1	body	probo	4.68367	1.45426	1.38229e-07	5.70485e-06	1.571	0	1.074	0	5	0	3.116	0	6.374	0.195	3.55	0.152
TRINITY_DN152849_c6_g5_i15	body	probo	7.97805	-0.675086	1.39945e-07	5.77211e-06	0.243	0	0.574	0	0.332	0	0.388	0	0.306	0	0.255	0
TRINITY_DN149181_c8_g13_i2	body	probo	6.62288	0.70323	1.40273e-07	5.7821e-06	6.116	0	6.066	0	2.146	0	0.497	0	1.08	0	1.584	0.02
TRINITY_DN150161_c0_g4_i6	body	probo	4.1582	3.40728	1.42092e-07	5.85348e-06	18.339	0.261	3.121	0.086	2.217	0.114	3.396	0.121	2.377	0.288	3.2	0.132
TRINITY_DN267758_c0_g1_i1	body	probo	-4.28836	0.14209	1.42244e-07	5.85613e-06	1.057	5.52	0.232	6.655	0.521	3.265	0.578	3.456	0.153	1.169	0.374	4.871
TRINITY_DN144398_c0_g2_i1	body	probo	9.05921	0.261931	1.42389e-07	5.85848e-06	3.357	0	0.658	0	0.413	0	0.985	0	0.612	0	0.955	0
TRINITY_DN150274_c6_g3_i1	body	probo	4.95465	1.01741	1.42494e-07	5.85922e-06	2.516	0	2.213	0	1.652	0.009	0.659	0	2.179	0	1.162	0.081
TRINITY_DN119084_c0_g1_i1	body	probo	6.45382	2.35287	1.42906e-07	5.86971e-06	87.964	0	46.379	0	17.676	0	6.061	0.592	12.757	0.864	6.655	0
TRINITY_DN146584_c1_g5_i10	body	probo	4.13162	0.339473	1.43021e-07	5.86971e-06	0.683	0	1.741	0	1.535	0	2.114	0	1.99	0.085	2.277	0.112
TRINITY_DN153089_c0_g1_i2	body	probo	11.4514	2.51846	1.43084e-07	5.86971e-06	1.842	0	0	0	3.223	0	2.43	0	2.116	0	1.099	0
TRINITY_DN147240_c0_g2_i1	body	probo	9.33395	0.511532	1.43099e-07	5.86971e-06	1.393	0	0.13	0	0.314	0	0.37	0	1.495	0	1.863	0
TRINITY_DN153840_c8_g14_i2	body	probo	-4.10613	0.544035	1.43368e-07	5.87432e-06	0.29	2.201	0.815	5.305	0.126	2.012	0.687	6.779	0.198	1.999	0.207	2.486
TRINITY_DN147295_c1_g5_i1	body	probo	8.22201	-0.47009	1.43387e-07	5.87432e-06	5.602	0	5.594	0	1.481	0	2.213	0	2.917	0	2.914	0
TRINITY_DN144523_c2_g2_i8	body	probo	12.9092	3.9514	1.43931e-07	5.893e-06	72.159	0	3.732	0	1.867	0	1.003	0	0.486	0	2.89	0
TRINITY_DN147752_c5_g1_i15	body	probo	-8.66712	4.33615	1.45265e-07	5.94396e-06	0.748	0	0	19.36	0.278	7.137	0.145	108.181	0.189	301.162	0.024	16.604
TRINITY_DN140466_c1_g1_i1	body	probo	-5.54265	-0.854291	1.46767e-07	6.00175e-06	0	7.292	0	2.517	0.386	0	0	19.986	0.495	12.954	0.708	10.118
TRINITY_DN148122_c1_g3_i4	body	probo	6.13135	4.40961	1.48293e-07	6.06047e-06	58.926	0.914	32.784	0.4	17.766	0	57.151	0	23.723	0.534	68.126	0
TRINITY_DN145678_c5_g1_i2	body	probo	5.65938	0.0354838	1.49092e-07	6.08941e-06	2.067	0.168	2.547	0	1.149	0	2.565	0	1.864	0	2.555	0
TRINITY_DN269040_c0_g1_i1	body	probo	-3.8885	-0.328266	1.49413e-07	6.0988e-06	0.281	2.853	0.509	2.409	0.072	0.959	0.28	3.734	0.153	1.449	0.581	2.578
TRINITY_DN137997_c0_g1_i1	body	probo	4.92899	0.429969	1.49505e-07	6.09885e-06	1.066	0	1.704	0	0.772	0	3.758	0	2.35	0	3.558	0.101
TRINITY_DN150139_c4_g10_i3	body	probo	-3.35846	0.724591	1.50629e-07	6.14095e-06	2.338	4.271	2.306	6.687	2.316	8.029	0.668	7.455	0.702	7.108	0.844	10.139
TRINITY_DN151989_c1_g1_i5	body	probo	9.7328	0.877542	1.51065e-07	6.155e-06	2.385	0	0.88	0	0.081	0	1.509	0	1.341	0	0.263	0
TRINITY_DN149907_c1_g4_i4	body	probo	6.88845	1.72983	1.52183e-07	6.19678e-06	13.644	0	72.023	0	14.983	0	99.407	0	7.815	1.372	211.653	0
TRINITY_DN141789_c0_g1_i1	body	probo	3.81219	1.50551	1.52426e-07	6.20288e-06	7.023	0	8.353	0.205	6.957	0.199	3.505	0	8.346	1	6.217	0.233
TRINITY_DN146557_c5_g1_i1	body	probo	-7.28203	-0.172268	1.52828e-07	6.21546e-06	0	1.007	0.269	2.971	0	2.183	0	0	0	23.892	0	4.181
TRINITY_DN152031_c0_g1_i1	body	probo	3.90443	0.040809	1.53827e-07	6.25232e-06	6.649	0	6.094	0	4.758	0.513	5.537	0	5.177	0.305	6.997	0.233
TRINITY_DN151624_c6_g3_i12	body	probo	9.75413	0.898909	1.55017e-07	6.29685e-06	0.608	0	0.963	0	0.377	0	1.987	0	0.522	0	6.058	0
TRINITY_DN137837_c0_g1_i4	body	probo	5.68507	0.650129	1.55976e-07	6.33172e-06	1.141	0	0.908	0	8.025	0	1.978	0	4.114	0.203	2.269	0
TRINITY_DN146448_c13_g3_i2	body	probo	4.83495	1.44187	1.56065e-07	6.33172e-06	3.348	0	4.214	0	3.501	0.076	0.641	0	1.882	0.025	1.64	0.101
TRINITY_DN145784_c9_g1_i2	body	probo	8.33068	-0.378045	1.56273e-07	6.33633e-06	0.355	0	0.778	0	0.53	0	0.325	0	0.864	0	0.183	0
TRINITY_DN80029_c0_g1_i1	body	probo	-6.96181	-0.233675	1.56477e-07	6.34078e-06	0.243	7.852	0	0	0	2.895	0	5.631	0.054	1.771	0	2.283
TRINITY_DN144693_c0_g1_i4	body	probo	4.11836	-0.227473	1.57496e-07	6.37821e-06	0.926	0	0.787	0	0.566	0	1.12	0	0.756	0	1.059	0.071
TRINITY_DN146299_c0_g3_i10	body	probo	7.99425	-0.663547	1.57966e-07	6.39336e-06	0.524	0	0.167	0	0.197	0	0.388	0	0.234	0	0.438	0
TRINITY_DN133384_c0_g1_i1	body	probo	3.7469	1.95046	1.58113e-07	6.39548e-06	4.115	0.149	7.455	0.086	3.752	0.095	2.863	0	2.305	0.678	3.789	0.101
TRINITY_DN146913_c2_g1_i1	body	probo	3.14537	5.24619	1.5845e-07	6.40272e-06	26.054	1.697	36.136	0.799	26.33	0.522	16.151	0.749	23.111	5.024	14.082	1.37
TRINITY_DN146858_c4_g1_i1	body	probo	-7.25177	3.7591	1.58577e-07	6.40272e-06	2.048	36.572	0	9.583	0.072	35.734	0.09	19.212	0	57.408	0.04	25.89
TRINITY_DN134932_c0_g2_i1	body	probo	2.93093	4.3542	1.58579e-07	6.40272e-06	37.978	2.014	48.176	1.426	35.863	1.576	20.812	1.208	28.396	9.599	30.441	1.512
TRINITY_DN147791_c4_g1_i1	body	probo	-5.84564	0.19331	1.58989e-07	6.41539e-06	0.168	1.623	0	0.335	0	1.016	0	0.918	0.027	0.322	0	1.086
TRINITY_DN148603_c1_g1_i1	body	probo	5.87503	0.241158	1.59251e-07	6.41842e-06	21.247	1.417	35.062	0	14.175	0	46.023	0	13.829	0	27.623	0
TRINITY_DN144201_c1_g1_i1	body	probo	4.30598	2.93484	1.59255e-07	6.41842e-06	2.562	0.093	2.908	0.13	2.316	0	3.731	0	3.628	0.127	3.383	0.122
TRINITY_DN135669_c0_g1_i4	body	probo	-5.17374	2.91989	1.59481e-07	6.41937e-06	0.514	3.17	0.333	1.437	0	2.487	0	4.06	0.144	10.972	0.072	2.629
TRINITY_DN147298_c6_g12_i1	body	probo	2.7451	3.2483	1.59532e-07	6.41937e-06	40.409	1.287	34.831	2.085	31.94	1.49	22.673	1.535	30.431	8.65	34.31	2.344
TRINITY_DN152999_c2_g3_i2	body	probo	4.7017	2.04323	1.59567e-07	6.41937e-06	9.576	0.168	2.473	0	3.923	0	1.274	0.097	3.871	0.085	2.086	0.101
TRINITY_DN149758_c7_g3_i5	body	probo	11.0639	2.1421	1.59844e-07	6.42388e-06	7.014	0	6.705	0	0	0	4.977	0	5.294	0	4.752	0
TRINITY_DN135522_c0_g2_i1	body	probo	-2.65455	2.06791	1.5987e-07	6.42388e-06	0.355	1.287	0.5	0.897	0.323	0.731	0.334	1.812	0.324	1.754	0.302	0.903
TRINITY_DN113596_c0_g1_i5	body	probo	-2.97051	1.23709	1.61315e-07	6.47804e-06	1.917	6.546	3.047	3.932	0.961	3.227	1.987	14.488	1.864	15.648	2.102	7.541
TRINITY_DN150019_c4_g1_i2	body	probo	9.75711	0.899764	1.61835e-07	6.49171e-06	2.488	0	0.13	0	0.763	0	0.334	0	0.558	0	0.239	0
TRINITY_DN145780_c3_g1_i1	body	probo	-2.83275	0.549696	1.61849e-07	6.49171e-06	0.346	0.653	0.25	0.411	0.206	1.367	0.19	0.93	0.252	1.313	0.231	1.005
TRINITY_DN153295_c4_g4_i14	body	probo	4.44887	1.49391	1.63055e-07	6.53616e-06	3.376	0	5.64	0	2.944	0.152	12.619	0	9.552	0.398	13.254	0.335
TRINITY_DN147097_c8_g1_i8	body	probo	4.19702	0.141609	1.64011e-07	6.57056e-06	1.796	0	1.417	0	0.978	0	1.671	0	1.702	0	1.194	0.101
TRINITY_DN107855_c0_g2_i1	body	probo	-5.74766	1.45031	1.6444e-07	6.58379e-06	0.075	1.063	0.111	0.886	0.027	0	0.054	3.25	0.072	13.361	0.159	2.405
TRINITY_DN149501_c0_g1_i1	body	probo	8.20026	-0.490609	1.64971e-07	6.60112e-06	8.174	0	12.141	0	2.801	0	7.344	0	13.298	0	10.874	0
TRINITY_DN144225_c4_g1_i2	body	probo	8.12503	-0.552723	1.65892e-07	6.63398e-06	1.44	0	0.537	0	0.557	0	0.804	0	0.459	0	1.019	0
TRINITY_DN148341_c8_g3_i4	body	probo	4.13779	3.86308	1.66001e-07	6.6344e-06	6.602	0.224	3.677	0	5.494	0.066	4.255	0.169	3.196	0.186	8.438	0.254
TRINITY_DN154137_c0_g3_i10	body	probo	-3.17253	5.46011	1.66409e-07	6.64672e-06	3.077	12.551	2.102	7.217	3.295	9.738	1.843	13.69	0.981	6.871	1.465	8.018
TRINITY_DN152209_c2_g1_i3	body	probo	10.0078	1.13514	1.66634e-07	6.65175e-06	0.243	0	0.157	0	4.785	0	1.337	0	2.278	0	2.269	0
TRINITY_DN150056_c0_g2_i7	body	probo	-7.20209	3.12209	1.68145e-07	6.70807e-06	0.58	13.279	0	2.787	0.054	3.388	0	3.697	0	20.028	0	10.484
TRINITY_DN145794_c0_g1_i4	body	probo	4.60789	0.47774	1.6924e-07	6.74772e-06	2.759	0	0.982	0	1.293	0	2.999	0	1.504	0	1.735	0.112
TRINITY_DN153299_c4_g1_i1	body	probo	8.52829	3.2533	1.69853e-07	6.76629e-06	122.416	0	0.972	0	1.535	0	10.749	0	3.151	0.11	10.158	0.071
TRINITY_DN146322_c5_g1_i1	body	probo	4.11765	1.84741	1.69907e-07	6.76629e-06	9.034	0.317	13.354	0	8.106	0	5.573	0.242	6.725	1.042	4.88	0.132
TRINITY_DN151990_c4_g1_i2	body	probo	5.33641	3.78889	1.70071e-07	6.7688e-06	11.718	0.186	2.778	0	1.939	0.028	4.182	0	2.692	0.093	5.071	0.051
TRINITY_DN145146_c1_g3_i6	body	probo	6.08566	1.4495	1.73835e-07	6.91449e-06	0.935	0.112	1.528	0	4.094	0	2.303	0	2.8	0	2.038	0
TRINITY_DN148456_c0_g2_i1	body	probo	5.94848	1.74817	1.74458e-07	6.93513e-06	61.236	0.485	8.233	0	7.613	0.361	30.549	0	7.608	0	36.22	0.071
TRINITY_DN149575_c3_g1_i1	body	probo	8.9616	0.174766	1.747e-07	6.94063e-06	6.21	0	11.048	0	2.648	0	3.965	0	18.105	0	3.423	0
TRINITY_DN150463_c2_g11_i1	body	probo	-11.6564	2.68783	1.75054e-07	6.9506e-06	0	7.143	0	0	0	0.085	0	0.35	0	12.081	0	8.687
TRINITY_DN125729_c0_g6_i2	body	probo	9.02752	0.23378	1.75368e-07	6.95891e-06	0.411	0	0.38	0	2.98	0	0.578	0	1.188	0	1.003	0
TRINITY_DN16251_c1_g1_i1	body	probo	-5.28466	-0.0494555	1.75818e-07	6.97266e-06	0.075	0.354	0.037	0.205	0	0.199	0	1.788	0.117	6.507	0.111	1.492
TRINITY_DN148905_c3_g1_i3	body	probo	3.99133	0.59105	1.76672e-07	7.00237e-06	2.431	0	4.029	0	2.747	0	2.132	0	3.097	0.195	1.672	0.183
TRINITY_DN152882_c1_g3_i9	body	probo	-11.006	3.18899	1.76903e-07	7.00739e-06	0	0.541	0	2.398	0	11.019	0	4.966	0.009	0.008	0	0.162
TRINITY_DN130072_c0_g3_i1	body	probo	5.39457	0.578806	1.77572e-07	7.02972e-06	3.713	0.242	10.224	0	4.785	0	2.592	0	4.033	0.169	3.574	0
TRINITY_DN154222_c4_g5_i6	body	probo	-5.12088	1.52079	1.79559e-07	7.1042e-06	0.253	0.653	0.306	0.562	0.162	0.664	0.045	2.562	0.27	21.731	0.239	6.495
TRINITY_DN150394_c7_g14_i1	body	probo	4.36608	1.55194	1.81269e-07	7.16485e-06	30.73	0.429	19.569	1.037	8.726	0	19.8	0	14.36	0.313	17.553	0.568
TRINITY_DN138998_c1_g2_i2	body	probo	8.05763	-0.612385	1.81306e-07	7.16485e-06	0.524	0	1.148	0	0.718	0	1.608	0	1.206	0	1.855	0
TRINITY_DN150556_c0_g1_i2	body	probo	6.22451	4.08921	1.83569e-07	7.24998e-06	0.524	0.317	35.923	0	13.914	0	34.912	0	29.971	0.847	33.904	0.132
TRINITY_DN146719_c0_g1_i2	body	probo	8.19162	-0.496891	1.85327e-07	7.31513e-06	0.299	0	0.648	0	0.395	0	0.135	0	0.36	0	0.525	0
TRINITY_DN147679_c0_g3_i6	body	probo	-3.77277	5.48765	1.85757e-07	7.32777e-06	1.3	4.644	0.611	6.957	0.485	5.277	2.06	14.427	0.198	5.337	1.202	4.263
TRINITY_DN150920_c5_g1_i2	body	probo	4.04255	1.03907	1.85935e-07	7.33049e-06	3.114	0	3.51	0	1.921	0	2.15	0	3.052	0.432	2.539	0.101
TRINITY_DN336192_c0_g1_i1	body	probo	-4.70026	-0.426502	1.8633e-07	7.34172e-06	0.393	1.026	0.056	0.594	0.045	1.177	0.081	3.407	0.045	0.907	0.04	1.634
TRINITY_DN154299_c2_g1_i1	body	probo	-3.57458	3.55733	1.8657e-07	7.34685e-06	9.118	51.063	6.399	28.705	5.817	40.764	5.257	43.234	3.628	8.582	4.633	17.761
TRINITY_DN153686_c11_g8_i1	body	probo	2.67305	5.31699	1.88029e-07	7.39995e-06	388.878	26.595	643.493	59.171	427.638	31.928	666.233	57.589	540.673	86.722	797.488	22.246
TRINITY_DN146283_c1_g1_i1	body	probo	4.37517	1.30928	1.8966e-07	7.45976e-06	2.039	0.131	2.019	0	2.944	0	7.1	0	6.365	0.186	7.037	0.213
TRINITY_DN151370_c1_g3_i3	body	probo	10.1872	6.85321	1.89774e-07	7.45989e-06	0.468	0	1.491	0	128.874	0	706.909	0	211.195	0.474	1777.04	0.568
TRINITY_DN147001_c3_g3_i3	body	probo	5.33949	-0.385193	1.90119e-07	7.46907e-06	1.711	0	0.574	0	0.898	0	0.461	0	1.143	0.11	1.441	0
TRINITY_DN142730_c0_g1_i3	body	probo	5.26483	0.273053	1.91043e-07	7.50095e-06	1.571	0	0.38	0	1.58	0	1.355	0	3.718	0	1.234	0.051
TRINITY_DN22037_c0_g2_i1	body	probo	8.57895	-0.163638	1.93234e-07	7.58252e-06	22.024	0	3.89	0	4.569	0	20.189	0	18.312	0	13.214	0
TRINITY_DN139999_c2_g3_i3	body	probo	-4.70205	1.6304	1.95041e-07	7.64896e-06	0.103	2.051	0.074	0.767	0	0.892	0.072	0.604	0	0.83	0.215	0.842
TRINITY_DN144863_c0_g2_i1	body	probo	8.4693	-0.258463	1.95541e-07	7.66409e-06	0.355	0	1.037	0	1.167	0	0.37	0	0.819	0	0.263	0
TRINITY_DN134632_c0_g1_i1	body	probo	9.78684	0.929323	1.96069e-07	7.6803e-06	6.369	0	7.927	0	3.043	0	36.394	0	8.886	0	60.221	0
TRINITY_DN132385_c0_g2_i3	body	probo	8.22542	-0.467023	1.97192e-07	7.71975e-06	1.749	0	1.25	0	0.88	0	0.524	0	1.053	0	0.43	0
TRINITY_DN138865_c0_g1_i2	body	probo	10.9678	2.04975	1.98831e-07	7.77939e-06	14.626	0	0	0	19.588	0	10.37	0	16.503	0	21.676	0
TRINITY_DN145100_c1_g4_i1	body	probo	-2.53437	1.50938	2.01587e-07	7.88262e-06	2.993	8.075	3.102	6.439	2.343	7.318	2.041	11.358	4.24	16.258	4.792	9.926
TRINITY_DN149676_c4_g2_i4	body	probo	7.7717	6.2405	2.02557e-07	7.91002e-06	236.34	2.387	392	0	204.227	0	109.732	0	198.024	0.254	143.48	0
TRINITY_DN150618_c0_g3_i8	body	probo	4.85853	2.996	2.02597e-07	7.91002e-06	2.357	0.168	6.955	0	6.499	0	7.371	0.036	3.952	0.542	8.788	0.091
TRINITY_DN151646_c10_g1_i5	body	probo	8.12349	-0.555511	2.02642e-07	7.91002e-06	0.533	0	1.371	0	0.619	0	1.996	0	0.837	0	1.664	0
TRINITY_DN145900_c1_g7_i1	body	probo	8.82139	0.049487	2.02837e-07	7.913e-06	5.546	0	6.649	0	3.429	0	2.023	0	2.008	0	0.629	0
TRINITY_DN134550_c2_g1_i1	body	probo	4.27326	0.441216	2.0311e-07	7.91903e-06	3.675	0	2.751	0	2.63	0	2.33	0	3.196	0	2.388	0.193
TRINITY_DN154044_c1_g1_i2	body	probo	4.35031	0.514969	2.05592e-07	8.01117e-06	12.354	0	4.334	0	2.469	0	4.065	0	3.34	0.407	6.615	0.233
TRINITY_DN154288_c2_g2_i1	body	probo	5.15907	2.16028	2.07282e-07	8.0723e-06	15.72	0.821	16.04	0	12.801	0	8.274	0	9.831	0.297	15.603	0.051
TRINITY_DN144443_c0_g1_i2	body	probo	5.68683	2.69449	2.07419e-07	8.07294e-06	9.464	0.093	0.333	0.076	3.33	0.028	9.376	0.121	14.603	0.263	3.264	0
TRINITY_DN151579_c5_g4_i1	body	probo	4.60242	0.180702	2.08058e-07	8.09312e-06	1.665	0	2.343	0	2.02	0	0.894	0	1.08	0.212	1.114	0
TRINITY_DN138365_c0_g3_i1	body	probo	-3.79982	-0.424153	2.09509e-07	8.14482e-06	0.29	0.522	0.269	1.221	0.099	0.617	0.081	2.755	0.126	1.517	0.326	2.091
TRINITY_DN117865_c0_g1_i2	body	probo	9.25116	0.434954	2.10014e-07	8.15973e-06	1.926	0	10.298	0	1.876	0	5.935	0	2.557	0	0.772	0
TRINITY_DN152818_c4_g10_i15	body	probo	5.10706	1.17003	2.10466e-07	8.17235e-06	0.982	0	0.176	0	1.122	0	1.093	0	0.513	0.093	1.091	0
TRINITY_DN133465_c1_g2_i1	body	probo	6.6316	0.978218	2.10591e-07	8.17235e-06	8.52	0	43.119	0	9.345	0	15.464	1.039	25.281	0	10.524	0
TRINITY_DN138592_c0_g1_i2	body	probo	4.74614	2.54473	2.10705e-07	8.17235e-06	14.402	0.485	11.799	0	9.758	0	36.267	0	22.274	0.703	32.479	0.853
TRINITY_DN147104_c11_g1_i4	body	probo	-8.75015	-0.220957	2.11915e-07	8.21453e-06	0	0	0	0.853	0	0.418	0	0.193	0	4.219	0	1.198
TRINITY_DN149432_c4_g1_i10	body	probo	-8.56009	4.94797	2.12874e-07	8.24694e-06	0.421	19.564	0	7.995	0	5.922	0	11.382	0	26.772	0	17.72
TRINITY_DN154288_c3_g2_i6	body	probo	4.63849	0.345762	2.13291e-07	8.25831e-06	1.319	0.019	0.639	0	0.871	0.066	1.174	0	0.585	0	0.724	0.03
TRINITY_DN151886_c3_g6_i1	body	probo	8.08066	-0.59149	2.16576e-07	8.38067e-06	2.544	0	3.26	0	2.558	0	1.31	0	4.853	0	2.245	0
TRINITY_DN154497_c5_g4_i10	body	probo	6.44718	0.798726	2.16726e-07	8.3816e-06	13.186	0	4.492	0	1.849	0.218	3.658	0	3.142	0	5.326	0
TRINITY_DN143468_c1_g3_i2	body	probo	6.28655	3.44309	2.18694e-07	8.45285e-06	70.485	0.354	10.502	0	5.261	0	7.624	0.35	8.931	0.085	9.489	0.041
TRINITY_DN144404_c5_g2_i1	body	probo	-6.28214	0.826604	2.19011e-07	8.45814e-06	0	1.007	0.083	0	0.09	2.695	0.018	1.22	0.009	5.21	0	0.842
TRINITY_DN153275_c0_g2_i2	body	probo	4.73523	-0.0134477	2.19091e-07	8.45814e-06	0.599	0	0.852	0	0.952	0.104	0.84	0	1.341	0.068	0.86	0
TRINITY_DN150598_c1_g3_i1	body	probo	5.68394	-0.10045	2.1921e-07	8.45814e-06	15.346	0	17.652	0	2.927	0	12.086	0	22.328	0.695	8.255	0
TRINITY_DN153472_c1_g1_i4	body	probo	8.86039	0.0847348	2.19998e-07	8.48365e-06	0.243	0	0.102	0	0.018	0	0.307	0	0.225	0	0.422	0
TRINITY_DN152606_c3_g3_i1	body	probo	3.88767	4.37863	2.2068e-07	8.50508e-06	16.628	0.559	4.853	0.13	3.241	0.133	5.718	0.109	3.961	0.246	6.695	0.203
TRINITY_DN228044_c0_g1_i1	body	probo	-4.22007	0.765151	2.20988e-07	8.51202e-06	0.655	1.641	0.343	13.483	0.673	1.433	0.28	6.839	0.468	5.219	0.884	2.608
TRINITY_DN143404_c0_g1_i2	body	probo	3.49504	1.51504	2.2178e-07	8.53762e-06	2.749	0.168	1.843	0.065	1.275	0.066	2.737	0	2.341	0.144	1.998	0.101
TRINITY_DN154029_c1_g3_i1	body	probo	11.9234	2.97996	2.21943e-07	8.53902e-06	312.511	0	2.334	0	74.5	0	3.387	0	14.63	0	291.154	0
TRINITY_DN146813_c0_g2_i3	body	probo	9.74243	0.886089	2.22182e-07	8.54329e-06	1.309	0	2.954	0	5.207	0	0.434	0	0.639	0	0.406	0
TRINITY_DN148323_c5_g2_i1	body	probo	8.00683	-0.650381	2.24019e-07	8.6075e-06	1.263	0	1.38	0	1.158	0	0.696	0	0.657	0	0.454	0
TRINITY_DN148689_c0_g3_i7	body	probo	8.12522	-0.551789	2.24109e-07	8.6075e-06	0.421	0	0.454	0	0.557	0	0.434	0	0.324	0	0.111	0
TRINITY_DN147752_c5_g1_i4	body	probo	-7.44781	-0.630437	2.24906e-07	8.63316e-06	0.112	0.988	0	0.519	0	0	0	3.758	0	8.811	0	1.624
TRINITY_DN125503_c0_g1_i1	body	probo	-3.53823	2.18127	2.25713e-07	8.65919e-06	4.676	17.68	8.613	58.026	4.435	27.771	8.599	53.843	3.034	17.859	13.875	43.518
TRINITY_DN153936_c11_g1_i1	body	probo	3.99991	1.78734	2.27368e-07	8.71769e-06	7.332	0.186	2.278	0.086	1.804	0.171	2.601	0.109	2.404	0.102	4.315	0.051
TRINITY_DN152697_c3_g1_i5	body	probo	4.99547	0.219487	2.27723e-07	8.7263e-06	1.926	0	1.25	0	0.745	0.095	1.219	0	0.981	0.051	0.923	0
TRINITY_DN150872_c4_g5_i18	body	probo	11.3555	2.42421	2.28502e-07	8.74625e-06	35.378	0	3.862	0	7.029	0	1.003	0.048	0.837	0	0.907	0
TRINITY_DN152616_c2_g1_i4	body	probo	9.6961	0.843029	2.28569e-07	8.74625e-06	5.695	0	0.324	0	1.086	0	0.677	0	0.828	0	0.78	0
TRINITY_DN149022_c1_g2_i14	body	probo	5.28615	0.731009	2.28794e-07	8.74625e-06	0.711	0	0.287	0	0.395	0	1.761	0	0.603	0	1.863	0.041
TRINITY_DN145022_c1_g8_i6	body	probo	-7.38291	0.709666	2.28888e-07	8.74625e-06	0.009	0.354	0	1.124	0	0.883	0	0.495	0.027	0	0	0.477
TRINITY_DN141344_c1_g2_i2	body	probo	7.93666	5.59434	2.28896e-07	8.74625e-06	166.594	1.194	153.048	0	128.093	0	49.455	0	73.763	0	64.44	0
TRINITY_DN118721_c0_g1_i4	body	probo	-7.72621	3.54107	2.30827e-07	8.81498e-06	1.655	64.305	0.037	15.535	0	27.325	0	29.374	0	10.107	0	18.745
TRINITY_DN149494_c6_g1_i9	body	probo	8.55039	-0.188121	2.31593e-07	8.83918e-06	2.581	0	1.639	0	2.451	0	0.343	0	1.972	0	0.971	0
TRINITY_DN111382_c0_g1_i1	body	probo	3.6502	2.21309	2.32188e-07	8.85112e-06	4.208	0.186	5.158	0.13	4.094	0	2.52	0.085	3.286	0.644	2.81	0.081
TRINITY_DN99405_c0_g1_i1	body	probo	-3.14036	1.69028	2.32213e-07	8.85112e-06	0.262	1.772	0.352	0.627	0.233	0.921	0.172	1.087	0.252	0.729	0.207	1.289
TRINITY_DN153535_c1_g1_i14	body	probo	4.7337	1.00159	2.32302e-07	8.85112e-06	0.524	0.075	1.547	0	0.996	0	2.367	0	1.936	0.169	2.11	0
TRINITY_DN151082_c4_g14_i4	body	probo	5.56724	0.524845	2.33929e-07	8.90049e-06	7.238	0	10.752	0	1.176	0	4.092	0	4.466	0	1.99	0.142
TRINITY_DN34572_c0_g1_i1	body	probo	5.27608	2.80072	2.33978e-07	8.90049e-06	32.301	1.361	34.46	0.292	31.06	0	16.657	0.375	19.636	0.178	16.032	0
TRINITY_DN148814_c1_g1_i1	body	probo	5.33961	2.37582	2.34059e-07	8.90049e-06	2.366	0	3.491	0	1.356	0.085	7.163	0	4.448	0	6.416	0.152
TRINITY_DN145351_c2_g2_i1	body	probo	-6.26863	1.21631	2.34129e-07	8.90049e-06	0	0.653	0	0.605	0	0.171	0.117	0.495	0.009	5.143	0	0.497
TRINITY_DN136266_c1_g1_i1	body	probo	4.41671	0.0215344	2.35529e-07	8.94366e-06	4.928	0	1.945	0	2.029	0	1.626	0	1.927	0.254	1.194	0.051
TRINITY_DN149944_c2_g2_i2	body	probo	-7.45805	4.92014	2.35532e-07	8.94366e-06	0.131	24.133	0.074	12.413	0.162	6.169	0.199	1.619	0.018	1.144	0	0.193
TRINITY_DN151009_c9_g1_i7	body	probo	10.9939	2.0736	2.37151e-07	9.00005e-06	16.422	0	0.593	0	1.275	0	0.948	0	0.783	0	0.868	0
TRINITY_DN151108_c3_g2_i1	body	probo	6.94228	1.77514	2.38356e-07	9.03951e-06	7.145	0	9.567	0	8.097	0	43.403	0	45.583	0.517	0.78	0
TRINITY_DN150785_c0_g3_i1	body	probo	8.77108	0.00530657	2.38461e-07	9.03951e-06	3.021	0	0.704	0	0.835	0	0.614	0	0.549	0	0.645	0
TRINITY_DN153487_c4_g2_i10	body	probo	11.258	2.33054	2.38937e-07	9.0505e-06	0	0	4.779	0	2.837	0	3.189	0	6.905	0	2.038	0
TRINITY_DN146452_c3_g1_i5	body	probo	-5.15811	-0.775954	2.39021e-07	9.0505e-06	1.253	5.073	0	7.735	0.296	0	0.587	14.887	0	9.641	0.406	6.191
TRINITY_DN103383_c0_g1_i1	body	probo	-3.88775	1.12147	2.40468e-07	9.10017e-06	0.327	1.305	0.139	1.48	0.278	1.794	0.081	1.39	0.153	0.313	0.096	1.289
TRINITY_DN146803_c15_g1_i2	body	probo	4.81497	-0.80402	2.41563e-07	9.13643e-06	2.609	0.037	2.232	0	2.056	0	2.177	0	1.828	0.212	1.441	0
TRINITY_DN147492_c3_g2_i10	body	probo	8.09183	-0.579997	2.42956e-07	9.18242e-06	1.431	0	1.084	0	0.916	0	0.506	0	1.044	0	0.374	0
TRINITY_DN151951_c13_g1_i10	body	probo	-4.42685	0.133342	2.43053e-07	9.18242e-06	0.206	2.462	0.139	0.27	0.224	1.67	0.063	2.513	0.18	0.856	0	0.944
TRINITY_DN152032_c0_g2_i1	body	probo	8.20608	-0.485662	2.43856e-07	9.20756e-06	1.365	0	0.343	0	0.978	0	0.903	0	0.666	0	2.078	0
TRINITY_DN152862_c5_g10_i1	body	probo	13.486	11.4791	2.44709e-07	9.23455e-06	1.178	0.559	9.261	0	0.269	0	10543.3	0.411	23745.6	0.102	3426.27	0.416
TRINITY_DN149229_c1_g1_i4	body	probo	11.34	2.40912	2.45541e-07	9.26072e-06	94.033	0	10.493	0	4.587	0	2.249	0	2.359	0	5.485	0
TRINITY_DN147919_c2_g1_i1	body	probo	-3.46052	0.251419	2.46616e-07	9.29604e-06	0.187	1.623	0.241	0.843	0.332	0.712	0.081	0.894	0.144	0.712	0.119	1.177
TRINITY_DN148757_c2_g1_i1	body	probo	-2.72777	-0.0464386	2.47863e-07	9.33781e-06	0.131	0.727	0.352	0.551	0.215	0.55	0.217	0.532	0.18	2.254	0.302	0.761
TRINITY_DN152609_c6_g1_i1	body	probo	4.71187	1.34906	2.48293e-07	9.34873e-06	86.617	0	97.926	0	95.471	0	22.754	0	29.566	5.066	25.983	1.055
TRINITY_DN148532_c0_g4_i2	body	probo	11.0994	6.82439	2.50427e-07	9.42378e-06	415.054	0	108.141	0	256.931	0	0.849	0	1.26	0.288	0.597	0
TRINITY_DN152571_c11_g3_i6	body	probo	4.17431	2.46777	2.50651e-07	9.42691e-06	5.677	0	2.936	0.054	1.742	0.171	5.366	0.145	0.945	0.127	5.676	0.152
TRINITY_DN144812_c0_g1_i3	body	probo	13.1922	4.23195	2.53916e-07	9.54436e-06	89.778	0	13.299	0	8.69	0	8.473	0	0	0	9.863	0
TRINITY_DN143194_c4_g2_i1	body	probo	5.57243	-0.195398	2.54361e-07	9.55572e-06	2.534	0	3.065	0	1.293	0	9.891	0	4.231	0.263	5.023	0
TRINITY_DN43630_c0_g2_i1	body	probo	-5.44733	-0.749857	2.56435e-07	9.62825e-06	0.084	0.354	0	3.835	0.135	0.427	0.063	1.1	0.036	6.202	0.088	0.477
TRINITY_DN145776_c8_g1_i2	body	probo	4.98242	1.54426	2.57082e-07	9.64712e-06	16.095	0.559	6.723	0	5.521	0	14.064	0	16.674	0	10.42	0.294
TRINITY_DN148710_c12_g1_i1	body	probo	3.58883	0.724496	2.58477e-07	9.69403e-06	3.47	0.131	2.445	0.151	2.119	0.152	3.279	0	2.53	0.093	3.224	0.142
TRINITY_DN139288_c0_g2_i1	body	probo	4.78208	2.19855	2.59429e-07	9.72429e-06	45.403	0	77.635	0	51.752	0	21.318	0	27.081	3.253	46.871	1.492
TRINITY_DN83207_c0_g1_i2	body	probo	8.90655	0.125044	2.61668e-07	9.80274e-06	4.236	0	13.058	0	4.668	0	1.274	0	3.412	0	2.03	0
TRINITY_DN152138_c5_g1_i3	body	probo	7.95386	-0.695231	2.63243e-07	9.85622e-06	0.131	0	0.167	0	0.251	0	0.099	0	0.117	0	0.072	0
TRINITY_DN122031_c0_g1_i1	body	probo	5.23316	1.06942	2.67443e-07	1.00079e-05	5.34	0.149	6.001	0.162	5.826	0	1.969	0	3.646	0.102	1.727	0
TRINITY_DN142628_c1_g3_i5	body	probo	3.87718	2.49007	2.68152e-07	1.00229e-05	62.714	0.69	51.371	0.843	41.429	0	104.394	1.426	31.574	3.363	61.925	4.252
TRINITY_DN119511_c0_g1_i1	body	probo	-3.24295	0.935336	2.68199e-07	1.00229e-05	0.542	1.026	0.194	1.783	0.162	0.531	0.343	1.063	0.153	2.652	0.127	0.984
TRINITY_DN151560_c5_g4_i9	body	probo	5.60688	1.97816	2.68398e-07	1.00229e-05	6.902	0	0.908	0.054	2.684	0	1.12	0	2.017	0	1.226	0.061
TRINITY_DN144698_c1_g2_i1	body	probo	4.9686	0.656287	2.68444e-07	1.00229e-05	2.329	0	1.491	0	3.321	0	0.623	0.145	2.242	0.136	2.141	0
TRINITY_DN136674_c0_g1_i2	body	probo	2.94739	3.3538	2.7018e-07	1.00822e-05	10.25	0.261	3.186	0.227	3.6	0.304	7.01	0.64	4.448	1.296	9.736	0.355
TRINITY_DN152547_c1_g1_i2	body	probo	5.22606	0.864375	2.72866e-07	1.01748e-05	2.132	0.093	2.278	0	0.718	0	5.618	0	1.81	0	1.449	0.041
TRINITY_DN13879_c0_g1_i1	body	probo	-4.93073	-0.494577	2.72967e-07	1.01748e-05	0.084	0.932	0.111	1.07	0.054	0.854	0.045	0	0.036	2.398	0.048	1.157
TRINITY_DN145095_c6_g1_i2	body	probo	5.39713	0.589207	2.73142e-07	1.01757e-05	1.44	0	2	0.043	1.481	0	0.352	0	1.422	0	1.712	0.03
TRINITY_DN153123_c1_g1_i1	body	probo	9.97785	1.10533	2.73581e-07	1.01864e-05	9.838	0	3.38	0	3.25	0	0.334	0	0.495	0	1.226	0
TRINITY_DN149967_c1_g1_i2	body	probo	-4.32057	0.178857	2.74634e-07	1.02199e-05	0.44	1.772	0.482	1.621	0	1.955	0.054	2.344	0.108	1.398	0.04	1.857
TRINITY_DN148662_c5_g3_i7	body	probo	8.91941	0.136809	2.75266e-07	1.02377e-05	0.72	0	0.389	0	2.909	0	0.37	0	0.639	0	0.541	0
TRINITY_DN140361_c0_g1_i4	body	probo	5.58738	3.46482	2.75733e-07	1.02494e-05	45.852	0.205	5.658	0.205	4.3	0.209	10.325	0	4.249	0.517	15.802	0
TRINITY_DN141843_c1_g2_i10	body	probo	-5.9305	0.728348	2.76511e-07	1.02691e-05	0.355	1.044	0.333	12.727	0.476	1.718	0.199	44.877	0	30.042	0.971	2.05
TRINITY_DN150894_c3_g1_i3	body	probo	4.67796	3.54322	2.76569e-07	1.02691e-05	24.446	0.485	7.742	0.702	6.921	0.142	24.145	0	8.319	0.457	24.025	0.091
TRINITY_DN316625_c0_g1_i1	body	probo	-2.90518	0.571642	2.77569e-07	1.03005e-05	0.29	1.156	0.38	0.907	0.368	0.788	0.235	1.655	0.225	0.907	0.295	1.401
TRINITY_DN154291_c4_g1_i1	body	probo	4.6068	1.25761	2.78475e-07	1.03284e-05	27.018	0	24.468	0	11.069	0	39.492	0	16.215	3.016	79.207	0.66
TRINITY_DN150481_c11_g2_i10	body	probo	6.48959	0.84289	2.81935e-07	1.0451e-05	5.331	0	0.685	0	1.266	0.095	1.409	0	1.567	0	1.719	0
TRINITY_DN151633_c2_g1_i5	body	probo	6.40728	0.525236	2.82651e-07	1.04717e-05	3.638	0	1.148	0	0.171	0	1.391	0	1.17	0.051	0.708	0
TRINITY_DN152413_c4_g1_i19	body	probo	5.2358	0.685454	2.83628e-07	1.05021e-05	0.365	0.019	1.185	0	1.122	0	0.623	0	1.296	0	3.335	0.051
TRINITY_DN154085_c1_g3_i6	body	probo	-6.99807	0.760705	2.84616e-07	1.05328e-05	0	1.1	0.065	3.241	0	0	0.054	3.879	0.045	31.034	0.143	0.781
TRINITY_DN149676_c4_g2_i14	body	probo	8.28151	-0.419516	2.85245e-07	1.05503e-05	1.618	0	1.408	0	0.485	0	0.614	0	1.035	0	0.414	0
TRINITY_DN154379_c7_g3_i3	body	probo	-3.61305	3.30406	2.87448e-07	1.06259e-05	2.403	18.706	2.491	7.249	1.589	8.57	0.668	8.41	1.404	3.804	1.059	8.89
TRINITY_DN148524_c8_g5_i1	body	probo	4.94597	-0.70875	2.87746e-07	1.06311e-05	2.403	0	1.093	0	1.508	0	1.201	0	1.747	0	1.313	0.071
TRINITY_DN151482_c8_g5_i3	body	probo	5.7361	1.89488	2.90569e-07	1.07294e-05	7.837	0	9.798	0	6.472	0	2.457	0	2.287	0	1.17	0.162
TRINITY_DN153274_c3_g2_i2	body	probo	7.72167	-0.891097	2.91029e-07	1.07405e-05	0.935	0	0.361	0	0.557	0	0.976	0	1.224	0	0.804	0
TRINITY_DN149726_c5_g2_i13	body	probo	8.57649	-0.165615	2.91516e-07	1.07526e-05	0.346	0	0.315	0	1.077	0	1.174	0	0.954	0	0.199	0
TRINITY_DN151162_c4_g2_i1	body	probo	-7.79889	1.67283	2.93511e-07	1.08202e-05	0.131	1.1	0.12	0	0	1.3	0.099	15.454	0.108	90.102	0.183	17.131
TRINITY_DN147752_c5_g1_i10	body	probo	-12.2391	3.26807	2.95913e-07	1.09027e-05	0	5.39	0	2.377	0	0	0	0	0	3.482	0	10.291
TRINITY_DN141570_c0_g1_i1	body	probo	3.83112	0.100471	2.99911e-07	1.1044e-05	1.16	0	1.259	0	0.826	0	2.692	0	1.783	0.254	1.934	0.061
TRINITY_DN146364_c0_g1_i4	body	probo	4.2554	1.49785	3.00471e-07	1.10585e-05	6.2	0	4.519	0	4.094	0	5.275	0	4.114	0.347	3.829	0.284
TRINITY_DN144800_c2_g1_i1	body	probo	2.78169	4.68784	3.00726e-07	1.10618e-05	27.307	1.678	16.596	0.583	24.821	1.129	14.642	1.003	15.99	5.16	16.446	1.096
TRINITY_DN147884_c7_g1_i2	body	probo	3.56615	2.82703	3.01983e-07	1.11019e-05	4.863	0.541	8.113	0.119	5.018	0.123	2.385	0.072	5.762	0.305	3.932	0.173
TRINITY_DN144937_c6_g1_i2	body	probo	4.39333	0.958539	3.03264e-07	1.11419e-05	10.474	0.802	13.762	0.475	8.277	0	10.27	0	11.452	0.288	10.818	0.101
TRINITY_DN135445_c1_g1_i1	body	probo	-3.57705	0.546492	3.03403e-07	1.11419e-05	0.206	0.466	0.37	1.966	0.197	3.066	0.181	2.066	0.171	1.347	0.47	0.974
TRINITY_DN139561_c0_g1_i3	body	probo	5.22496	1.35025	3.04112e-07	1.11618e-05	7.005	0.373	3.445	0	2.675	0	12.574	0	5.726	0	8.669	0.091
TRINITY_DN129926_c0_g2_i1	body	probo	5.26968	1.21444	3.04997e-07	1.11882e-05	37.155	0.298	9.354	0	9.767	0	7.226	0	8.427	0	5.755	0.294
TRINITY_DN149057_c3_g3_i4	body	probo	4.25816	4.12699	3.05734e-07	1.12091e-05	28.224	0.317	4.455	0.054	2.675	0.294	5.375	0.242	3.538	0.474	5.31	0.132
TRINITY_DN152882_c1_g3_i10	body	probo	-7.46707	0.400293	3.06219e-07	1.12147e-05	0	3.003	0	1.621	0.117	10.155	0	0.58	0	1.635	0.056	0.071
TRINITY_DN135643_c0_g1_i1	body	probo	8.94865	0.162409	3.06222e-07	1.12147e-05	5.536	0	1.269	0	2.002	0	1.039	0	0.567	0	0.836	0
TRINITY_DN146480_c8_g1_i1	body	probo	-2.50244	1.46861	3.07494e-07	1.12551e-05	0.393	1.119	0.583	0.875	0.341	1.186	0.533	1.522	0.252	2.067	0.486	1.269
TRINITY_DN57156_c0_g2_i1	body	probo	7.67839	-0.921085	3.0902e-07	1.12998e-05	1.309	0	1.834	0	1.05	0	1.147	0	1.233	0	0.653	0
TRINITY_DN151869_c4_g1_i2	body	probo	5.50466	1.31395	3.09053e-07	1.12998e-05	5.686	0.224	6.436	0	3.196	0	2.719	0	1.909	0	2.404	0.041
TRINITY_DN146454_c3_g5_i8	body	probo	-4.02354	-0.0337442	3.10273e-07	1.13383e-05	0.103	0.69	0	0.508	0.162	0.399	0.054	0.544	0	0.89	0.04	0.173
TRINITY_DN130304_c0_g1_i1	body	probo	4.28059	-0.103838	3.11351e-07	1.13714e-05	4.096	0	3.436	0	1.562	0	3.387	0	4.61	0	2.866	0.193
TRINITY_DN143511_c0_g2_i1	body	probo	4.31924	0.634091	3.12675e-07	1.14136e-05	28.598	0	24.866	1.221	19.92	0	26.9	0	15.251	0	19.256	0.974
TRINITY_DN146250_c0_g1_i1	body	probo	7.59876	-0.987638	3.13833e-07	1.14496e-05	0.617	0	0.528	0	0.485	0	0.37	0	0.702	0	0.382	0
TRINITY_DN150984_c7_g1_i1	body	probo	-5.33153	-1.05484	3.1464e-07	1.14607e-05	0	0.504	0	0	0.045	0.531	0	0.677	0.054	1.635	0.096	1.776
TRINITY_DN49956_c0_g1_i1	body	probo	-3.50177	-0.743203	3.14642e-07	1.14607e-05	0.337	0.298	0.185	0.691	0.323	2.088	0.226	1.788	0.207	1.923	0.088	1.35
TRINITY_DN153189_c5_g3_i1	body	probo	4.81221	-0.812773	3.14651e-07	1.14607e-05	4.723	0	9.307	0	4.587	0	5.501	0	6.014	0.593	6.75	0
TRINITY_DN151699_c2_g1_i3	body	probo	4.04349	-0.284733	3.14821e-07	1.14607e-05	23.071	0	10.4	0	7.81	0	8.608	0	8.877	0.686	8.223	0.487
TRINITY_DN152571_c10_g1_i2	body	probo	5.81642	3.78578	3.15257e-07	1.14703e-05	38.174	2.126	39.341	0	34.472	0	124.519	0	28.441	0.449	134.532	0.497
TRINITY_DN148421_c3_g1_i2	body	probo	4.46205	1.07402	3.17657e-07	1.15514e-05	4.826	0.093	2.982	0	2.433	0.114	1.761	0	3.547	0	1.457	0.112
TRINITY_DN150671_c9_g1_i1	body	probo	4.25619	0.448368	3.17928e-07	1.15524e-05	3.03	0	1.686	0	1.876	0	2.62	0	2.944	0.483	2.356	0
TRINITY_DN153312_c7_g1_i1	body	probo	-2.58889	0.563633	3.18029e-07	1.15524e-05	2.89	9.437	2.899	6.45	3.851	7.28	2.556	5.619	2.557	24.866	3.415	5.643
TRINITY_DN141655_c1_g1_i2	body	probo	8.61991	-0.127592	3.19638e-07	1.16045e-05	0.973	0	9.613	0	3.214	0	11.716	0	8.544	0	9.457	0
TRINITY_DN150517_c0_g4_i6	body	probo	4.95406	-0.702228	3.22624e-07	1.17066e-05	0.271	0	0.25	0	0.664	0	0.488	0	0.594	0.042	0.541	0
TRINITY_DN143752_c15_g2_i1	body	probo	-2.90179	1.17855	3.24346e-07	1.17598e-05	1.992	4.271	0.796	2.571	2.639	3.645	1.518	9.364	1.296	13.547	0.669	4.983
TRINITY_DN145022_c1_g8_i9	body	probo	-4.93181	-0.040429	3.24441e-07	1.17598e-05	0.168	1.996	0.083	0.173	0	0.313	0.054	1.377	0.027	0.644	0.04	1.198
TRINITY_DN150019_c4_g1_i9	body	probo	8.60432	-0.141163	3.26579e-07	1.18309e-05	0.701	0	0.185	0	0.189	0	0.145	0	0.126	0	0.374	0
TRINITY_DN154222_c4_g5_i8	body	probo	-3.97331	0.247901	3.33262e-07	1.20664e-05	2.497	4.998	2.352	11.354	4.345	12.006	1.472	3.855	0.846	53.807	1.274	19.344
TRINITY_DN145413_c14_g3_i2	body	probo	4.59054	1.88294	3.33964e-07	1.20853e-05	21.603	1.138	66.439	0.843	12.46	0	31.471	1.1	47.167	2.432	47.612	0
TRINITY_DN151611_c0_g2_i1	body	probo	7.65952	-0.937224	3.35541e-07	1.21358e-05	0.505	0	0.982	0	0.512	0	0.425	0	0.513	0	0.533	0
TRINITY_DN149902_c4_g6_i3	body	probo	-7.53902	2.14783	3.38364e-07	1.22313e-05	0	1.678	0	1.361	0	0	0	3.927	0.144	13.064	0.024	3.603
TRINITY_DN150892_c1_g1_i1	body	probo	5.79483	2.0965	3.40213e-07	1.22915e-05	21.509	0.634	19.643	0	12.316	0	6.874	0	9.651	0	6.782	0.061
TRINITY_DN128172_c0_g1_i1	body	probo	5.59931	0.99354	3.41732e-07	1.23269e-05	4.648	0	11.243	0	5.171	0	1.147	0	20.365	0	9.449	0.244
TRINITY_DN104528_c0_g1_i1	body	probo	6.31334	4.48182	3.41839e-07	1.23269e-05	72.393	0.634	14.225	0	11.841	0	31.543	0.387	13.784	0.212	34.318	0
TRINITY_DN150324_c1_g4_i2	body	probo	11.5055	2.57038	3.41861e-07	1.23269e-05	7.323	0	6.835	0	3.654	0	1.77	0	1.143	0	0	0
TRINITY_DN153221_c14_g6_i1	body	probo	4.10867	0.462568	3.41928e-07	1.23269e-05	0.814	0	0.759	0	1.113	0	1.003	0.097	2.278	0.127	1.337	0.02
TRINITY_DN144203_c2_g5_i4	body	probo	9.57804	0.734121	3.44025e-07	1.23958e-05	5.209	0	0.389	0	0.26	0	1.49	0	0.918	0	1.29	0
TRINITY_DN131654_c0_g3_i1	body	probo	-5.9536	0.671263	3.4815e-07	1.25377e-05	0.449	21.447	0	2.063	2.558	23.319	0	2.719	0.279	18.478	0.541	36.739
TRINITY_DN152907_c2_g2_i2	body	probo	5.91379	3.46013	3.50683e-07	1.26221e-05	7.397	0	2.056	0	4.237	0.123	3.685	0	1.459	0	5.039	0.061
TRINITY_DN153644_c3_g1_i4	body	probo	-3.50377	2.76205	3.5228e-07	1.26728e-05	7.173	32.525	9.613	19.306	15.853	29.859	8.31	49.481	19.564	192.014	6.989	99.428
TRINITY_DN140088_c0_g1_i2	body	probo	10.7098	1.80177	3.52889e-07	1.26879e-05	0	0	7.427	0	12.155	0	11.616	0	8.643	0	20.435	0
TRINITY_DN150244_c0_g1_i1	body	probo	-4.79498	-0.261791	3.54727e-07	1.27471e-05	0	0	0	1.502	0.197	1.708	0.063	2.598	0.153	4.872	0.215	1.045
TRINITY_DN147555_c2_g3_i1	body	probo	4.10286	0.55922	3.5517e-07	1.27562e-05	6.995	0.317	6.464	0	4.704	0.37	5.889	0	6.806	0.076	6.647	0.244
TRINITY_DN153303_c0_g1_i1	body	probo	4.42256	1.59786	3.56196e-07	1.27862e-05	5.677	0.392	7.631	0.14	3.339	0	4.941	0	3.565	0.28	6.567	0.03
TRINITY_DN150788_c4_g5_i2	body	probo	8.51108	-0.222525	3.60287e-07	1.29262e-05	2.936	0	2.01	0	1.481	0	0.804	0	1.486	0	0.279	0
TRINITY_DN115170_c0_g1_i2	body	probo	-3.02513	0.59177	3.61284e-07	1.2955e-05	2.955	8.243	5.751	20.181	7.604	27.391	5.185	14.814	3.466	18.698	4.418	18.806
TRINITY_DN153906_c4_g7_i10	body	probo	11.3296	2.39905	3.65986e-07	1.31166e-05	10.437	0	0.333	0	0.413	0	0.343	0	0.684	0	0.478	0
TRINITY_DN316250_c0_g2_i1	body	probo	-3.59737	0.0888827	3.66686e-07	1.31346e-05	0.122	0.765	0.185	0.67	0.117	0.294	0.108	0.604	0.045	0.424	0.032	0.873
TRINITY_DN149000_c2_g1_i1	body	probo	7.85149	-0.785163	3.67886e-07	1.31705e-05	5.592	0	7.279	0	5.682	0	7.497	0	14.684	0	9.003	0
TRINITY_DN149663_c0_g1_i1	body	probo	-4.69609	-0.954116	3.69092e-07	1.32067e-05	0.29	0.336	0	1.901	0.063	2.278	0	1.474	0.063	2.093	0.135	0.436
TRINITY_DN148058_c4_g4_i5	body	probo	6.43106	4.43069	3.69987e-07	1.32316e-05	46.095	0.97	61.539	0	28.906	0	17.777	0	26.856	0.119	14.194	0.041
TRINITY_DN153360_c2_g1_i2	body	probo	-3.47425	2.04035	3.71474e-07	1.32777e-05	0.87	4.178	0.63	4.095	0.314	0.721	0.352	4.821	0.513	2.465	0.541	1.715
TRINITY_DN147329_c8_g5_i1	body	probo	4.6488	-0.229218	3.74082e-07	1.33638e-05	9.595	0	12.03	0	9.031	0	3.062	0	3.7	0.466	7.658	0.173
TRINITY_DN138402_c0_g2_i1	body	probo	9.02601	0.231531	3.76855e-07	1.34557e-05	3.741	0	5.094	0	1.311	0	0.506	0	1.513	0	0.772	0
TRINITY_DN153826_c3_g1_i1	body	probo	4.7734	1.17442	3.77789e-07	1.34819e-05	6.855	0.205	3.269	0	2.307	0	2.159	0	2.809	0.152	1.624	0.03
TRINITY_DN145384_c1_g1_i1	body	probo	-6.34347	2.33785	3.81867e-07	1.36201e-05	1.309	7.273	0	8.88	0.108	11.304	0	6.114	0	16.131	0.024	11.62
TRINITY_DN149494_c6_g1_i7	body	probo	4.2648	1.40955	3.82262e-07	1.36263e-05	1.926	0	3.214	0	1.409	0	1.301	0	2.107	0.152	1.704	0.122
TRINITY_DN151050_c1_g2_i2	body	probo	4.78648	0.856411	3.82448e-07	1.36263e-05	2.562	0	0.908	0	0.682	0	1.147	0	0.765	0	2.054	0.081
TRINITY_DN133121_c1_g1_i2	body	probo	-7.57169	9.33232	3.82872e-07	1.36283e-05	300.176	4351.98	6.335	5322.47	7.99	3194.55	6.838	9053.66	0.864	4550.99	2.34	1776.04
TRINITY_DN146858_c5_g2_i6	body	probo	-8.66785	5.59453	3.8291e-07	1.36283e-05	3.806	161.937	0.074	34.636	0	84.85	0	155.378	0	381.961	0.032	113.566
TRINITY_DN149525_c3_g2_i2	body	probo	7.59317	3.1365	3.85403e-07	1.37097e-05	83.737	0	14.79	0.173	6.266	0	1.879	0	4.439	0	3.702	0.081
TRINITY_DN138740_c0_g1_i1	body	probo	4.38917	0.311866	3.86606e-07	1.37452e-05	0.739	0	0.463	0	0.709	0	0.705	0	0.756	0.152	1.592	0
TRINITY_DN147309_c1_g1_i7	body	probo	5.38972	1.21458	3.86976e-07	1.37511e-05	2.057	0	2.584	0	2.199	0.256	7.479	0	2.539	0	4.41	0.041
TRINITY_DN152548_c4_g2_i2	body	probo	-6.23527	8.16483	3.88171e-07	1.37863e-05	100.112	333.441	3.76	166.666	10.422	57.098	4.679	563.597	5.96	5724.23	11.503	965.065
TRINITY_DN151139_c1_g1_i3	body	probo	3.87856	1.83007	3.88639e-07	1.37955e-05	8.65	0.261	4.603	0	6.068	0.19	7.253	0.846	5.321	0.229	5.732	0.142
TRINITY_DN151737_c2_g11_i2	body	probo	12.5162	3.56278	3.9131e-07	1.3883e-05	19.265	0	0.343	0	0.682	0	0.795	0	0.45	0	0.119	0
TRINITY_DN133127_c0_g2_i1	body	probo	3.68881	3.78221	3.93959e-07	1.39696e-05	21.453	0.336	21.671	0.13	17.864	0.256	17.352	0.483	31.394	5.685	16.733	0.629
TRINITY_DN152411_c5_g12_i5	body	probo	-3.0967	0.979091	4.01894e-07	1.42434e-05	0.533	2.76	0.37	0.756	0.377	0.997	0.244	2.368	0.297	1.737	0.334	1.066
TRINITY_DN153798_c2_g5_i5	body	probo	3.97558	2.07717	4.07139e-07	1.44217e-05	5.602	0.149	11.391	0.184	7.182	0	13.495	0	7.662	0.576	9.895	0.68
TRINITY_DN153189_c5_g2_i2	body	probo	8.95103	0.165794	4.10431e-07	1.45264e-05	0.262	0	0.157	0	0.144	0	1.111	0	0.243	0	1.067	0
TRINITY_DN173984_c0_g2_i1	body	probo	8.54712	-0.191207	4.10528e-07	1.45264e-05	5.639	0	7.011	0	0.718	0	8.003	0	4.132	0	11.781	0
TRINITY_DN150638_c5_g8_i1	body	probo	6.47712	4.08584	4.11376e-07	1.45487e-05	62.742	0.485	14.058	0	5.566	0	9.945	0.121	9.498	0.119	16.462	0
TRINITY_DN123558_c0_g1_i1	body	probo	-4.1133	-0.342002	4.22308e-07	1.49274e-05	0.411	1.138	0.148	0.216	0.036	1.528	0.027	1.39	0.054	1.356	0.08	1.177
TRINITY_DN148542_c1_g1_i5	body	probo	-7.58758	0.948568	4.27812e-07	1.5114e-05	0	0	0	0.486	0	0.313	0	2.562	0.054	4.422	0.032	5.937
TRINITY_DN146918_c1_g2_i1	body	probo	7.1503	2.56873	4.297e-07	1.51727e-05	17.769	0.131	2.538	0	1.768	0	1.897	0	2.602	0	2.547	0
TRINITY_DN150172_c3_g1_i3	body	probo	-3.63168	4.25449	4.31208e-07	1.52179e-05	12.026	55.521	4.89	21.812	9.587	35.316	3.171	44.599	2.944	18.342	1.998	29.787
TRINITY_DN114448_c0_g1_i3	body	probo	10.9161	1.99913	4.34693e-07	1.53328e-05	10.914	0	10.132	0	5.602	0	0	0	3.16	0	7.714	0
TRINITY_DN125676_c1_g1_i1	body	probo	3.94808	1.36262	4.34957e-07	1.53341e-05	9.539	0.578	7.751	0.227	4.713	0.228	6.115	0	6.752	0.136	5.206	0.152
TRINITY_DN150873_c2_g1_i1	body	probo	4.34806	-0.469926	4.36242e-07	1.53713e-05	1.3	0	1.584	0	1.176	0	0.967	0	1.287	0.093	0.47	0.03
TRINITY_DN151124_c3_g6_i6	body	probo	5.27369	4.10482	4.41181e-07	1.55371e-05	11.559	0.224	17.133	0	7.253	0	5.628	0	12.676	0.839	9.847	0.112
TRINITY_DN128240_c3_g1_i1	body	probo	4.44135	-0.408146	4.41787e-07	1.55503e-05	6.733	0	3.501	0	5.871	0	3.18	0	2.008	0	4.346	0.233
TRINITY_DN148331_c0_g5_i2	body	probo	4.55697	0.602804	4.42435e-07	1.55649e-05	2.562	0	2.769	0.259	1.903	0	9.358	0	4.943	0.161	6.122	0.101
TRINITY_DN149187_c9_g2_i11	body	probo	4.72093	2.00282	4.42839e-07	1.5571e-05	3.413	0	1.973	0.184	1.643	0	3.649	0	5.321	0.076	2.675	0.081
TRINITY_DN139554_c1_g1_i4	body	probo	-3.57253	-0.204032	4.43885e-07	1.55996e-05	2.188	5.203	0	4.505	0.422	4.859	0.985	2.308	0.315	10.87	2.523	7.48
TRINITY_DN145849_c4_g2_i13	body	probo	5.47255	-0.28618	4.47301e-07	1.57055e-05	0.337	0	0.259	0	1.05	0	0.406	0	0.378	0	0.239	0.02
TRINITY_DN145189_c5_g3_i10	body	probo	8.21899	-0.473691	4.47369e-07	1.57055e-05	0.187	0	0.787	0	0.476	0	0.921	0	0.243	0	0.605	0
TRINITY_DN136781_c1_g1_i1	body	probo	-3.17992	2.13758	4.4845e-07	1.57352e-05	0.224	1.156	0.278	0.983	0.18	1.072	0.84	3.432	0.675	6.956	0.693	2.547
TRINITY_DN149195_c1_g4_i4	body	probo	5.07094	1.33377	4.52041e-07	1.58529e-05	2.095	0	0.889	0	4.758	0	1.256	0	1.648	0.229	1.321	0
TRINITY_DN153393_c10_g2_i23	body	probo	-10.3139	6.86744	4.52452e-07	1.58536e-05	0.15	24.562	0	7.368	0	41.931	0	9.642	0	3.533	0	5.024
TRINITY_DN153197_c0_g2_i5	body	probo	-4.8066	5.54744	4.52535e-07	1.58536e-05	0.496	7.758	2.686	12.759	0.081	4.214	2.737	48.949	2.332	73.852	0.454	14.848
TRINITY_DN145532_c4_g2_i4	body	probo	8.74645	3.12022	4.54342e-07	1.59086e-05	64.229	0.112	3.167	0	1.212	0	4.643	0	3.115	0	6.52	0
TRINITY_DN146226_c10_g1_i7	body	probo	12.6021	6.40907	4.56826e-07	1.59872e-05	1719.84	0	10.15	0	4.785	0	12.465	0	4.799	0	4.426	0.071
TRINITY_DN147068_c2_g4_i1	body	probo	-3.08345	0.352896	4.57199e-07	1.59919e-05	0.767	1.436	0.685	2.474	0.368	2.487	0.47	2.477	0.513	1.694	0.159	1.908
TRINITY_DN143329_c5_g1_i9	body	probo	11.0852	2.16206	4.59979e-07	1.60808e-05	11.073	0	3.788	0	4.336	0	4.182	0	1.287	0	0	0
TRINITY_DN152548_c4_g2_i3	body	probo	-7.39628	2.00856	4.62112e-07	1.61469e-05	2.768	25.345	0	3.511	0.233	3.217	0	29.87	0	171.859	0	55.829
TRINITY_DN136775_c0_g1_i7	body	probo	8.88353	0.10435	4.63314e-07	1.61805e-05	1.758	0	0.732	0	0.987	0	0.732	0	0.432	0	0.088	0
TRINITY_DN128781_c0_g1_i1	body	probo	4.20822	0.522567	4.66481e-07	1.62826e-05	2.394	0.112	2.176	0	1.194	0	2.466	0	2.746	0	2.221	0.122
TRINITY_DN143511_c1_g2_i6	body	probo	7.68355	-0.919501	4.6779e-07	1.63198e-05	0.739	0	1.991	0	1.876	0	1.987	0	1.648	0	1.091	0
TRINITY_DN152063_c1_g2_i1	body	probo	4.11916	1.05625	4.68753e-07	1.63449e-05	37.791	1.082	20.161	0	12.281	1.348	72.119	1.667	42.297	0.424	22.186	0.71
TRINITY_DN113054_c0_g2_i1	body	probo	-3.3137	2.79717	4.69661e-07	1.63588e-05	1.047	4.364	1.639	2.301	0.368	1.177	0.696	4.555	0.738	20.282	0.852	3.846
TRINITY_DN152562_c4_g1_i1	body	probo	4.21348	2.2278	4.69859e-07	1.63588e-05	14.944	1.678	45.147	0.67	12.056	0.655	62.58	0	27.802	3.94	72.321	0.284
TRINITY_DN112160_c0_g1_i1	body	probo	-3.23301	0.841887	4.69887e-07	1.63588e-05	0.926	3.488	0.648	2.582	0.763	3.445	0.777	3.685	0.333	1.212	0.486	3.197
TRINITY_DN100579_c1_g1_i1	body	probo	4.23602	-0.141949	4.71248e-07	1.63911e-05	3.133	0	6.816	0	3.097	0	3.713	0	3.709	0	3.2	0.274
TRINITY_DN147117_c6_g2_i1	body	probo	7.5594	-1.02258	4.71301e-07	1.63911e-05	0.599	0	1	0	1.248	0	0.822	0	1.035	0	1.242	0
TRINITY_DN152578_c6_g6_i7	body	probo	3.55598	4.29292	4.7259e-07	1.64273e-05	41.335	0.186	9.52	1.188	31.446	0.74	9.783	0.797	15.071	2.804	11.909	0.589
TRINITY_DN145732_c0_g3_i7	body	probo	7.54025	-1.03935	4.75574e-07	1.65225e-05	0.44	0	0.343	0	0.26	0	0.479	0	0.648	0	0.486	0
TRINITY_DN152535_c2_g1_i5	body	probo	6.03237	4.18461	4.76471e-07	1.65451e-05	11.933	0.261	13.493	0	6.257	0	16.738	0	10.011	0	12.625	0.183
TRINITY_DN121650_c0_g1_i1	body	probo	4.32985	-0.491907	4.794e-07	1.66381e-05	9.071	0	7.826	0	4.174	0	4.056	0	6.041	0	5.978	0.345
TRINITY_DN153461_c2_g1_i10	body	probo	-3.41126	5.32866	4.80231e-07	1.66584e-05	2.88	17.867	3.038	7.195	2.119	12.68	1.012	11.165	1.377	4.66	1.21	6.911
TRINITY_DN151483_c3_g3_i1	body	probo	4.87122	3.33478	4.82307e-07	1.67217e-05	21.182	0.28	3.788	0	3.501	0.085	5.185	0	4.664	0.576	7.809	0.091
TRINITY_DN152185_c4_g3_i5	body	probo	5.99255	0.885457	4.83115e-07	1.67411e-05	5.172	0.112	1.667	0	3.995	0	10.37	0	0.9	0	19.861	0.162
TRINITY_DN115446_c0_g5_i1	body	probo	3.76849	2.0864	4.84411e-07	1.67773e-05	7.631	0.186	7.705	0	8.483	0.104	2.168	0.133	2.944	0.678	2.977	0.254
TRINITY_DN150935_c3_g8_i9	body	probo	-2.91108	2.02364	4.8472e-07	1.67793e-05	0.393	1.212	0.435	0.789	0.26	1.177	0.307	1.559	0.108	1.178	0.183	0.771
TRINITY_DN153362_c5_g3_i6	body	probo	3.10328	3.0998	4.85303e-07	1.67908e-05	3.105	0.336	3.76	0.108	2.864	0.152	4.526	0.048	2.467	0.661	5.318	0.173
TRINITY_DN153855_c1_g2_i2	body	probo	2.86361	4.72646	4.89853e-07	1.69395e-05	23.118	2.611	51.25	1.188	31.527	2.022	24.561	2.586	24.93	5.787	22.791	0.71
TRINITY_DN153300_c4_g19_i2	body	probo	4.80265	1.5366	4.92518e-07	1.70229e-05	9.081	0.392	12.632	0	8.411	0	17.145	0	8.517	0	5.588	0.345
TRINITY_DN153363_c0_g7_i10	body	probo	-3.12383	-0.455145	4.94493e-07	1.70823e-05	0.374	0.802	0.389	0.864	0.296	0.788	0.063	1.498	0.243	1.406	0.406	2.121
TRINITY_DN146964_c0_g4_i1	body	probo	4.36243	-0.466117	4.9633e-07	1.71369e-05	2.721	0	2.362	0	2.621	0	3.423	0	1.666	0	1.313	0.142
TRINITY_DN150408_c0_g5_i1	body	probo	4.56033	4.03793	4.9977e-07	1.72424e-05	91.096	5.67	131.043	0.875	97.042	6.796	347.091	2.272	189.57	10.531	249.433	0
TRINITY_DN151468_c14_g5_i6	body	probo	4.73597	0.74424	4.99937e-07	1.72424e-05	5.2	0.075	2.389	0.011	1.239	0	0.885	0	1.413	0.085	1.473	0.041
TRINITY_DN146424_c8_g1_i3	body	probo	4.63273	3.53456	5.00155e-07	1.72424e-05	8.968	0.541	11.576	0.119	5.673	0	8.961	0	9.255	0.339	9.035	0.112
TRINITY_DN153166_c3_g4_i1	body	probo	4.90094	3.12376	5.01027e-07	1.72635e-05	10.194	0.522	9.233	0	5.063	0	7.886	0.085	7.031	0.085	5.628	0.081
TRINITY_DN139591_c0_g1_i1	body	probo	4.41931	4.24778	5.01504e-07	1.72711e-05	7.369	0.821	12.641	0	7.702	0.199	13.278	0.121	9.579	0.28	18.795	0.203
TRINITY_DN151556_c0_g5_i13	body	probo	7.49911	-1.06648	5.03321e-07	1.73247e-05	0.692	0	0.37	0	0.61	0	0.343	0	0.36	0	0.494	0
TRINITY_DN145680_c9_g5_i1	body	probo	-7.34728	7.36336	5.04324e-07	1.73504e-05	6.5	205.522	0.88	89.194	1.284	54.583	0.009	203.916	0	80.816	0.438	116.712
TRINITY_DN146967_c2_g1_i1	body	probo	5.56821	-0.029711	5.08639e-07	1.74847e-05	1.506	0	3.001	0.216	2.666	0	2.773	0	1.972	0	2.189	0
TRINITY_DN150557_c0_g4_i12	body	probo	-4.24033	2.96423	5.08751e-07	1.74847e-05	0.374	6.173	0.38	1.458	0.323	3.815	0.072	0.846	0.342	2.838	0.143	0.416
TRINITY_DN151876_c9_g1_i3	body	probo	4.60139	1.49028	5.10972e-07	1.7552e-05	1.234	0	1.945	0	1.607	0.057	1.996	0	3.655	0	2.094	0.112
TRINITY_DN143444_c0_g3_i1	body	probo	4.52203	0.960437	5.14897e-07	1.76778e-05	2.085	0	4.64	0.108	0.646	0	2.358	0.145	2.872	0.068	2.301	0.051
TRINITY_DN152084_c3_g5_i3	body	probo	9.84182	0.980592	5.17883e-07	1.77712e-05	1.515	0	2.195	0	11.365	0	25.057	0	44.89	0	5.501	0
TRINITY_DN142818_c0_g3_i1	body	probo	7.44951	-1.11164	5.19109e-07	1.78041e-05	0.879	0	1.056	0	1.733	0	1.707	0	1.206	0	1.911	0
TRINITY_DN151798_c4_g6_i6	body	probo	5.1664	4.82911	5.21713e-07	1.78843e-05	150.658	0.653	5.297	0.281	8.564	0.285	10.234	0.242	7.464	1.406	16.327	0.447
TRINITY_DN144294_c0_g1_i1	body	probo	-7.72418	2.61911	5.22296e-07	1.78951e-05	0.888	2.853	0.074	1.253	0	2.914	0	16.191	0	103.437	0	24.296
TRINITY_DN145221_c0_g1_i1	body	probo	5.93515	0.308593	5.22818e-07	1.79039e-05	4.031	0.149	1.306	0	1.104	0	1.093	0	1.756	0	1.568	0
TRINITY_DN148176_c2_g1_i4	body	probo	7.77112	-0.851093	5.26663e-07	1.8025e-05	0.496	0	0.361	0	0.305	0	1.039	0	0.9	0	0.772	0
TRINITY_DN145492_c1_g2_i7	body	probo	8.43181	-0.291202	5.26894e-07	1.8025e-05	1.281	0	0.704	0	0.44	0	0.822	0	0.117	0	0.422	0
TRINITY_DN152786_c1_g3_i3	body	probo	8.77573	0.00920815	5.27979e-07	1.80529e-05	1.328	0	1.528	0	2.487	0	0.668	0	2.17	0	0.151	0
TRINITY_DN132444_c0_g2_i2	body	probo	7.50443	-1.06352	5.28278e-07	1.80539e-05	0.337	0	0.38	0	0.431	0	0.28	0	0.252	0	0.43	0
TRINITY_DN146528_c5_g3_i1	body	probo	-7.49706	0.518301	5.31711e-07	1.8162e-05	0.468	2.014	0	2.82	0	0	0	5.715	0	34.753	0	10.423
TRINITY_DN154228_c2_g10_i4	body	probo	4.63733	1.08889	5.3262e-07	1.81837e-05	8.622	0.615	11.993	0	2.298	0	9.349	0	22.355	0.339	22.058	0.477
TRINITY_DN150119_c0_g1_i1	body	probo	11.1493	2.22536	5.33029e-07	1.81884e-05	16.571	0	7.992	0	1.562	0	278.449	0	36.733	0	113.166	0
TRINITY_DN153972_c12_g3_i1	body	probo	3.71864	2.88327	5.34922e-07	1.82369e-05	13.859	0.224	8.409	0.119	7.711	0	10.216	0.314	8.625	2.135	17.378	0.487
TRINITY_DN148541_c5_g1_i1	body	probo	2.66014	5.27087	5.34995e-07	1.82369e-05	14.963	1.082	15.281	1.08	18.331	0.854	29.601	2.151	14.9	6.024	32.232	1.411
TRINITY_DN153418_c3_g2_i1	body	probo	8.02411	-0.637379	5.3561e-07	1.82486e-05	1.805	0	0.426	0	1.302	0	1.4	0	0.684	0	0.669	0
TRINITY_DN144348_c0_g1_i6	body	probo	3.79421	-0.184232	5.37338e-07	1.82937e-05	1.637	0	4.566	0	3.366	0	2.592	0	4.538	0.246	3.439	0.274
TRINITY_DN150466_c6_g2_i1	body	probo	2.33385	5.36756	5.37479e-07	1.82937e-05	34.611	2.984	33.701	2.917	35.199	2.762	29.249	3.722	25.218	7.998	35.798	2.05
TRINITY_DN150978_c8_g5_i8	body	probo	8.17571	-0.5098	5.38176e-07	1.83081e-05	4.47	0	1.222	0	0.853	0	1.825	0	1.486	0	1.441	0
TRINITY_DN153313_c1_g5_i4	body	probo	7.66251	-0.93484	5.50835e-07	1.87292e-05	2.151	0	1.556	0	1.239	0	0.867	0	1.125	0	1.505	0
TRINITY_DN149555_c12_g7_i1	body	probo	2.84774	1.9206	5.5127e-07	1.87345e-05	9.174	0.559	21.198	0.324	10.997	0.645	13.847	0.834	17.727	3.38	10.046	0.964
TRINITY_DN153770_c6_g4_i10	body	probo	-4.05435	2.95945	5.55316e-07	1.88624e-05	0.253	4.774	0.435	2.733	0.215	13.942	0.876	2.924	0.486	2.923	1.353	1.685
TRINITY_DN149546_c3_g1_i3	body	probo	3.32439	3.08602	5.60062e-07	1.9014e-05	2.955	0.242	4.769	0.108	2.693	0.275	8.771	0.205	3.628	0.229	10.436	0.507
TRINITY_DN150408_c0_g3_i4	body	probo	5.18717	1.76852	5.63645e-07	1.9126e-05	9.754	0.336	24.273	0.248	1.104	0	8.69	0	28.297	0.593	9.123	0.091
TRINITY_DN153529_c12_g1_i1	body	probo	10.8912	1.9751	5.6479e-07	1.91551e-05	4.012	0	14.873	0	4.515	0	8.834	0	6.644	0	0	0
TRINITY_DN145120_c0_g3_i2	body	probo	10.53	1.628	5.68854e-07	1.92832e-05	17.011	0	2.649	0	0.566	0	0.542	0	0.81	0	1.934	0
TRINITY_DN153313_c1_g9_i1	body	probo	3.9873	0.708295	5.70167e-07	1.93137e-05	6.107	0.224	5.844	0	7.828	0	2.592	0	5.267	0.5	2.372	0.183
TRINITY_DN152717_c2_g15_i2	body	probo	-3.53323	0.0269529	5.70333e-07	1.93137e-05	0.477	1.417	0.315	1.232	0.197	0.769	0.253	4.531	0.171	1.542	0.215	0.873
TRINITY_DN144146_c0_g2_i1	body	probo	4.4684	2.64272	5.70655e-07	1.93149e-05	16.459	0.839	11.734	0	10.692	0	12.989	0.411	11.974	0.576	9.616	0.081
TRINITY_DN151482_c8_g4_i1	body	probo	4.53017	1.76539	5.7243e-07	1.93652e-05	23.473	0.634	16.04	0	3.07	0	19.909	0	20.392	0.669	9.155	0.487
TRINITY_DN149646_c9_g6_i1	body	probo	-2.96951	0.17921	5.73984e-07	1.9408e-05	0.468	2.816	0.519	0.994	0.386	0.75	0.497	1.909	0.333	3.855	0.318	0.903
TRINITY_DN147901_c3_g10_i9	body	probo	8.41566	-0.305311	5.78794e-07	1.95607e-05	0.458	0	0.278	0	2.101	0	1.111	0	0.603	0	1.011	0
TRINITY_DN152942_c0_g2_i4	body	probo	-12.7388	3.76195	5.83842e-07	1.97084e-05	0	14.827	0	0	0	4.973	0	9.062	0	0	0	7.804
TRINITY_DN142951_c1_g1_i3	body	probo	3.83952	0.450022	5.8402e-07	1.97084e-05	1.01	0	0.75	0	0.548	0	0.903	0	1.071	0.034	1.011	0.081
TRINITY_DN140440_c0_g1_i6	body	probo	8.59346	-0.150876	5.84046e-07	1.97084e-05	0.655	0	0.102	0	0.673	0	0.181	0	0.594	0	0.127	0
TRINITY_DN147277_c4_g2_i31	body	probo	-3.64106	3.03134	5.86143e-07	1.97692e-05	6.378	35.621	5.14	25.129	4.713	30.96	1.951	25.858	1.954	6.066	3.383	10.92
TRINITY_DN149097_c3_g3_i9	body	probo	10.4674	1.56965	5.88285e-07	1.98314e-05	4.077	0	1.278	0	0	0	4.092	0	2.989	0	3.073	0
TRINITY_DN146666_c5_g1_i2	body	probo	8.30934	-0.396637	5.89903e-07	1.9876e-05	0.271	0	3.352	0	2.011	0	1.554	0	1.621	0	1.584	0
TRINITY_DN112238_c0_g3_i1	body	probo	4.92272	0.150936	5.91179e-07	1.9909e-05	6.219	0	2.732	0	1.786	0.275	2.692	0	2.755	0	4.227	0.081
TRINITY_DN151613_c6_g1_i1	body	probo	4.83318	0.519736	6.03122e-07	2.0301e-05	1.291	0.168	4.695	0	0.916	0	5.257	0	3.691	0.127	3.909	0.051
TRINITY_DN130813_c0_g1_i1	body	probo	-3.75865	1.87734	6.03533e-07	2.03018e-05	0.542	1.492	0.185	0.735	0.233	0.275	0.135	1.027	0.126	6.735	0.119	1.908
TRINITY_DN154299_c2_g7_i1	body	probo	-3.33043	5.48187	6.03753e-07	2.03018e-05	10.035	55.204	8.844	30.304	5.79	43.763	6.341	39.524	5.042	10.98	5.501	17.974
TRINITY_DN134880_c0_g1_i1	body	probo	4.05492	3.11703	6.04425e-07	2.03142e-05	17.581	0.615	30.163	0.875	20.171	0.702	11.174	0.23	12.622	0	18.842	0.619
TRINITY_DN140487_c0_g2_i1	body	probo	4.52232	1.27751	6.07543e-07	2.04088e-05	1.711	0	3.547	0	1.724	0.085	2.728	0.217	2.854	0	1.895	0.071
TRINITY_DN153190_c3_g1_i1	body	probo	5.59501	-0.18987	6.08817e-07	2.04413e-05	2.834	0	2.723	0	3.232	0	6.07	0	7.797	0	0.844	0.101
TRINITY_DN317775_c0_g1_i1	body	probo	-4.29505	-0.29173	6.10896e-07	2.05008e-05	0.14	2.667	0.315	0.508	0.117	0.256	0	1.957	0.09	1.584	0.127	1.248
TRINITY_DN146648_c0_g1_i1	body	probo	-3.3965	1.68662	6.12402e-07	2.05411e-05	0.701	1.641	0.908	0.508	0.808	1.879	0.479	6.078	0.567	11.853	0.302	3.714
TRINITY_DN135789_c0_g1_i1	body	probo	6.43554	4.13042	6.1429e-07	2.05872e-05	132.132	0.578	12.789	0	8.052	0	6.341	0.169	8.715	0.169	7.785	0.122
TRINITY_DN152330_c4_g1_i1	body	probo	4.48845	-0.363228	6.14469e-07	2.05872e-05	0.692	0	3.519	0	2.451	0	2.52	0	3.016	0.203	3.152	0.071
[truncated: 2,713 more rows]
