# Supplementary material for: Evolution, Expression Patterns, and Distribution of Novel Ribbon Worm Predatory and Defensive Toxins
Source: Mol Biol Evol. 2022 May 5;39(5):msac096. doi: 10.1093/molbev/msac096 (PMC9132205; doi:10.1093/molbev/msac096)
Supplement: msac096_Supplementary_Data [file msac096_supplementary_data.zip › Supplementary_file4._Putative_toxins.xlsx]

## Sheet: Sheet1
		Proteomics dataset					Differential expression		Annotation
Transcript	Function	Whole specimen	Mucus	Proboscis 1	Proboscis 2	Proboscis 3 LMD	Probo up	Body up	SwissProt	InterProScan	Protein Sequence
TRINITY_DN152942_c0_g2_i10	Predation	No	No	No	No	Yes	Yes	No	---NA---	Insulin-like growth factor-binding protein, IGFBP	CPKGSKLVGKRCISVSCPTGSTRVGKKCLKCPKGSKLKGKRCIPTGCPSGSTKLGNKCVRCPKNTKLVGKKCIRGE*
TRINITY_DN150320_c2_g18_i2	Predation	No	No	No	No	Yes	Yes	No	---NA---	Insulin-like growth factor-binding protein, IGFBP	KGKIMCLQDCPAGTKRDPKNMFRCLGGGGGGGGGSKCPPKHSKVKHKGKIICLQDCPAGTKRNPKNMFSCLG*
TRINITY_DN150320_c2_g18_i4	Predation	No	No	No	No	Yes	Yes	No	---NA---	Insulin-like growth factor-binding protein, IGFBP	CPAGTKRDPKNMFRCLGGGGGGGGGGAKCPPKHTKIKRKGKIMCLQDCPAGTKRNPKNIFSCIGGSSGGGAKCPPKHTKIKRKGKIMCLQDCPAGTKRNPKNIFSCIGGSSGGGAKCPPKHTKVKSKGKIMCLQDCPAGTKRNPKNMFSCLG*
TRINITY_DN150320_c2_g18_i5	Predation	No	No	No	No	Yes	Yes	No	---NA---	Insulin-like growth factor-binding protein, IGFBP	KGKIMCLQDCPAGTKRDPKNMFRCLGGGGGGGGGSKCPPKHSKVKHKGKIICLQDCPAGTKRDPKNMFRCLGG
TRINITY_DN150244_c0_g1_i1	Predation	No	No	No	No	Yes	Yes	No	---NA---	Galactose-binding domain-like	AVELLSNPSFESGRASANSVDGLTSWYSMNKGGTPDAAREGTSAESWNRKNKPSNGMNYITMWARGSHQEGISQDLARPLQPGKTYTLTLDAISSAGTQPWFNPTNIASGLEIYGNSVAHKTAGGGLRPAGHRLLARYNIRGASYKRYTITLKPTFIVRTLSLTVRAESRYPSLIIDNLHLKAAGGGSCGSPAKPPPRPCNKMAAIELITNPSFESG
TRINITY_DN150244_c0_g1_i11	Predation	No	No	No	No	Yes	Yes	No	---NA---	Galactose-binding domain-like	SWYSMNKASPDAAREGTSAERWNRSNKPSNGMNYITMWARGSHQEGISQDLARPLQPGKTYTLTLDAISSAGTQPWFNPTNIASGLEIYGNSVAHKTAGGGLRPAGHRLLARYNIRGASYRRYTITLKPTFIVRTLSLTVRQESRYPSLILDNLHLKASGGLCRGKRSTPPRRSSCRVGEHTLHNFEVAITNTAPPARHSRSQVCFTRVPAFKGRLTQKCARSLTGRYLVVRMKNLKRKRYLTLCEVQYFK*
TRINITY_DN140325_c0_g1_i3	Predation	No	No	No	Yes	No	Yes	No	---NA---	Antistasin-like domaiin	MMKFAVFAVLLIVCAVVAESCERCKILCRPGHEVPCGGACKCVPKGTSKRDLVKTGCAQYVCRKACPNGRKLTANGCDICECN*
TRINITY_DN143264_c0_g1_i1	Predation	Yes	No	No	No	No	Yes	No	---NA---	Pulmonary surfactant-associated protein	RSSMIMIPGRKSCAGEDWTREYWGYLATGHYNHKNQIQYVCVDSAPEGDPKGIKNDNGALLYLVQGVCGSLPCPPYVQGRELTCVVCTK*
TRINITY_DN152331_c4_g4_i3	Predation	Yes	No	Yes	No	No	Yes	No	---NA---	Pulmonary surfactant-associated protein	MMTRFFVFCCILLIYGVIAGTTNRSDVDDVPDEEAQIEQLKRADRGEPAEGRSRLKGGDSSTVYTRWGRNVCQDEAELVYSGIAGGGFYNHQGSGSNLVCLTREPEWGNYTDALEGHARIYGAEYEAPKAIFNTENAPVKKVNGLHDQDVPCAVCRVRHRSSMIMIPGRKSCAGEDWTREYWGYLATGHYNHKNQIQYVCVDSAPEGDP
TRINITY_DN153151_c6_g12_i4	Predation	Yes	No	No	No	No	Yes	No	---NA---	---NA---	PTKAAAKPTKAVHVTKPAAKLKPKKASNKAAAAPKKVAFKKQERNCFSCAKSDAKTCLEKGSTKKCPSHEYFCARELFGKSTNKPTIEAKCETFSACTSVKVKDDHLRCCNTTKSCNKQFVKDEVKKLHPTYNILDEIFGSSAASHRQNFLTIILTLCFFFLATSK*
TRINITY_DN152010_c1_g5_i8	Predation	Yes	No	Yes	Yes	No	Yes	No	---NA---	---NA---	GQLGSELDHLNRSPNVNRRGGKARPREDTYRDPIRGEGSLECYDKFRKGPEKPRKSCQQASRDPIKGIGKIEEFDAVSNGRPLKCRTPRPSSAEQAQKQSPIQRNPVKRQLSANRVQRDPIKGQGDFSTETSTRGKRHAPRASSGGRNPIAGSTDIENQPPCGQHHKRHMDKSVDSNPILGQGSDLKTYDIAREGKSRTPRPQSVSSNPVTGENCNSYVYNDGRNGSRGSSASSTRRQSSDISR*
TRINITY_DN152890_c3_g2_i16	Predation	No	No	Yes	Yes	Yes	Yes	No	---NA---	---NA---	MTCLIVINYNFMNIHIFLFLFTSGLVIDTSIAGEKFKQLMAVSACTGASTKVGRVFVVPRMCTKGGSANSCAHLCRNSKLSTQLRMRGEKGTCFDGLHVYGDSFSAANGIAGYVIGRYQGCANTNCGPNVCCCRFSFK
TRINITY_DN146858_c4_g1_i1	Predation	No	No	No	No	Yes	Yes	No	---NA---	---NA---	RPSGKWCGRSRRFRYYHRFGNCAGRDIRHFRTTSLQVCITACNRECRCRSIQLLNTICYIKRYACPWGKISHKGNRLFNDFVKLGPGVNWHSFGTGHLHGLRRVKTAWCFPRGGYGFRYTHRHGDCSGHDIRRIKARLAACKDACSDDCKCRSIQHHGTTCWIKRYRCSTAQLKGRGNRKINDWVKVRLAGGRGRGRGRGRGRG
TRINITY_DN146858_c4_g1_i4	Predation	Yes	No	No	No	Yes	Yes	No	---NA---	---NA---	KRKPKRKPKRKPKRKPRPSGKWCGRRKRFRYFHRFGNCAGRDIRHFRTTSLQRCITACNRECRCRSIQLLNTICWIKRYACPWGKISHKGNRLFNDFVKLGPGVNWHSFGTGHLHGLRRVKTAWCFPRGGYGFRYTHRHGDCSGHDIRRIKARLAACKDACSDDCKCRSIQHHGTTCWIKRYRCSTAQLKGRGNRKINDWVKVRLAGGHGGGGSLRGWCGRSFR
TRINITY_DN149690_c2_g1_i3	Predation	No	No	No	No	Yes	Yes	No	---NA---	---NA---	MQNVLQYSFSTCFYLIFYSVQTLRLTESEEDCLIYQLVSCVEFFSDPKIQPRGARTYVKIIRTKPKKPSPVNTKKINELKKPPVTKVILINVGTGKTPPPPSGKVKKHIIVALGTSDKLAVHVVPQIVKKIINSPDVKQGKTRVTLVVKRPGLPSTVVSTSKVTPKRLYEYTKKIRLSSKPENAIPSVVKTIKKVLKNPKIQPRGARTYVKIIRAKPKKPSPVNTKKINELKKPPVTKVILINVGTGKPSPPPSGKVKKHIIVA
TRINITY_DN149690_c2_g1_i6	Predation	No	No	No	No	Yes	Yes	No	---NA---	---NA---	MVFITIGFCSILPLLCFTTFTLTSFLENVQYVLQCSFTTCFYLIFYSVQTLRLTESEEDCLIYQLASCVAFFSDPKIQPRGARTYVKIIRTKPKKPSPVNTKKINELKKPPVTKVILINVGTGKTPPPPSGKVKKHIIVALGTSDKLAVHVVPQIVKKIINSPDVKQGKTRVTLVVKRPGLPSTVVSTSKVTPKRLYEYTKKIRLSSKPENAIPSVVKTIKKVLKNPKIQPRGARTYVKIIRTKPKKPSPVNTKKINELKKPPVTSKLISHIHNLVPSRRC*
TRINITY_DN140330_c0_g1_i6	Predation	No	No	Yes	No	No	Yes	No	---NA---	---NA---	MDVLMYYGTIFFTLLSCALATVWEPRECPFGLSDKPELTYELDEQVYRLYEPSVKMCSVCRCSIDFKKPICYGCPPVRITADTRRSAHIMNCYYSAQHGNLPKCCALNKVCKGDPEFSATFLEKMKKEYPPLVPDFLPDLGDLFGVYSKK*
TRINITY_DN152942_c0_g2_i18	Predation	Yes	No	Yes	No	No	Yes	No	---NA---	---NA---	MSRFVLAGLLAVTFLLTAKTAVADKKCSKVIFVIVDKDKLKELPSLTGKVPDEYDIYTVGIGDLPAKLLEPWAKPGYNWEKLKNPKESFPDYIRRVTKRPCNKSCKDPKGKKKKCPKRKLNVPFEPATRFILTVWVINLGHTGCASFCPSGCTL*
TRINITY_DN142046_c2_g1_i1	Predation	Yes	No	No	No	Yes	Yes	No	---NA---	---NA---	MKFWIILAVLAVLLVESLTEANCSPGKRDLSRRKRGDDDSDRKKRGVEEGDVKKAHQLLKFAFKDLHPFTNLPDGRKLRQCGEIPDNTHFRDSMVGEILALNLHQCTATYCGFQERRVMRTFTSHRCRNLRKGIKHLIKRIQNRNQHTSQDNFIHEQLW*
TRINITY_DN142046_c2_g1_i2	Predation	Yes	No	No	No	Yes	Yes	No	---NA---	---NA---	MKFWIILAVLAVLLVESLTEGKRDLSRRKRGDDDSDRKKRGVEEGDVKKAHQLLKFAFKDLHPFTNLPDGRKLRQCGEIPDNTHFRDSMVGEILALNLHQCTATYCGFQERRVMRTFTSHRCRNLRKGIKHLIKRIQNRNQHTSQDNFIHEQLW*
TRINITY_DN135024_c0_g3_i1	Predation	No	No	No	Yes	No	Yes	No	---NA---	---NA---	MRNLAALTMVVLLMYSVCTITCKTESETARDVYRRESESDAVEVEKRDGCCGVSQCSDACSCCRG*
TRINITY_DN128514_c0_g4_i1	Predation	Yes	No	No	Yes	Yes	Yes	No	---NA---	---NA---	MNRTQLCLILVFCVLLICADAGKPNPPKVRKPKPRKLGIKLLPWLNLQQRLKKHRGEHRLRIVKSDGRQIMTSPLCACKNESQCICIQ*
TRINITY_DN138122_c0_g2_i1	Predation	No	No	No	No	Yes	Yes	No	---NA---	---NA---	APKKKAAPKKKAAPKKKAVSIPSPPKRKGKKHSWLYKRLRHLHRLHHRYGRHHGRVRYITKGGQKVITSPLCGCEDTSQCICVQ*
TRINITY_DN147007_c3_g2_i1	Predation	No	No	No	No	Yes	Yes	No	---NA---	---NA---	MLKLCLLLAVLICVVQIQEAESGTPLLKNLLKRHGSHGRLRHVKGVIASPLCGCQDQSQCICVQ*
TRINITY_DN149554_c14_g4_i1	Predation	No	No	No	No	Yes	Yes	No	---NA---	---NA---	MKAGVFVCLLLIALLVIVDMSEGKKCTRRCIKKGSCVKQEYKSEYSQCRGRGNKKCTKNTTCGKDWRKAN
TRINITY_DN152890_c3_g2_i2	Predation	No	No	No	Yes	No	Yes	No	---NA---	---NA---	MCTKGGSANSCAHLCRNSKLSTQLRMRGEK
TRINITY_DN143626_c4_g1_i2	Defense	Yes	Yes	No	No	No	No	Yes	---NA---	Proprotein convertase subtilisin/kexin type 9	MKMMIVVLVVGAYLATVSAIERPPTFICKAPKDYLIDNRQSPRSGTDDDAEAIVECPPKYDLIDCKCETFKDNPTGCDGVLIRSYADGYKCVASNSATGKGVVAKVTCAKIAITCETDYVTNPQGQCPPQYKLTGCMLHSHTMHKKNDPIPYAIVDGGLCKSTSWIPCEGCKVIYRCIRNGDIFTPTP*
TRINITY_DN153043_c4_g2_i3	Defense	No	Yes	No	No	No	No	Yes	---NA---	Proprotein convertase subtilisin/kexin type 9	MKVIVFLVAALCVVSGERVTTPCDAPDNYLRNDVRSTRSAAVDDAEAIAVCPEKYDMLDCKCETFEKNKDGCDGALIRTSAEGHKCVATNSAFGKGVVAKAICAKLILACDTGPLEDPQTRCPDHYKIAGCMLSSHFMHQYYAAEKPNLIPYASKQGGLCKSVKPCKSCRISTMCVRTSNFINET*
TRINITY_DN145502_c1_g2_i1	Defense	No	Yes	No	No	No	No	Yes	---NA---	Snake three-finger toxin	LVVYSDKEVLSEILNLQQISTIKMDSKIIVLTLVLFAVCISGVFSLTCVQCTPPCPEDEPSATECASSTFDTCFKGVSGAAGVEATTKGCITDSLCEASKKAGKDVAGIISVHCCTGDGCNGAGNLKVSALFFISIILTIYNYLK*
TRINITY_DN154674_c3_g12_i3	Defense	No	Yes	No	No	No	No	Yes	---NA---	---NA---	CDGAGSAGCNSADFSTTTTLGPKCMECTDSTDEKCVEGGATETDTYKKGTGVCDVLTSSCYVEMNADGTVTRGCKAACADAGKPGDATFTKCCITKNNCNQDDATKTPTDGGDGDKDGGAQAVFASYALLFSCLLLAYLK*
TRINITY_DN154674_c3_g3_i1	Defense	Yes	Yes	No	No	No	No	Yes	---NA---	---NA---	DGTVTRGCKAACTDVGKPGDATFTKCCITKDHCNQDDATKTSTDDCGGDGDKDGGAQAVFASYALLFSCLLLAYLK*
TRINITY_DN79629_c0_g1_i1	Defense	Yes	Yes	No	No	No	No	Yes	---NA---	---NA---	TVTRGCKAACTDVGKPGDATFTKCCITKDHCNQDDATKTSTDDCGGDGDKDGGAQAVFASYALIL*
TRINITY_DN143769_c1_g8_i2	Defense	No	Yes	No	No	No	No	Yes	---NA---	---NA---	TQGRIAADQPPPVPVDRLYLPENTVVRTQVDIPAGEGDRVLEITYKLISKPLSGSSGNQGNQGCLTEEIRYLYDVCDLTDIRPDCQIVSYCPDDCSDENGIKHSLVGPSWSEGNNLCTCEPPGIRNPMMIIPAPNPLTGTPYPPQKICELNGCLSPTSGAFMKVGDTATPTDGALCTCLAGTEPFLADRTTLFHLSCLPVDDQTLATLQNEDGVETELIPSVEMKDPEEAPMYAESDEEDETDDEVDD*
TRINITY_DN150598_c1_g4_i5	Defense	No	Yes	No	No	No	No	Yes	---NA---	---NA---	VHSIKLRLTDQEPDQNPSLTPQLVEARVEAKIEAMKTTNQQREERLNLKASRLPRGSTFVRWGRTSCPDTDTELVYTGVAGGGHYTQGGSGSDLICLTRQPQFANHTDGQEKMAVIYGAEYEKTYNFFDHSNARTRQSGALNNHDIPCTVCRTKVRSSVIMIPGRQTCHGSGWTREYWGYLMTGHWKHANQNQHICMDVAPEPDYDGHIDHNGAVLYIVQGQCGSLPCPPYRADWELTCVVCTK*
TRINITY_DN123968_c0_g2_i1	Defense	Yes	Yes	No	No	No	No	Yes	---NA---	---NA---	SKTSVSLRNSRFVNKATIMMRNVILIIGLFCLAEFARADLILDYNIAGDKDKQMLAFAGCVGASTHPGRVFVVPRVCNGGKSCHDICENPALATELREKTKKSRCFESFHIYSDAHAAANYVAGYVAARYHGCSKTSCGPNVCCCRIDFG*
TRINITY_DN149751_c1_g3_i1	Defense	No	Yes	No	No	No	No	Yes	---NA---	---NA---	MEAILKIVILALIGCVLAVEDKDYFEGNTPVINNVDYTGDEYGLKACVSNGKCEKGQLRAVVVPSPHNCLALCRDAYKHECASAFYSLETRQCYLHAERCDVDEVTDKHLGDVYFRRLKPEETCPVTMDAYLGPRDIYSNRYCERTNTKCDGSHMYYPQAPGSMPYWKNQKRQFCLDKCSRILSCAR
TRINITY_DN145672_c3_g1_i2	Defense	Yes	Yes	No	No	No	No	Yes	---NA---	---NA---	MSIISVALVLFCSLVAANASHCTGCGVSTTLQYLNGLAHPQECRFKIIDGATNNRKGLELSGYGERSVHLTGVALDTQWCPGSSRIVVTESPAPSEGWGYFKVPRCCAAKVLDVCYHKVVVDLNCSDAGNADDAIQRVEVTYRNREAGKRVSVVFHAHYGKVDCTNDFDSTYEYVYYGNGATSQVKYCGDSDINVNIRRYTHPGTGEVILETSRYSCLSQYVRMFVQAAEPNKPPTTKFTLKTELDRSYHNTDSFGTKLNAVLGETHQGRCGAIVDNIV*
TRINITY_DN150281_c0_g7_i10	Defense	No	Yes	No	No	No	No	Yes	---NA---	---NA---	MKRNMQNPSIMMVLCMVTVNCAITVPTPDEPSCVCRLVTRSDGSGLEGDNFSQEHSDIEAEARWQRLGNLRGVSSCESLAVDAYIYPEQPTWSSTNDVVADTSGALIGAVRISYTDDDEDYYKTFTSATMFTDGQIFAKYNDIFYGDYDGDSVNNKNGVITIDPDSTIDNVVKKAAGDDAGQTIKLTRSADNTYQADAKFYNDGCTFSVTFNKYEVHVVASKSSFQGVSERQEKGFCGTCN*
TRINITY_DN151708_c3_g1_i7	Defense	No	Yes	No	No	No	No	Yes	---NA---	---NA---	MKVAIISLLVIIAMYNETVEAEKKGPEKCMEMKALSSEQMFCELEETLEEIHEGNIAHMENFFPLSQLQEHVKKEGSDFTDCMEIKIKERIANLTAKADNISAVNPLDKKIDNILDEIDEIDRQALDAKHEFEVLRDGILNAKTYADFGDDLLRRWKKNTVEIMKKAYDLGCLTRFSAGQILSGTKQMAYIVKMYSKCTDDADDFLDKLPEVMDQLDIKEAIRSEKGITFIQMKRHFLDNLREGLDCFMNNRVGRKGMWEKRLELSHEALDNYEYLLKVEKSDLDDFSDEWLIDLGEYFHDLLKMGNNLRCPGACYLINQMYCDMQGMVSKQSYGSIEPDVACQADDYYDSSSGAELFNNSTSGYNTTITYNTTYSSNSTKPYDG*
TRINITY_DN153324_c4_g4_i2	Defense	No	Yes	No	No	No	No	Yes	---NA---	---NA---	MKIVLALVLIAAAVFRVTESSNTCSEHAAQATNAAGTGYQPCTTQCFTSLSIAVTGGAKSFEKGCVACTAGGTVVKLNADKDKWVKTECCNGDNTADGTLDCNKAVDLTSSTDIGPKCMECDSDDEKCVKGGTAAAAPYVEGTVACNVETSFCSVERKADGTVKRACEATCVDAGKAGEATFKKCCISADFCNNDDATGGDGDKDGAQAVFASYALLFSGLLLAYLK
TRINITY_DN141405_c0_g2_i1	Dual	Yes	Yes	Yes	No	No	No	No	VKT1_TRILK Kunitz-type U19-barytoxin-Tl1a OS=Trittame loki OX=1295018 PE=2 SV=2	BPTI/Kunitz domain	MMKLSVFVLLVTVIVSVRAQRRTKGSVCIRKECGDGMKCKASCVVDESNCVLRHRTGVWRGSCVVDENDPQRCSYPIVGGMCRAYHPSYGFDTITHKCRSFVYGGCGGNGNRFRTKAECRAACQS*
TRINITY_DN151370_c1_g3_i8	Dual	No	Yes	Yes	Yes	No	No	Yes	---NA---	Proprotein convertase subtilisin/kexin type 9	HLQYSTLTETSMLRVVLVAVLVAVTMIEAQEVKGRATGGVDDSLSVATCPDGTILKSCVCQNEGTCDGTVVSNGGKTCTAYNRWGKSGTVAVGTCTPGSKTVVVENEHELVVVSSYAKNPSSECPVGSITTGCTVRSAWRHMYATSRVVKTGNKCEVENCARCTVQAICMTFTN*
TRINITY_DN147584_c7_g3_i1	Dual	Yes	Yes	Yes	Yes	No	No	Yes	---NA---	---NA---	MKFLVILCLAVSSTLGAYIKLPVELDDFYPGDDIIAQASCTALVPVGWAYAVRRPCPGTENCNTICTSAALKEQDTQLSGKNGGICINALHVYRKRPVLSADYTKDAKKLGTKTYRYNDCEGLGCGPNYCCCQFTY*
TRINITY_DN152890_c3_g2_i1	Dual	Yes	Yes	Yes	Yes	Yes	Yes	No	---NA---	---NA---	MMMKGALVLVGMFCLAEYAKGGLVIDTSIAGEKFKQLMAVSACTGASTKVGRVFVVPRMCTKGGSANSCAHLCRNSKLSTQLRMRGEKGTCFDGLHVYGDSFSAANGIAGYVIGRYQGCANTNCGPNVCCCRFSFK*
TRINITY_DN129065_c1_g3_i1	Dual	No	Yes	Yes	Yes	No	No	No	---NA---	---NA---	MKCFLVTLLMVGAALSVDITDDDRTACKSYCVGLVPSRGDLGPSLIRNCNADCDDLPASFDIGAEVGNCPDLVKGEIEEYATDIFDYESDALERCGALRELCEVKDSDEGAWACSRLNKYNNA*
TRINITY_DN129065_c1_g3_i2	Dual	Yes	Yes	No	Yes	No	No	No	---NA---	---NA---	MKCFLVTLLMVGAALSVDITDDDRTACKSYCVGLVPSRGDLGPSLIRNCNADCDDLPASFDIGAEVGNCPDLVKGEIEEYATDIFDYESDALERCGALRGE*
TRINITY_DN126566_c0_g2_i1	Unclassified	Yes	No	No	No	No	No	Yes	VKT1_TRILK Kunitz-type U19-barytoxin-Tl1a OS=Trittame loki OX=1295018 PE=2 SV=2	BPTI/Kunitz domain	MKFIIAVFYVLAAILLVVVHADHEEGDPKLRTPESVCQSSECGDGLICVPVKNCRPETSEYCKEHGVWMGSCIPNHDDPSICGLTLESGMCMAYFPRWGFNIQTGKCERFVYGGCGGNGNRFLYEVDCISRCQVLE*
TRINITY_DN126566_c0_g2_i2	Unclassified	Yes	No	No	No	No	No	Yes	VKT1_TRILK Kunitz-type U19-barytoxin-Tl1a OS=Trittame loki OX=1295018 PE=2 SV=2	BPTI/Kunitz domain	MKFIIAVFYVLAAILLVVVHADHEEGDPKLRTPESVCQSSECGDGLICVPVKNCRPETSEYCKEHGVWMGSCIPNHDDPSICGLTLESGMCMAYFPRWGFNIQTGKCERFVYGGCGGNGNRFLYEVDCISRCQVLE*
TRINITY_DN143497_c0_g1_i1	Unclassified	Yes	No	No	Yes	No	No	No	NEUV_TAKRU Vasotocin-neurophysin VT 1 OS=Takifugu rubripes OX=31033 PE=3 SV=1	---NA---	MSGQTQTTLLISTLVLVVLIANSSACFIRNCPRGGKRAMDSTEFSDRQCMSCMGTGTCVGPNICCGHKIGCHIGTAESHQCAKENESLSPCRVPGSSCGGNKEGKCVADGICCNSDACQMDGSCRNNEQLKPELIQLLKRLLASKRGNSGVRR*
TRINITY_DN143497_c0_g1_i2	Unclassified	Yes	No	No	Yes	No	No	No	NEUV_TAKRU Vasotocin-neurophysin VT 1 OS=Takifugu rubripes OX=31033 PE=3 SV=1	---NA---	MSCMGTGTCVGPNICCGHKIGCHIGTAESHQCAKENESLSPCRVPGSSCGGNKEGKCVADGICCNSDACQMDGSCRNNEQLKPELIQLLKRLLASKRGNSGVRR*
TRINITY_DN152034_c4_g5_i2	Unclassified	Yes	No	Yes	No	No	No	No	DNA2_ACAPL Plancitoxin-1 OS=Acanthaster planci OX=133434 PE=1 SV=1	---NA---	MKMYVYLTVILILASVSVSGDVTCLDPKGKPVDWFVSYKLPKIKGTDPQTAAGLSYYYLDVNKPVWHISTVPINATKHSIAYTISQLYKSKKDMHIMYNDETPDGRKSEARGHTKGVVGFGQKSGFWLIHSVPRFPPNTSYAYPDSGRTNGQSFLCITMPTKGNFDLVMNQLLFTYPQIYSTNVPKYFAENPKLKAILNGNRNESSKGSLVTLTSGKGSKFYSFAKSKEYKKDLYSQWMAPWLKSPVFVETWMNGKNPLPSTCKDKYPVKNIRQLSFGGKFSFEETKDHAKWGVAENSPWTCIGGINRMKSQLLRCGGTVCFKNSAVNKSFKKIIKNADKCKKKSFNNLLMKEIKFEHL*
TRINITY_DN152034_c4_g5_i3	Unclassified	Yes	No	No	No	No	No	No	DNA2_ACAPL Plancitoxin-1 OS=Acanthaster planci OX=133434 PE=1 SV=1	---NA---	MKMYVYLTVILILASVSVSGDVTCLDPKGKPVDWFVSYKLPKIKGTDPQTAAGLSYYYLDVNKPVWHISTVPINATKHSIAYTISQLYNSKEDNMHLMYNDETPDGRKSHSRGHTKGVVGFGQKSGFWLIHSVPSFPPNTSYAYPDSGRTNGQSFLCITLPTKGNFDLVMNQLLFTYPQIYSTNVPKYFAENTQLKAILNGVRKKSSEGSLVTLTSGKGSEFYSFAKSKEYNKDLYSQWMAPWLKSPVFVETWMNGKNPLPSTCKDKYPVKNIRQLSFGGKYSFKETKDHAKWGVAENTPWTCIGGINRMKSQLLRCGGTVCFKNSAVHKSFKKIIIDADECKKKSFNNLLMKEIKFEHL*
TRINITY_DN152034_c4_g5_i7	Unclassified	Yes	No	Yes	No	No	No	No	DNA2_ACAPL Plancitoxin-1 OS=Acanthaster planci OX=133434 PE=1 SV=1	---NA---	MKMYVYLTVILILASVSVSGDVTCLDPKGKPVDWFVSYKLPKIKGTDPQTAAGLSYYYLDVNKPVWHISTVPINATKHSIAYTISQLYKSKKDMHIMYNDETPDGRKSEARGHTKGVVGFGQKSGFWLIHSVPRFPPNTSYAYPDSGRTNGQSFLCITMPTKGNFDLVMNQLLFTYPQIYSTNVPKYFAENPKLKAILNGNRNESSKGSLVTLTSGKGSKFYSFAKSKEYKKDLYSQWMAPWLKSPVFVETWMNGKNPLPSTCKDKYPVKNIRQLSFGGKFSFEETKDHAKWGVAENSPWTCIGGINRMKSQLLRCGGTVCFKNSAVNKSFKKIIKNADKCKKKSFNNLLMKEIKFEHL*
TRINITY_DN151001_c1_g2_i1	Unclassified	Yes	No	No	Yes	No	No	No	VA576_SCODE Scoloptoxin SSD976 OS=Scolopendra dehaani OX=2609776 PE=1 SV=1	---NA---	MMNVFLLSVFVFCSVFANDLSLEKGNTQVEKQVWIDLHNHYRARVAKGEEQGQPKAADMIAMEWDDRLVDSAQKWSDTCRGWHNSNEDRQFEPYPNVGQNYAGLHGLTETVRGWYDEVTEGRFRFSDFGCSGVCGHYTQVVWAKTHLIGCAQNKCSSYGSDRSNTYCEYAPGGNTQMEQKDPVYITGEPCSKCPEGFGFCMAGALCASKRACSNSDSECRCTIRGCQNGGQFDSNSCSCKCKSGYEGLKCEKSCSDTIDFCDGYKDTQCSWNAQMWMWISRVCRKTCGRCGPTVDTGKTNPHNVKTNVKNLQADIDCQNEAGDGSCDLWKKDCGKDHMKKQCKRQCGDCESFVGKGGATTNSGAGKEKPETGGGGGTSGGGSTGGGTGGGGGGDTTGQQ…
TRINITY_DN151001_c1_g2_i5	Unclassified	Yes	No	No	Yes	No	No	No	VA543_SCODE Scoloptoxin SSD43 OS=Scolopendra dehaani OX=2609776 PE=1 SV=1	---NA---	MMNVFLLSVFVFCSVFANDLSLEKGNTQVEKQVWIDLHNHYRARVAKGEEQGQPKAADMIAMEWDDRLVDSAQKWSDTCRGWHNSNEDRQFEPYPNVGQNYAGLHGLTETVRGWYDEVTEGRFRFSDFGCSSVCGHYTQVVWAKTHLIGCAQNKCPGGSMSNTYCEYAPGGNTQMEEKDPVYITGEPCSKCPEGFGFCMAGALCASKRACSNSDSECRCTIRGCQNGGQFDSNSCSCKCKSGYEGLKCEKSCSDTIDFCDGYKDTQCSWNAQMWMWISRVCRKTCGRCGPTVDTGKTNPHNVKTNVKNLQADIDCQNEAGDGSCDLWKKDCGKDHMKKQCKRQCGDCESFVGKGGATTNSGAGKEKPETGGGGGTSGGGSTGGGTGGGGGGDTTGQQGG…
TRINITY_DN136316_c0_g1_i2	Unclassified	No	No	No	Yes	No	No	No	VKT3_ANESU KappaPI-actitoxin-Avd3d OS=Anemonia sulcata OX=6108 PE=1 SV=1	---NA---	MKTAAILLLVIVALAVLGAEGSDKAVCQLPKPVSRCRASFKQYYYNKDTHKCQDFVYGGCGGNANNFKTLQECEAACP
TRINITY_DN136316_c0_g1_i3	Unclassified	No	No	No	Yes	No	No	No	VKT3_ANESU KappaPI-actitoxin-Avd3d OS=Anemonia sulcata OX=6108 PE=1 SV=1	---NA---	MKTAAILLLVIVALAVLGAEGSDKAVCQLPKPVSRCRASFKQYYYNKDTHKCQDFVYGGCGGNANNFKTLQECEAACP
TRINITY_DN144800_c3_g1_i3	Unclassified	Yes	No	No	No	No	No	No	VA51_VESCR Venom allergen 5.01 OS=Vespa crabro OX=7445 PE=1 SV=1	---NA---	MMLTNVLLLIAPLVVGVLSYEPFKQSQGLSKEDRQLLLDSHNAWRAHVAAGKEKNAPPSEYMTALEWDDRLEEGAQIWADKCKFTHNNPQENKFKPYFEIGQSITGMKAYLKDQGIERLTHDWYKEVKDYDYSSNHCNAGKVCGHYTAMVHANTTLFGCGYNRCEGRGMAIPYIVCHYASAGNIVPISVGYQKDVKQLRPYVSRSSGQACSHCPQQFGYCMDNVLCATHASCQNTKSNCKCMIRSCQGGGRFNQRECKCECPPGKEGLQCEKSCADVWNTRQCQGMEHNCYFTKAWRLMRDACSTTCGKYCGVFQIPDPGHTNRNRVQTNVVNAVVPAKIDNSKKYPKGPCKNQIDTKLCNSFYDDDLCKTNAEWMDYYCPSVCQTCDKQAPRPGCMDI…
TRINITY_DN144800_c3_g1_i4	Unclassified	Yes	No	No	No	No	No	No	VA51_VESCR Venom allergen 5.01 OS=Vespa crabro OX=7445 PE=1 SV=1	---NA---	MMLTNVLLLIAPLVVGVLSYEPFKQSQGLSKEDRQLLLDSHNAWRAHVAAGKEKNAPPSEYMTALEWDDRLEEGAQIWADKCKFTHNNPQENKFKPYFEIGQSITGMKAYLKDQGIERLTHDWYKEVKDYDYSSNHCNAGKVCGHYTAMVHANTTLFGCGYNRCEGRGMAIPYIVCHYASAGNIVPISVGYQKDVKQLRPYVSRSSGQACSHCPQQFGYCMDNVLCATHASCQNTKSNCKCMIRSCQGGGRFNQRECKCECPPGKEGLQCEKSCADVWNTRQCQGMEHNCYFTKAWRLMRDACSTTCGKYCGVFQIPDPGHTNRNRVQTNVVNAVVPAKIDNSKKYPKGPCKNQIDTKLCNSFYDDDLCKTNAEWMDYYCPSVCQTCDKQAPRPGCMDI…
TRINITY_DN118680_c0_g2_i1	Unclassified	Yes	No	Yes	Yes	No	No	No	---NA---	ShK domain-like	MRMNCQKSCKLCGQRSSFSKGKSGCIDTFAKCPEWAKRGDCKTNPTTMNDACAKSCGNCKRGRTSFSRRSACEDAKPECASMAKSGMCEQNRSYMRETCAKSCHPRCRK
TRINITY_DN118680_c0_g2_i2	Unclassified	No	No	Yes	Yes	No	No	No	---NA---	ShK domain-like	IFPLFYVIKNIIFSGCTDSQRDCSDWARSGHCDSSKYGYFMRMNCQKSCKLCGQRSSFSKGKSGCIDTFAKCPEWAKRGDCKTNPTTMNDACAKSCGNCKRGRTSFSRRSACEDAKPECASMAKSGMCEQNRSYMRETCAKSCHPRCRK
TRINITY_DN136256_c1_g2_i1	Unclassified	Yes	No	Yes	Yes	Yes	No	No	---NA---	ShK domain-like	MSKVAVLLLLFVGVAIAQPDADAKPAEKPPPEPKPRVQGNCLNLYVHDMTCNMLADNGHCEAEASKGWMGKMCSKACNTCDAIKHDIGKECENRYNDAKCEQWAVFGKCVAGGAIHRECAQSCNSCAYAAEQLRQERLDWLEPEPEEPAEAATPAEAPKFRYRYRY*
TRINITY_DN153490_c3_g1_i2	Unclassified	No	No	No	Yes	No	No	No	---NA---	ShK domain-like	MQKFLIVAAVIMSLVCSVVIDPVGAAAVCADDPDCEWEISDRSSLDECNPKITGTTYFRDLCPKFCKVCK*
TRINITY_DN151370_c1_g3_i7	Unclassified	No	No	No	Yes	Yes	No	No	---NA---	Cys-rich protein	HLQYSTLTETSMLRVVLVAVLVAVTMIEAQEVKGRATGGVDDSRSVATCPDGTILKSCVCQNEGTCDGTVVSNGGKTCTAYNRARKRGTVAVGTCTPGSKTVVVENKNKLVVVPGYAANPSSECPEGFITTGCTFRSAWRQKYTSSRVVKTGNKCKVEKCARCTVQAICMTFTD*
TRINITY_DN152418_c3_g1_i1	Unclassified	Yes	No	Yes	Yes	No	No	No	---NA---	Cys-rich protein	MNLLIASTLLVTVLSTWCNAAVMRMMDCHKKLPSDAKVEDGHASWSNENGCQNCNCDMTSGYGSCSDNCSRTTITKNQFGEFLSISQVPSGFKQEKPDIEMEHFVPSAEDIVTKNVDCSKLVGNDAEAWSVYDYKTNTQKNGVFYTTNGGCQKCGCDLGSGEGQCKQTKCG*
TRINITY_DN152418_c3_g1_i2	Unclassified	No	No	Yes	Yes	No	No	No	---NA---	Cys-rich protein	MNLLIASTLLVTVLSTWCNAAVMQMMDCHKQLPSDAKVEDGHASWSKESGCQNCDCDMTSGHGSCSDTCSRTTITKNQFGELLSISQVPSGFKQEKPDIEMEHVVPSAEDIVTKNVDCSKLVGSDAETWSVYDYKTSTHKNGVFYTTNDGCQKCGCDLGSGEGQCKQKKCH*
TRINITY_DN152418_c3_g1_i3	Unclassified	No	No	No	Yes	No	No	No	---NA---	Cys-rich protein	MKLLIAFTLLVTVLSTWCNAAVMRMMDCHKKLPSDAKVEDGHASWSNENGCQNCNCDMTSGYGSCSDICSSTTITKNQFGEFLSISQVPSGFKQEKPDIKMEHVVPSAEDIVTKNVDCSKLVGNDTEAWSVYDYKTRTQKNGVFYTTNGGCQKCGCDLGSGEGQCKQKKCH*
TRINITY_DN152418_c3_g1_i4	Unclassified	No	No	No	Yes	No	No	No	---NA---	Cys-rich protein	MKLLIAATLLVTVLSTWCNAAVMRMMDCHKKLPSDAKVEDGHASWSNENGCQNCNCDMTSGYGSCSDNCSRTTITKNQFGEFLSIRAVLSGFKQEKPDIEMEHVVPSAEYIVTKNVDCSKLVGNDTEAWSVYDYKTRTQKNGVFYTTNGGCQKCGCDLGSGEGQCKQKKCH*
TRINITY_DN152418_c3_g1_i5	Unclassified	Yes	No	Yes	Yes	No	No	No	---NA---	Cys-rich protein	MKLLIASTLLVTVLSTWCNAAVMQMMGCHKQQLPSDAKVENGHASWSDESGCQNCDCDMTSGHGSCSDTCSRTTITKNQFGELLSISQVPSGFKQEKPDIEMEHVVPSAEDIVTKNVDCSKLVGSDAETWSVYDYKTSTHKNGVFYTTNDGCQKCGCDLGSGEGQCKQIKCG*
TRINITY_DN152418_c3_g1_i6	Unclassified	No	No	Yes	Yes	No	No	No	---NA---	Cys-rich protein	MNLLIASTLLVTVLSTWCNAAVMQMMDCHKQLPSDAKVEDGHASWSKESGCQNCDCDMTSGHGSCSDTCSRTTITKNQFGELLSISQVPSGFKQEKPDIEMEHVVPSAEDIVTKNVDCSKLVGSDAETWSVYDYKTSTHKNGVFYTTNDGCQKCGCDLGSGEGQCKQIKCG*
TRINITY_DN150831_c6_g4_i2	Unclassified	No	No	Yes	Yes	No	No	No	---NA---	---NA---	MQTITIVAFLSLMCIAWACDGGCYFDRCYKVGESTDDGQWTCGKDGYMRGSPVCDGCYYGGKCNKVGGVVGDWKCESDGMMHAYCGEGCYYGGKCNKVGEVVGEWKCEKDGSMHVYCGAGCYYGRCFTVGEKTDDGEWSCGADGMMHG*
TRINITY_DN128353_c0_g1_i2	Unclassified	No	No	No	Yes	No	No	No	---NA---	---NA---	MVTMWLLVRISLCLLSVIFLVDQSVAICRIYEESDHTCVFGYSFDSTSQEALMRVTEQDDCVHCKVLHANKLTVKTECCSVDRWRCVRCGEDGNVNCVPAKGPEYFAETFAGKSDPKHPCMPLPTWLNPLKTGR*
TRINITY_DN142200_c1_g3_i1	Unclassified	No	Yes	No	No	No	No	No	---NA---	Tissue inhibitor of metalloproteinases-like	MNIMIKNIYYFAVIEAVITSAALHPDGSPLSSHPNYRNSIKFAMDIRTNLKTTLFQTISDLNATSKGYIYTRQSTASCGYPFRNGLKYIIFGKVRLDKKVITNRMIVIFTTSTCNSGTFEVTRTNQNHVNLVRNYNCQFSG
TRINITY_DN142200_c1_g3_i2	Unclassified	No	Yes	No	No	No	No	No	---NA---	---NA---	MDIRTNLKTTLFQTISDLNATSKGYIYTRQSTASCGYPFRNGLKYIIFGKVRLDKKVITNRMIVIFTTSTCNSGTFEVTRTNQNHVNLVRNYNCQFSG
TRINITY_DN141921_c0_g2_i2	Unclassified	No	No	No	Yes	No	No	No	---NA---	---NA---	MQNRAKHKIIGNPDGRGCDGIPLKACISDRDCLRDQCGMRCSVVEGWENKGTCVHLEEYDGKNDIHLGGDDKNGETEKLLK*
TRINITY_DN141921_c0_g2_i4	Unclassified	No	No	No	Yes	No	No	No	---NA---	---NA---	MMKLVFIILILLVTLCSADRLLRGEYDAAMQNRAKHKIIGNPDGRGCDGIPLKACISDRDCLRDQCGMRCSVVEGWENKGTCVHLEEYDGKNDIHLGGDDKNGETEKLLK*
TRINITY_DN153628_c3_g1_i1	Unclassified	No	No	No	Yes	No	No	No	---NA---	---NA---	MKSILAFLLVSGLFGNCLTCQLYGTYPDASGKLPETISVLGDHDISRGEIKFIKQKDNCFECTSNGFSAECCQQSPSRCI*
TRINITY_DN95265_c0_g1_i1	Unclassified	No	No	Yes	Yes	No	No	No	---NA---	---NA---	MKASMFGVLLILAVVLHSSLCKQNLQDCKKMCTGRMNACRKCIKKHMSLSRILVTSRDKCGKECPVTKKGAYGDNMMGTAIGVIETCGRTECGLADEKLNSFTMDVGAKTDWGSLLSL*
TRINITY_DN95265_c0_g2_i1	Unclassified	No	No	Yes	Yes	No	No	No	---NA---	---NA---	MKASMFGVLLILAVVLHSSLCKQNLQDCKKMCTGRMNACRKCIKKHMSLYRILVTSRDKCGKECPVTKKGAYGDNMMGTAIGVIETCGRTECGLADEKLNSFTMDVGAKTDWGSLLSL*
TRINITY_DN148990_c7_g4_i6	Unclassified	No	No	Yes	Yes	No	No	No	---NA---	---NA---	MKVLFVTILTFVLLNVVQSEKESESECDSACRLTCQNTLASCAQDCRVRLAEDKMTCEGLCVKTFAGCIGVHYGERGFF*
TRINITY_DN135024_c0_g1_i1	Unclassified	No	No	No	Yes	No	No	No	---NA---	---NA---	MKNLAALTMVILLMYSVCTITCETESETARDVYRRESESDAVEVEKRDGCCGVSQCSDACSCCRG*
TRINITY_DN138402_c0_g1_i1	Unclassified	No	No	No	Yes	No	No	No	---NA---	---NA---	MYFPECRGRENYYGWINPAGPCGSYFVCVKGIKQGGMCEGHTFDTKAGFCSGNTAKC*
TRINITY_DN153628_c3_g1_i3	Unclassified	No	No	No	Yes	No	No	No	---NA---	---NA---	MKFFEIHLSKSHMNQLSLNATVYNFPFADASGKLPETISVLGDHDISRGEIKFIKQKDNCFECTSNGFSAECCQQSPSRCI*
TRINITY_DN122904_c0_g1_i1	Unclassified	No	No	No	Yes	No	No	Yes	---NA---	---NA---	MNSAVKFSLLVGMCAVLLVQVLVSGAIHTGCKSDNDCAEDECCVPEMLTSSESVYKRGGPNNFWRRSMGMGSSALGDWGRGLSASCVSRRRPGQSCGGLATCPCSQGSSCHFRGCSQALADKRSHSDTGYCIFL*
TRINITY_DN138402_c0_g2_i1	Unclassified	No	No	No	Yes	No	No	Yes	---NA---	---NA---	MNKLVCIVVSCVLLVGLVTSKSVRAVDADYNSDECRGRENYYGWINPAGPCGSYFVCVKGIKQGGMCEGHTFDTKAGFCSGNTAKC*
